# Supplementary material for: Single-cell analysis of Barrett’s esophagus and carcinoma reveals cell types conferring risk via genetic predisposition
Source: Cell Genom. 2025 Sep 8;5(10):100980. doi: 10.1016/j.xgen.2025.100980 (PMC12790991; doi:10.1016/j.xgen.2025.100980)
Supplement: Table S2. Distribution of cell types across samples is shown with the number of cells assigned to the different cell types (rows) with their tissue sample origin (columns), related to Figure 1 [file mmc2.xlsx]

## Sheet: Sheet1
	BE_pat01_BE	BE_pat01_EN	BE_pat01_GFN	BE_pat02_BE	BE_pat02_EN	BE_pat02_GFN	BE_pat03_BE	BE_pat03_GFN	BE_pat05_BE	BE_pat05_EN	BE_pat05_GFN	BE_pat06_BE	BE_pat06_EN	BE_pat06_GFN	EAC_pat01_EAC	EAC_pat01_EN	EAC_pat01_GFN	EAC_pat02_EAC	EAC_pat02_EN	EAC_pat02_GFN	EAC_pat03_EAC	EAC_pat03_EN	EAC_pat03_GFN	EAC_pat04_EAC	EAC_pat04_EN	EAC_pat04_GFN
Basophils	2	0	0	0	1	0	7	1	1	0	0	0	0	2	279	114	12	7	1	0	6	0	5	11	2	14
BE fibroblasts	661	0	0	2	0	0	843	1	688	0	4	77	0	0	3	1	8	4	1	0	1	0	3	0	1	2
Foveolar cells-1	397	0	6	0	0	0	311	22	46	0	15	6	0	0	1	0	17	2	0	3	8	8	224	0	0	18
Chief Cells	32	0	81	0	0	2	32	220	0	0	181	0	0	9	0	0	486	0	0	15	1	19	2	0	0	15
Foveolar cells-2	0	0	0	0	0	0	0	0	0	0	0	0	0	0	0	0	0	0	0	0	1	0	0	0	0	169
Intestinal metaplasia cells	8	0	1	0	0	0	101	0	382	0	0	40	0	0	115	0	1	67	0	0	1	0	19	0	0	0
CAFs	0	0	0	0	0	0	0	0	0	0	1	0	0	0	199	4	0	30	0	0	16	0	0	262	1	1
CD8+ NKT-like cells	50	378	505	0	10	0	164	347	118	568	704	2	93	82	64	138	23	704	218	6	305	9	74	373	316	209
Classical Monocytes	6	1	0	0	3	0	3	2	3	2	3	1	0	0	23	477	3	39	86	0	24	1	31	63	255	177
EAC-01	0	0	0	0	0	0	0	0	0	0	0	0	0	0	90	3	0	0	0	0	0	0	0	0	0	0
EAC-02	0	0	0	0	0	0	0	0	0	0	0	0	0	0	0	0	0	448	0	0	0	0	0	0	0	0
EAC-03	0	0	0	0	0	0	0	0	0	0	0	0	0	0	1	0	0	1	0	0	93	0	0	0	0	0
EAC-04	0	0	0	3	0	1	0	0	1	0	0	0	0	0	16	2	0	21	0	0	16	0	1	240	12	0
Esophageal fibroblasts-1	6	107	0	0	0	0	0	2	0	12	0	0	21	0	6	139	5	25	330	8	5	0	242	57	625	23
Esophageal fibroblasts-2	0	177	0	0	0	0	0	0	0	10	0	1	18	0	0	3	0	1	0	0	0	0	0	0	3	0
Endothelial	17	0	2	0	0	0	10	1	5	0	4	0	0	1	7	0	0	1	3	0	0	0	4	2	5	7
Enteroendocrine Cells	37	0	36	0	0	0	5	19	1	0	21	0	0	6	0	0	1	0	0	0	0	1	6	0	0	2
Esophageal endothelial cells-1	181	3	21	0	0	1	275	41	24	1	5	31	2	1	41	81	1	36	158	3	8	2	25	75	336	15
Esophageal endothelial cells-2	16	241	3	0	1	0	7	8	3	75	4	31	46	2	0	16	3	7	25	0	11	3	12	10	56	5
Esophagus epithelial cells	1	52	0	0	0	0	1	0	0	1	0	0	0	0	0	13	0	0	0	0	0	0	0	0	2	0
Generic myofibroblasts/CAFs	19	4	80	0	1	1	22	4	248	2	105	161	3	26	406	121	138	30	137	3	14	9	111	172	214	210
Gastric endothelial cells	77	2	556	0	0	1	110	806	69	1	144	10	4	150	6	1	8	0	4	1	11	56	56	1	4	201
Gastric fibroblasts-1	95	0	613	0	0	0	23	185	12	0	466	3	0	40	4	0	152	3	0	2	49	40	322	0	0	463
Gastric fibroblasts-2	26	0	576	1	0	6	65	468	16	0	554	2	6	155	8	0	25	0	0	1	12	8	59	0	0	61
Lymphatic endothelial cells	15	0	1	0	0	0	31	0	6	0	1	1	0	0	1	11	6	3	38	1	0	4	21	1	56	3
Macrophages	51	16	3	0	3	0	33	1	55	19	31	12	5	8	394	552	19	235	106	6	60	6	74	112	75	56
Memory CD4+ T cells	18	347	22	1	57	0	76	11	151	130	54	7	12	4	60	57	5	128	391	2	18	0	5	94	91	8
Misclassified	2	1	20	0	0	0	12	8	3	0	14	1	0	0	1	1	1	0	6	0	1	0	0	4	39	2
Neuronal cells	22	0	28	0	0	0	3	0	3	0	27	0	0	4	1	9	1	0	0	0	0	0	7	3	13	5
Parietal cells	6	0	0	0	0	0	0	1	0	0	2	0	0	0	0	0	3	0	0	2	0	0	3	0	0	17
Plasma B cells	554	0	39	0	0	0	320	11	27	0	14	74	0	21	289	4	18	196	19	24	25	10	128	24	2	235
Plasmacytoid dendritic cells	0	0	0	0	4	0	0	0	0	0	0	0	0	0	11	9	0	3	1	0	2	0	0	2	8	0
Pre-B cells	4	1	1	0	8	0	0	0	0	8	5	4	0	1	34	213	0	221	361	0	71	0	0	22	24	17
