# Supplementary material for: Single-cell analysis of Barrett’s esophagus and carcinoma reveals cell types conferring risk via genetic predisposition
Source: Cell Genom. 2025 Sep 8;5(10):100980. doi: 10.1016/j.xgen.2025.100980 (PMC12790991; doi:10.1016/j.xgen.2025.100980)
Supplement: Table S4. Cell-type-specific expressed genes determined by differential gene expression analysis of each cell type against all other types is shown, with pct.1 indicating the fraction of cells of the cell type of interest expressing the respective gene and pct.2 indicating the fraction of all other  [file mmc3.xlsx]

## Sheet: Parietal Cells
p_val	avg_log2FC	pct.1	pct.2	pct.ratio	p_val_adj	gene	cluster
2.77256e-206	4.31134	0.971	0.667	1.45577	7.46844e-202	CKB	Parietal Cells
9.38784e-147	2.65268	1	0.521	1.91939	2.5288e-142	SLC25A4	Parietal Cells
6.71469e-114	2.23524	0.941	0.416	2.26202	1.80874e-109	KCNQ1	Parietal Cells
1.04619e-113	6.83306	1	0.041	24.3902	2.81813e-109	CBLIF	Parietal Cells
5.2007e-113	2.52616	0.941	0.201	4.68159	1.40091e-108	MFSD4A	Parietal Cells
1.85084e-109	2.63564	0.971	0.599	1.62104	4.98561e-105	IDH2	Parietal Cells
6.69465e-106	3.10645	0.971	0.087	11.1609	1.80334e-101	GPR155	Parietal Cells
1.10061e-89	5.83426	1	0.012	83.3333	2.96472e-85	ATP4B	Parietal Cells
4.7861e-88	2.75997	0.882	0.097	9.09278	1.28923e-83	ESRRG	Parietal Cells
9.25775e-80	1.80948	0.941	0.348	2.70402	2.49376e-75	LRIG1	Parietal Cells
3.34511e-78	2.42584	0.853	0.281	3.03559	9.01071e-74	CLIC6	Parietal Cells
4.97512e-75	1.62831	0.853	0.342	2.49415	1.34015e-70	GOT1	Parietal Cells
5.68462e-74	2.69653	1	0.784	1.27551	1.53127e-69	IGFBP2	Parietal Cells
3.36335e-68	2.29985	1	0.499	2.00401	9.05986e-64	DUSP4	Parietal Cells
2.11288e-64	1.68179	0.912	0.6	1.52	5.69148e-60	PXMP2	Parietal Cells
4.91704e-64	3.29065	0.971	0.388	2.50258	1.3245e-59	KCNE2	Parietal Cells
2.19927e-60	2.34556	0.971	0.599	1.62104	5.92418e-56	AKR7A3	Parietal Cells
6.14671e-60	5.69866	0.882	0.008	110.25	1.65574e-55	ATP4A	Parietal Cells
7.53055e-60	2.67188	0.824	0.233	3.53648	2.0285e-55	NR0B2	Parietal Cells
2.8397e-55	2.09909	0.941	0.894	1.05257	7.6493e-51	SLC25A5	Parietal Cells
4.59238e-53	1.37283	0.853	0.039	21.8718	1.23705e-48	HRH2	Parietal Cells
3.42434e-51	3.44903	0.794	0.003	264.667	9.22416e-47	CPA2	Parietal Cells
1.63724e-48	2.03838	0.882	0.182	4.84615	4.41024e-44	SLC16A7	Parietal Cells
1.77633e-47	1.74166	0.853	0.259	3.29344	4.78491e-43	RAP1GAP	Parietal Cells
3.77157e-46	1.45804	0.765	0.005	153	1.01595e-41	TRIM50	Parietal Cells
4.47502e-45	1.65814	0.882	0.252	3.5	1.20544e-40	PRDM16-DT	Parietal Cells
3.94396e-43	1.30172	0.824	0.039	21.1282	1.06238e-38	SLC2A12	Parietal Cells
6.52064e-42	1.92168	1	0.936	1.06838	1.75647e-37	ATP1B1	Parietal Cells
8.19886e-41	2.23959	0.941	0.39	2.41282	2.20853e-36	GSTA1	Parietal Cells
2.50194e-39	1.77408	1	0.874	1.14416	6.73947e-35	PSAP	Parietal Cells
3.35263e-39	1.05742	0.618	0.001	618	9.03098e-35	GREM2	Parietal Cells
5.76848e-39	1.34707	0.882	0.296	2.97973	1.55386e-34	EPN3	Parietal Cells
5.51714e-38	1.41104	0.824	0.249	3.30924	1.48615e-33	TM7SF2	Parietal Cells
4.71358e-36	0.686096	0.618	0.003	206	1.2697e-31	SLC26A7	Parietal Cells
2.53375e-35	2.04159	0.971	0.675	1.43852	6.82517e-31	ALDH1A1	Parietal Cells
1.95699e-34	0.800423	0.5	0.0001	5000	5.27155e-30	LINC00671	Parietal Cells
4.61685e-33	0.836788	0.529	0.001	529	1.24364e-28	SIGLEC11	Parietal Cells
4.64788e-33	1.18878	0.559	0.006	93.1667	1.252e-28	APOBEC2	Parietal Cells
8.68475e-33	1.75443	0.971	0.754	1.2878	2.33941e-28	VSIG2	Parietal Cells
1.00448e-32	1.60265	0.941	0.804	1.1704	2.70577e-28	ATP5MC1	Parietal Cells
1.32755e-32	1.08488	0.559	0.007	79.8571	3.57602e-28	FRMD1	Parietal Cells
2.1356e-32	1.50646	0.853	0.22	3.87727	5.75265e-28	PRSS23	Parietal Cells
4.09828e-31	1.15782	0.824	0.262	3.14504	1.10395e-26	TPD52L1	Parietal Cells
2.63854e-30	1.0205	0.706	0.143	4.93706	7.10744e-26	TMEM171	Parietal Cells
3.17089e-30	2.05357	0.971	0.754	1.2878	8.54143e-26	GLUL	Parietal Cells
3.48116e-30	1.37229	0.853	0.324	2.63272	9.3772e-26	GATA6-AS1	Parietal Cells
1.8284e-29	1.52822	0.647	0.132	4.90152	4.92517e-25	CPM	Parietal Cells
2.90325e-29	1.7601	0.824	0.186	4.43011	7.8205e-25	FILIP1L	Parietal Cells
5.55461e-29	2.03282	0.824	0.106	7.77358	1.49625e-24	G0S2	Parietal Cells
6.96198e-29	1.41833	0.882	0.529	1.6673	1.87535e-24	COBLL1	Parietal Cells
7.73763e-29	1.33907	0.971	0.702	1.38319	2.08428e-24	GPRC5C	Parietal Cells
8.78142e-29	1.40112	0.912	0.655	1.39237	2.36545e-24	TMPRSS2	Parietal Cells
3.35333e-28	2.64699	0.706	0.072	9.80556	9.03285e-24	IGFBP5	Parietal Cells
4.52912e-28	1.38792	0.971	0.924	1.05087	1.22001e-23	COX6C	Parietal Cells
7.62737e-28	0.994631	0.441	0.0001	4410	2.05458e-23	FGA	Parietal Cells
1.69887e-27	1.37221	0.824	0.275	2.99636	4.57624e-23	RGMB	Parietal Cells
5.63257e-27	1.24241	0.706	0.208	3.39423	1.51725e-22	LIFR	Parietal Cells
2.31369e-26	2.00668	1	0.749	1.33511	6.23239e-22	SOX4	Parietal Cells
1.14485e-24	1.95459	0.824	0.353	2.33428	3.08388e-20	EDN1	Parietal Cells
3.99876e-24	1.23316	0.912	0.628	1.45223	1.07715e-19	GATA6	Parietal Cells
7.35972e-24	1.24125	1	0.871	1.14811	1.98249e-19	STARD10	Parietal Cells
1.5933e-23	0.707433	0.412	0.001	412	4.29188e-19	RPRM	Parietal Cells
4.83709e-23	1.32102	0.941	0.556	1.69245	1.30297e-18	SELENOP	Parietal Cells
3.00496e-22	0.971629	0.559	0.072	7.76389	8.09445e-18	ODAM	Parietal Cells
5.35746e-22	1.1062	0.882	0.652	1.35276	1.44314e-17	ARHGAP18	Parietal Cells
6.24964e-22	0.939283	0.618	0.076	8.13158	1.68347e-17	PPARGC1A	Parietal Cells
6.35046e-22	2.32437	0.971	0.603	1.61028	1.71062e-17	PSCA	Parietal Cells
7.78122e-22	0.729205	0.5	0.012	41.6667	2.09603e-17	KCNJ16	Parietal Cells
5.00156e-20	0.950779	0.912	0.567	1.60847	1.34727e-15	ST6GALNAC1	Parietal Cells
9.42253e-20	0.902348	0.853	0.433	1.96998	2.53815e-15	NOSTRIN	Parietal Cells
1.0535e-19	0.607609	0.471	0.012	39.25	2.83781e-15	ALKAL2	Parietal Cells
3.2599e-19	0.634687	0.588	0.06	9.8	8.78119e-15	PALM2-AKAP2	Parietal Cells
1.29659e-18	0.894314	0.5	0.019	26.3158	3.49263e-14	PTGER3	Parietal Cells
2.98041e-18	0.75316	0.441	0.01	44.1	8.02834e-14	PLCXD3	Parietal Cells
4.83334e-18	1.18091	0.941	0.748	1.25802	1.30196e-13	CYC1	Parietal Cells
1.89517e-17	1.05399	0.912	0.54	1.68889	5.10501e-13	SLC9A3R1	Parietal Cells
3.56539e-17	0.963937	0.765	0.356	2.14888	9.6041e-13	WWC1	Parietal Cells
6.89476e-17	0.761143	0.765	0.22	3.47727	1.85724e-12	TMED6	Parietal Cells
3.08283e-16	0.86368	0.765	0.44	1.73864	8.30421e-12	CMTM4	Parietal Cells
5.88369e-16	0.991136	0.882	0.663	1.33032	1.58489e-11	IQGAP2	Parietal Cells
1.66089e-14	0.905536	0.735	0.384	1.91406	4.47394e-10	GMNN	Parietal Cells
4.80334e-14	1.28575	0.941	0.53	1.77547	1.29388e-09	TRNP1	Parietal Cells
4.82471e-14	1.57067	0.853	0.572	1.49126	1.29963e-09	ID3	Parietal Cells
5.05351e-14	0.760392	0.529	0.076	6.96053	1.36126e-09	KCNJ15	Parietal Cells
5.29903e-14	1.05367	0.882	0.276	3.19565	1.4274e-09	B4GALNT3	Parietal Cells
6.04785e-14	1.00893	0.794	0.464	1.71121	1.62911e-09	DHCR24	Parietal Cells
7.48396e-14	0.900319	0.765	0.323	2.36842	2.01595e-09	GCNT2	Parietal Cells
9.21221e-14	0.66975	0.559	0.108	5.17593	2.48149e-09	SLC26A9	Parietal Cells
1.03911e-13	1.29326	0.941	0.843	1.11625	2.79905e-09	CHCHD10	Parietal Cells
1.70942e-13	0.767059	0.853	0.639	1.3349	4.60467e-09	PPP1R16A	Parietal Cells
2.45023e-13	1.59258	0.941	0.418	2.2512	6.60019e-09	PDK4	Parietal Cells
6.42253e-13	1.3054	0.794	0.362	2.19337	1.73004e-08	INSIG1	Parietal Cells
8.93709e-13	0.939268	0.794	0.526	1.50951	2.40738e-08	HIF1A	Parietal Cells
2.74897e-12	0.6548	0.618	0.171	3.61404	7.40491e-08	MPP7	Parietal Cells
3.0222e-12	0.888542	0.971	0.892	1.08857	8.14089e-08	XBP1	Parietal Cells
3.27311e-12	1.2604	0.735	0.292	2.51712	8.81679e-08	PHLDA1	Parietal Cells
3.5547e-12	1.10596	1	0.927	1.07875	9.5753e-08	CD24	Parietal Cells
5.64291e-12	0.824795	0.912	0.743	1.22746	1.52003e-07	SH3YL1	Parietal Cells
8.26495e-12	0.907425	0.941	0.762	1.23491	2.22633e-07	CDC42EP1	Parietal Cells
9.34599e-12	1.25234	0.971	0.583	1.66552	2.51753e-07	CXCL17	Parietal Cells
1.99381e-11	0.699446	0.676	0.195	3.46667	5.37072e-07	TMEM132A	Parietal Cells
2.44176e-11	1.89708	0.471	0.073	6.45205	6.57737e-07	TCN1	Parietal Cells
3.64112e-11	0.889553	0.794	0.346	2.2948	9.80808e-07	C1orf116	Parietal Cells
7.39569e-11	0.615507	0.618	0.207	2.98551	1.99218e-06	PCDH7	Parietal Cells
2.25873e-10	0.824554	0.971	0.938	1.03518	6.08435e-06	CYSTM1	Parietal Cells
2.40256e-10	0.736397	0.735	0.324	2.26852	6.47177e-06	NTN4	Parietal Cells
2.90446e-10	0.625537	0.588	0.189	3.11111	7.82373e-06	HPN	Parietal Cells
4.21723e-10	0.694231	1	0.975	1.02564	1.136e-05	FTL	Parietal Cells
5.64707e-10	0.766886	0.529	0.114	4.64035	1.52115e-05	CNTD1	Parietal Cells
6.47229e-10	0.675086	0.676	0.256	2.64062	1.74344e-05	SPECC1	Parietal Cells
6.65388e-10	0.74252	0.706	0.323	2.18576	1.79236e-05	EPB41L1	Parietal Cells
1.68711e-09	0.899705	0.412	0.053	7.77358	4.54456e-05	ITIH5	Parietal Cells
1.96801e-09	0.83198	0.794	0.247	3.21457	5.30122e-05	ABCC5	Parietal Cells
4.02167e-09	0.915026	0.941	0.901	1.0444	0.000108332	CTSD	Parietal Cells
4.29597e-09	0.657074	0.559	0.228	2.45175	0.00011572	CCKBR	Parietal Cells
5.7792e-09	0.960556	1	0.918	1.08932	0.000155674	EZR	Parietal Cells
6.62084e-09	0.789082	0.941	0.854	1.10187	0.000178346	TXNDC17	Parietal Cells
1.00695e-08	0.77674	0.882	0.606	1.45545	0.000271243	MGAT4B	Parietal Cells
1.14513e-08	0.919573	0.529	0.188	2.81383	0.000308464	SULT1B1	Parietal Cells
1.28038e-08	0.656305	0.853	0.766	1.11358	0.000344896	ECHS1	Parietal Cells
1.39882e-08	0.766043	0.5	0.33	1.51515	0.0003768	ATF7IP2	Parietal Cells
1.41206e-08	1.22741	0.853	0.482	1.76971	0.000380367	DDIT3	Parietal Cells
1.68262e-08	0.829023	0.765	0.648	1.18056	0.000453246	UGCG	Parietal Cells
2.34048e-08	0.691121	0.647	0.347	1.86455	0.000630455	ARHGEF28	Parietal Cells
4.08518e-08	0.62538	0.853	0.736	1.15897	0.00110043	DCXR	Parietal Cells
4.28862e-08	0.78374	0.618	0.278	2.22302	0.00115523	FLRT3	Parietal Cells
4.3829e-08	0.739399	0.706	0.415	1.7012	0.00118062	CD320	Parietal Cells
4.46214e-08	0.821641	0.824	0.481	1.7131	0.00120197	LGALS9	Parietal Cells
4.90218e-08	0.645402	0.618	0.241	2.56432	0.0013205	PLOD2	Parietal Cells
5.60032e-08	1.2279	0.412	0.187	2.20321	0.00150856	BNIP5	Parietal Cells
7.12274e-08	0.612487	0.735	0.366	2.0082	0.00191865	LINC02381	Parietal Cells
8.79647e-08	2.02801	0.794	0.777	1.02188	0.00236951	CD74	Parietal Cells
3.58544e-07	0.902239	0.706	0.523	1.3499	0.00965809	GSTM3	Parietal Cells
4.05602e-07	0.756752	0.471	0.137	3.43796	0.0109257	ANGPTL4	Parietal Cells
4.0657e-07	0.932962	0.706	0.43	1.64186	0.0109518	SGK1	Parietal Cells
6.01711e-07	0.672219	1	0.751	1.33156	0.0162083	CLDN18	Parietal Cells
1.33098e-06	0.762689	0.794	0.648	1.22531	0.0358525	FAM3B	Parietal Cells
3.47025e-06	1.56917	0.647	0.354	1.82768	0.093478	HLA-DPB1	Parietal Cells
3.89101e-06	0.658937	0.706	0.482	1.46473	0.104812	SGPP2	Parietal Cells
7.83844e-06	0.638569	0.471	0.127	3.70866	0.211144	IGFBP7	Parietal Cells
1.22036e-05	0.909065	1	0.755	1.3245	0.328728	HSPA1A	Parietal Cells
1.28671e-05	0.71118	0.941	0.789	1.19265	0.3466	ITGA6	Parietal Cells
1.45997e-05	0.665921	0.824	0.7	1.17714	0.393272	QSOX1	Parietal Cells
2.00876e-05	0.608405	0.941	0.84	1.12024	0.5411	VAMP8	Parietal Cells
2.47103e-05	0.656741	0.735	0.439	1.67426	0.665622	PPIF	Parietal Cells
3.14091e-05	0.67466	0.618	0.426	1.4507	0.846067	BAG3	Parietal Cells
3.85551e-05	0.703387	0.588	0.296	1.98649	1	RASD1	Parietal Cells
4.18433e-05	0.604063	0.824	0.631	1.30586	1	MRPL12	Parietal Cells
6.64126e-05	0.647282	0.853	0.671	1.27124	1	SERINC2	Parietal Cells
8.01268e-05	0.817262	0.706	0.528	1.33712	1	ISG20	Parietal Cells
8.81584e-05	0.69147	0.853	0.657	1.29833	1	TRIB1	Parietal Cells
0.000483272	0.609129	0.794	0.534	1.48689	1	BAIAP2L1	Parietal Cells
0.000523872	0.83284	0.735	0.489	1.50307	1	DST	Parietal Cells
0.000834743	0.62245	0.588	0.4	1.47	1	RND1	Parietal Cells
0.00107723	1.37914	0.529	0.323	1.63777	1	HLA-DPA1	Parietal Cells
0.00232153	1.22186	0.765	0.586	1.30546	1	HLA-DRA	Parietal Cells
0.00478069	0.697346	0.765	0.678	1.12832	1	NAMPT	Parietal Cells
0.00548497	0.62586	0.588	0.425	1.38353	1	HLA-DQB1	Parietal Cells
0.00723101	0.929067	0.412	0.158	2.60759	1	SERPINA3	Parietal Cells
0.00859384	0.602858	0.941	0.823	1.14338	1	SDC4	Parietal Cells
0.0095806	0.645556	0.912	0.761	1.19842	1	ID1	Parietal Cells

## Sheet: Esophagus Normal
p_val	avg_log2FC	pct.1	pct.2	pct.ratio	p_val_adj	gene	cluster
3.69701e-237	5.60805	0.943	0.167	5.64671	9.95863e-233	KRT15	Esophagus Normal
7.12553e-157	2.62499	1	0.38	2.63158	1.9194e-152	PITX1	Esophagus Normal
3.2891e-134	2.81271	0.943	0.362	2.60497	8.85985e-130	AQP3	Esophagus Normal
2.71665e-119	2.30865	0.843	0.094	8.96809	7.31783e-115	DAPL1	Esophagus Normal
1.46648e-116	4.24178	0.929	0.113	8.22124	3.95025e-112	S100A2	Esophagus Normal
8.4749e-100	5.31939	0.843	0.01	84.3	2.28288e-95	KRT5	Esophagus Normal
3.04605e-98	6.66591	0.886	0.067	13.2239	8.20514e-94	S100A9	Esophagus Normal
4.94871e-98	4.05612	0.914	0.116	7.87931	1.33304e-93	CSTA	Esophagus Normal
3.61404e-95	1.81976	0.771	0.002	385.5	9.73514e-91	CALML3	Esophagus Normal
1.18773e-94	3.77874	0.814	0.008	101.75	3.19939e-90	MIR205HG	Esophagus Normal
2.67809e-93	1.67551	0.786	0.066	11.9091	7.21398e-89	DSC3	Esophagus Normal
3.34391e-92	1.17284	0.771	0.02	38.55	9.00749e-88	PKP1	Esophagus Normal
1.50505e-83	6.75003	0.8	0.017	47.0588	4.05416e-79	KRT13	Esophagus Normal
1.65644e-83	1.61023	0.814	0.48	1.69583	4.46196e-79	ATP1B3	Esophagus Normal
3.976e-83	1.54242	0.986	0.899	1.09677	1.07102e-78	PERP	Esophagus Normal
9.49187e-83	2.22982	0.971	0.509	1.90766	2.55683e-78	RND3	Esophagus Normal
1.47278e-81	1.30755	0.743	0.01	74.3	3.96723e-77	TP63	Esophagus Normal
1.99275e-80	6.87799	0.757	0.032	23.6562	5.36786e-76	S100A8	Esophagus Normal
6.80048e-80	1.94835	0.743	0.016	46.4375	1.83184e-75	LGALS7B	Esophagus Normal
5.66426e-79	1.03753	0.671	0.001	671	1.52578e-74	CLCA2	Esophagus Normal
5.04396e-78	2.33101	0.643	0.488	1.31762	1.35869e-73	DST	Esophagus Normal
3.2895e-77	1.75371	0.943	0.41	2.3	8.86093e-73	IL18	Esophagus Normal
4.3146e-76	2.16593	0.986	0.854	1.15457	1.16222e-71	HSPB1	Esophagus Normal
7.98882e-76	2.36524	0.957	0.667	1.43478	2.15195e-71	SFN	Esophagus Normal
2.97064e-72	1.29458	0.9	0.222	4.05405	8.00201e-68	TRIM29	Esophagus Normal
4.7531e-71	2.01283	0.629	0.146	4.30822	1.28034e-66	COL17A1	Esophagus Normal
9.51845e-69	1.43615	0.657	0.019	34.5789	2.56399e-64	LGALS7	Esophagus Normal
1.4677e-68	0.752781	0.6	0.001	600	3.95354e-64	TP53AIP1	Esophagus Normal
1.98514e-68	4.3761	0.9	0.255	3.52941	5.34737e-64	EMP1	Esophagus Normal
5.96255e-68	1.10799	0.729	0.134	5.4403	1.60613e-63	DSG3	Esophagus Normal
5.429e-67	1.66738	0.7	0.019	36.8421	1.46241e-62	GPNMB	Esophagus Normal
5.73374e-67	1.55142	0.743	0.018	41.2778	1.5445e-62	PTN	Esophagus Normal
1.7888e-66	4.08715	0.529	0.014	37.7857	4.81849e-62	KRT14	Esophagus Normal
5.37123e-65	3.42548	0.829	0.58	1.42931	1.44685e-60	FABP5	Esophagus Normal
1.14994e-63	0.96867	0.757	0.066	11.4697	3.0976e-59	PAX9	Esophagus Normal
1.71718e-59	3.50756	0.686	0.026	26.3846	4.62556e-55	KRT6A	Esophagus Normal
4.39029e-59	1.57915	0.871	0.491	1.77393	1.18261e-54	PMAIP1	Esophagus Normal
9.99662e-59	1.33235	0.571	0.005	114.2	2.69279e-54	HCAR3	Esophagus Normal
1.50452e-58	0.77263	0.543	0.003	181	4.05274e-54	CAPNS2	Esophagus Normal
3.52623e-58	6.53577	0.571	0.007	81.5714	9.49862e-54	SPRR3	Esophagus Normal
1.8334e-55	3.11092	0.614	0.207	2.96618	4.93863e-51	PPL	Esophagus Normal
3.35365e-55	1.5727	0.2	0.464	0.431034	9.03373e-51	EPS8L1	Esophagus Normal
3.46371e-55	1.20489	0.714	0.384	1.85938	9.33019e-51	SLC7A1	Esophagus Normal
1.42765e-54	0.72067	0.629	0.016	39.3125	3.84566e-50	TINCR	Esophagus Normal
1.11862e-53	1.35223	0.671	0.113	5.93805	3.01323e-49	LYPD3	Esophagus Normal
3.47265e-53	2.09083	0.586	0.01	58.6	9.35427e-49	CH25H	Esophagus Normal
7.05928e-53	1.38093	0.943	0.804	1.17289	1.90156e-48	CD9	Esophagus Normal
1.33884e-50	1.23241	0.443	0.001	443	3.60642e-46	GBP6	Esophagus Normal
3.08132e-49	0.847581	0.486	0.003	162	8.30016e-45	TSLP	Esophagus Normal
5.3146e-49	1.27349	0.943	0.547	1.72395	1.43159e-44	ALDH3A2	Esophagus Normal
5.02695e-48	1.93353	0.943	0.614	1.53583	1.35411e-43	TACSTD2	Esophagus Normal
8.42015e-48	3.71482	0.514	0.106	4.84906	2.26814e-43	CNFN	Esophagus Normal
2.48757e-47	1.139	0.643	0.023	27.9565	6.70076e-43	C5orf66-AS1	Esophagus Normal
6.40597e-47	3.11587	0.986	0.912	1.08114	1.72558e-42	CSTB	Esophagus Normal
6.86659e-47	1.14629	0.771	0.604	1.27649	1.84965e-42	CBR1	Esophagus Normal
8.2329e-47	5.50407	0.429	0.001	429	2.2177e-42	SPRR2A	Esophagus Normal
1.49735e-46	0.81822	0.457	0.002	228.5	4.03341e-42	NPR3	Esophagus Normal
4.91798e-46	0.703841	0.571	0.027	21.1481	1.32476e-41	TUBB6	Esophagus Normal
1.12481e-45	1.03735	0.729	0.15	4.86	3.02991e-41	FLNA	Esophagus Normal
1.71942e-45	3.64102	0.586	0.159	3.68553	4.6316e-41	SPINK5	Esophagus Normal
3.38987e-45	2.37269	0.529	0.073	7.24658	9.13129e-41	CRABP2	Esophagus Normal
6.84335e-45	1.65766	0.586	0.097	6.04124	1.84339e-40	KRT16	Esophagus Normal
1.3598e-44	0.630501	0.443	0.005	88.6	3.6629e-40	HCAR2	Esophagus Normal
1.89561e-44	2.83883	0.557	0.221	2.52036	5.10619e-40	IL1RN	Esophagus Normal
1.39775e-43	0.803303	0.471	0.007	67.2857	3.76511e-39	MOXD1	Esophagus Normal
2.74073e-43	0.644825	0.5	0.061	8.19672	7.38269e-39	KLK8	Esophagus Normal
3.64957e-41	0.977611	0.686	0.084	8.16667	9.83085e-37	DENND2C	Esophagus Normal
4.04493e-41	2.68325	0.457	0.105	4.35238	1.08958e-36	LY6D	Esophagus Normal
4.75103e-41	0.960765	0.757	0.216	3.50463	1.27978e-36	SVIL	Esophagus Normal
2.04179e-40	1.10336	0.471	0.087	5.41379	5.49997e-36	ZNF185	Esophagus Normal
2.23202e-40	0.907276	0.486	0.025	19.44	6.0124e-36	HSPB8	Esophagus Normal
1.59049e-39	1.13884	0.786	0.096	8.1875	4.28429e-35	HOPX	Esophagus Normal
2.61779e-39	1.61909	0.443	0.005	88.6	7.05153e-35	TMEM40	Esophagus Normal
4.22793e-39	0.815522	0.6	0.251	2.39044	1.13888e-34	GJB2	Esophagus Normal
2.50016e-38	1.31502	0.643	0.388	1.65722	6.73469e-34	MYC	Esophagus Normal
4.52085e-38	0.826797	0.586	0.079	7.41772	1.21778e-33	FSCN1	Esophagus Normal
1.56329e-37	0.784287	0.586	0.094	6.23404	4.21102e-33	AHNAK2	Esophagus Normal
1.80036e-37	0.937271	0.757	0.124	6.10484	4.84963e-33	ARL4C	Esophagus Normal
2.06533e-37	0.717181	0.5	0.013	38.4615	5.56339e-33	ADH7	Esophagus Normal
6.19561e-37	1.34425	0.529	0.17	3.11176	1.66891e-32	SASH1	Esophagus Normal
8.6535e-37	1.09002	0.614	0.065	9.44615	2.33099e-32	CAV1	Esophagus Normal
1.25209e-35	1.29204	0.971	0.77	1.26104	3.37275e-31	S100A16	Esophagus Normal
6.76373e-35	0.929836	0.557	0.138	4.03623	1.82195e-30	DUSP14	Esophagus Normal
1.05491e-33	1.52878	0.971	0.776	1.25129	2.84162e-29	S100A14	Esophagus Normal
1.88994e-33	0.622896	0.457	0.028	16.3214	5.09093e-29	WNT7B	Esophagus Normal
3.48069e-33	0.896422	0.857	0.792	1.08207	9.37595e-29	TKT	Esophagus Normal
1.01146e-32	0.964722	0.786	0.566	1.38869	2.72457e-28	IMPA2	Esophagus Normal
9.64672e-32	0.790185	0.757	0.452	1.67478	2.59854e-27	AOPEP	Esophagus Normal
1.88434e-30	1.37909	0.7	0.291	2.4055	5.07584e-26	ADM	Esophagus Normal
4.15082e-30	0.707082	0.786	0.327	2.40367	1.11811e-25	PRRG4	Esophagus Normal
6.39603e-30	2.04659	0.543	0.291	1.86598	1.7229e-25	PHLDA1	Esophagus Normal
9.32204e-30	1.20262	0.943	0.867	1.08766	2.51108e-25	DSP	Esophagus Normal
3.65609e-29	0.697264	0.471	0.034	13.8529	9.84841e-25	DLL1	Esophagus Normal
1.33927e-28	0.77288	0.7	0.282	2.48227	3.60759e-24	SOWAHC	Esophagus Normal
7.14626e-28	0.688042	0.514	0.081	6.34568	1.92499e-23	TNS4	Esophagus Normal
4.87766e-27	1.3128	0.414	0.336	1.23214	1.3139e-22	GCHFR	Esophagus Normal
6.06325e-27	0.641511	0.557	0.178	3.12921	1.63326e-22	KRT17	Esophagus Normal
6.96808e-27	1.01843	0.857	0.503	1.70378	1.87699e-22	RAP2B	Esophagus Normal
8.26547e-27	0.93386	0.7	0.366	1.91257	2.22647e-22	SERPINB5	Esophagus Normal
4.47565e-26	0.807701	0.657	0.152	4.32237	1.20561e-21	CSRP2	Esophagus Normal
8.54085e-26	1.00468	0.571	0.354	1.61299	2.30065e-21	SLC7A5	Esophagus Normal
9.22509e-26	0.805029	0.729	0.333	2.18919	2.48496e-21	SLC2A1	Esophagus Normal
1.10691e-25	2.97283	0.486	0.079	6.1519	2.98169e-21	CXCL14	Esophagus Normal
1.55354e-25	1.51062	0.514	0.123	4.17886	4.18477e-21	FGFBP1	Esophagus Normal
6.29132e-25	1.75464	0.443	0.638	0.694357	1.69469e-20	ERO1A	Esophagus Normal
1.8748e-24	1.09706	0.7	0.231	3.0303	5.05014e-20	THSD4	Esophagus Normal
2.08452e-24	0.632284	0.543	0.115	4.72174	5.61508e-20	COL18A1	Esophagus Normal
3.14111e-24	0.783934	0.429	0.07	6.12857	8.4612e-20	KAZN	Esophagus Normal
3.50136e-24	0.601381	0.471	0.094	5.01064	9.43163e-20	CBR3	Esophagus Normal
2.08346e-23	0.648981	0.471	0.07	6.72857	5.61222e-19	ARL4D	Esophagus Normal
4.63333e-23	0.663539	0.471	0.131	3.59542	1.24808e-18	KLK10	Esophagus Normal
1.52409e-22	1.60139	0.471	0.202	2.33168	4.10545e-18	SAMD9	Esophagus Normal
1.09968e-21	0.648444	0.571	0.186	3.06989	2.9622e-17	OVOL1	Esophagus Normal
1.53888e-21	0.77068	0.686	0.51	1.3451	4.14528e-17	PGD	Esophagus Normal
1.80851e-21	0.817247	0.586	0.143	4.0979	4.87159e-17	HSPA2	Esophagus Normal
2.93109e-21	1.82808	0.571	0.118	4.83898	7.89548e-17	DUSP5	Esophagus Normal
1.32126e-20	0.750586	0.743	0.498	1.49197	3.55908e-16	IRF6	Esophagus Normal
1.38235e-20	0.662609	0.557	0.124	4.49194	3.72365e-16	SESN3	Esophagus Normal
1.64372e-20	0.67964	0.171	0.472	0.362288	4.42769e-16	C15orf48	Esophagus Normal
2.08201e-20	1.28842	0.657	0.556	1.18165	5.6083e-16	NIBAN2	Esophagus Normal
3.91822e-20	0.621496	0.843	0.684	1.23246	1.05545e-15	EHF	Esophagus Normal
6.83135e-20	0.801845	0.543	0.105	5.17143	1.84016e-15	MAF	Esophagus Normal
8.83257e-20	0.66264	0.6	0.261	2.29885	2.37923e-15	CAV2	Esophagus Normal
1.3637e-19	1.39541	0.943	0.414	2.27778	3.67339e-15	ALDH3A1	Esophagus Normal
1.42935e-19	1.12037	0.529	0.069	7.66667	3.85024e-15	IGFBP5	Esophagus Normal
6.81182e-19	0.695341	0.686	0.328	2.09146	1.8349e-14	SH3PXD2A	Esophagus Normal
1.1633e-18	1.66587	0.443	0.278	1.59353	3.13358e-14	MALL	Esophagus Normal
1.18837e-18	0.651377	0.6	0.188	3.19149	3.20112e-14	CCND2	Esophagus Normal
2.08724e-18	1.05857	0.514	0.262	1.96183	5.62239e-14	PIM1	Esophagus Normal
2.51878e-18	0.628024	0.871	0.839	1.03814	6.78482e-14	ENO1	Esophagus Normal
7.20509e-18	0.668641	0.471	0.202	2.33168	1.94083e-13	FBXO32	Esophagus Normal
4.47539e-17	0.701035	0.829	0.576	1.43924	1.20554e-12	SDC1	Esophagus Normal
1.16584e-16	0.818522	0.571	0.318	1.7956	3.14042e-12	PLK2	Esophagus Normal
2.38704e-16	1.23467	1	0.954	1.04822	6.42996e-12	S100A11	Esophagus Normal
7.14746e-16	0.770508	0.914	0.853	1.07151	1.92531e-11	TXNDC17	Esophagus Normal
2.72308e-15	0.843854	0.814	0.555	1.46667	7.33516e-11	SELENOP	Esophagus Normal
1.20391e-13	0.724713	0.686	0.472	1.45339	3.24298e-09	EPS8L2	Esophagus Normal
2.75585e-12	0.699649	0.429	0.683	0.628111	7.42344e-08	LMO7	Esophagus Normal
3.40337e-12	1.23616	0.457	0.403	1.134	9.16766e-08	PRSS22	Esophagus Normal
1.03782e-11	0.731761	0.457	0.348	1.31322	2.79558e-07	C1orf116	Esophagus Normal
1.56427e-11	0.846155	0.429	0.199	2.15578	4.21366e-07	IL1R2	Esophagus Normal
2.6699e-11	0.778634	0.786	0.726	1.08264	7.19191e-07	NCOA7	Esophagus Normal
1.14219e-10	0.927994	0.629	0.664	0.947289	3.07671e-06	SPINT1	Esophagus Normal
1.68801e-10	0.616047	0.8	0.591	1.35364	4.54699e-06	CHMP1B	Esophagus Normal
4.9401e-10	0.659095	0.786	0.601	1.30782	1.33071e-05	TNFSF10	Esophagus Normal
7.72111e-10	0.921046	0.643	0.617	1.04214	2.07984e-05	C6orf132	Esophagus Normal
1.0003e-09	0.659211	0.943	0.801	1.17728	2.69451e-05	KLF5	Esophagus Normal
1.09271e-09	0.754921	0.943	0.765	1.23268	2.94343e-05	SOD2	Esophagus Normal
7.64741e-09	0.801502	0.543	0.369	1.47154	0.000205998	CITED2	Esophagus Normal
1.8925e-08	1.35304	0.486	0.52	0.934615	0.000509782	MXD1	Esophagus Normal
1.53912e-07	1.68078	0.829	0.754	1.09947	0.00414592	GLUL	Esophagus Normal
1.61481e-07	0.605318	0.586	0.296	1.97973	0.00434982	ZNF503	Esophagus Normal
1.03638e-06	1.0927	0.971	0.945	1.02751	0.0279171	TXN	Esophagus Normal
2.83516e-05	0.654035	0.543	0.365	1.48767	0.763707	GPT2	Esophagus Normal
0.00287152	0.625662	0.757	0.714	1.06022	1	ABLIM1	Esophagus Normal
0.00385781	0.774724	0.757	0.702	1.07835	1	MT1X	Esophagus Normal

## Sheet: EAC-01
p_val	avg_log2FC	pct.1	pct.2	pct.ratio	p_val_adj	gene	cluster
8.66215e-217	2.97775	0.989	0.639	1.54773	2.33332e-212	LY6E	EAC-01
2.13847e-197	2.56851	0.989	0.784	1.26148	5.7604e-193	MAL2	EAC-01
6.19717e-156	1.79742	0.989	0.682	1.45015	1.66933e-151	COA4	EAC-01
7.29432e-132	1.7107	0.989	0.754	1.31167	1.96487e-127	CTTN	EAC-01
1.01088e-130	1.63417	1	0.933	1.07181	2.72302e-126	SPINT2	EAC-01
5.68989e-96	1.98443	0.925	0.308	3.00325	1.53269e-91	PGM2L1	EAC-01
8.38049e-94	1.57735	1	0.817	1.22399	2.25745e-89	TSTA3	EAC-01
1.04175e-93	2.1067	0.978	0.771	1.26848	2.80618e-89	TSPAN1	EAC-01
1.40425e-91	1.4237	0.957	0.674	1.41988	3.78263e-87	NAPRT	EAC-01
1.70977e-87	2.10048	0.914	0.231	3.95671	4.6056e-83	TFPI	EAC-01
2.24865e-87	2.03934	0.925	0.149	6.20805	6.05718e-83	CLDN1	EAC-01
2.58571e-84	4.12803	0.957	0.142	6.73944	6.96512e-80	MMP7	EAC-01
4.09898e-81	3.94988	0.957	0.167	5.73054	1.10414e-76	KRT17	EAC-01
4.53615e-81	1.62885	0.892	0.089	10.0225	1.2219e-76	CFH	EAC-01
5.05594e-79	2.61777	0.849	0.032	26.5312	1.36192e-74	PTGS2	EAC-01
5.71999e-73	1.11761	0.989	0.45	2.19778	1.54079e-68	FAM49B	EAC-01
1.35618e-72	2.30391	0.978	0.544	1.79779	3.65315e-68	SLPI	EAC-01
3.20474e-72	1.78347	0.892	0.06	14.8667	8.63261e-68	ADGRF1	EAC-01
8.51731e-72	1.84634	1	0.86	1.16279	2.29431e-67	C19orf33	EAC-01
4.03589e-71	1.49481	0.968	0.899	1.07675	1.08715e-66	PERP	EAC-01
5.54647e-71	1.12851	0.946	0.389	2.43188	1.49405e-66	MRPL48	EAC-01
3.70328e-69	2.03935	0.989	0.518	1.90927	9.97552e-65	KRT7	EAC-01
7.95021e-68	1.56019	0.935	0.613	1.52529	2.14155e-63	TACSTD2	EAC-01
8.74562e-68	1.63657	0.957	0.596	1.6057	2.35581e-63	RASSF6	EAC-01
1.08283e-67	2.18688	0.763	0.02	38.15	2.91681e-63	DKK1	EAC-01
1.08056e-66	1.05275	0.892	0.175	5.09714	2.9107e-62	INPP4B	EAC-01
1.24112e-65	1.4497	1	0.964	1.03734	3.34321e-61	S100A6	EAC-01
4.21244e-65	1.25819	0.903	0.284	3.17958	1.1347e-60	CDKN2A	EAC-01
3.78257e-64	1.16321	0.763	0.066	11.5606	1.01891e-59	CRABP2	EAC-01
7.06285e-63	2.91168	0.935	0.488	1.91598	1.90252e-58	WFDC2	EAC-01
5.69755e-62	2.22927	0.935	0.419	2.2315	1.53475e-57	PMEPA1	EAC-01
6.37005e-61	3.49725	0.86	0.259	3.32046	1.7159e-56	CEACAM6	EAC-01
1.15597e-60	1.28709	0.871	0.149	5.84564	3.11383e-56	C4BPB	EAC-01
1.21809e-60	0.939377	0.968	0.71	1.36338	3.28117e-56	MRPL14	EAC-01
1.35937e-60	1.03108	1	0.935	1.06952	3.66173e-56	ANXA2	EAC-01
4.72882e-60	1.20121	0.946	0.716	1.32123	1.2738e-55	CD2AP	EAC-01
1.9497e-59	1.63806	0.817	0.111	7.36036	5.2519e-55	IGFBP3	EAC-01
2.14466e-58	1.22681	0.978	0.323	3.02786	5.77706e-54	SERPINH1	EAC-01
4.49976e-58	1.25911	0.968	0.731	1.32421	1.2121e-53	MAP3K13	EAC-01
7.69341e-58	1.06601	0.774	0.052	14.8846	2.07237e-53	ACHE	EAC-01
2.60806e-57	1.45075	0.839	0.412	2.03641	7.02534e-53	RAMP1	EAC-01
4.86022e-57	1.35122	0.946	0.484	1.95455	1.3092e-52	CTSC	EAC-01
5.60396e-56	0.645834	0.753	0.073	10.3151	1.50954e-51	FSCN1	EAC-01
5.6218e-56	1.62765	0.935	0.731	1.27907	1.51435e-51	CCND1	EAC-01
1.03532e-55	2.42454	0.731	0.066	11.0758	2.78883e-51	DUOXA2	EAC-01
2.04372e-55	0.683995	0.591	0.004	147.75	5.50518e-51	SLC14A1	EAC-01
2.44807e-55	2.26443	0.785	0.08	9.8125	6.59437e-51	CXCL5	EAC-01
6.27427e-55	0.922561	0.753	0.173	4.3526	1.6901e-50	CDKN2B	EAC-01
1.04412e-54	0.629756	0.559	0.049	11.4082	2.81253e-50	SERPINE2	EAC-01
9.15453e-54	1.9351	1	0.632	1.58228	2.46596e-49	CD55	EAC-01
1.6409e-53	1.86158	0.989	0.671	1.47392	4.4201e-49	IFI27	EAC-01
2.71486e-53	1.04829	0.914	0.46	1.98696	7.31303e-49	PLBD1	EAC-01
1.08982e-52	1.14841	0.935	0.451	2.07317	2.93564e-48	FAT1	EAC-01
2.3764e-51	1.32844	0.903	0.338	2.6716	6.40132e-47	GALNT5	EAC-01
4.45484e-51	0.838832	0.667	0.099	6.73737	1.2e-46	MXRA5	EAC-01
5.07085e-51	0.902858	1	0.805	1.24224	1.36594e-46	LSR	EAC-01
7.15836e-51	1.22716	0.978	0.741	1.31984	1.92825e-46	TSPAN3	EAC-01
9.58207e-51	1.25708	0.968	0.459	2.10893	2.58112e-46	CLDN7	EAC-01
1.01973e-50	0.950697	0.946	0.354	2.67232	2.74685e-46	MET	EAC-01
3.03572e-50	1.40978	0.989	0.486	2.03498	8.17731e-46	TIMP1	EAC-01
3.62038e-50	1.63504	0.925	0.137	6.75182	9.75222e-46	MUC4	EAC-01
8.66898e-50	2.92532	0.828	0.32	2.5875	2.33516e-45	CEACAM5	EAC-01
8.93468e-50	1.7424	0.742	0.061	12.1639	2.40673e-45	VNN1	EAC-01
1.17542e-49	1.83656	0.903	0.186	4.85484	3.16623e-45	MUC3A	EAC-01
1.38979e-49	4.19173	0.849	0.11	7.71818	3.74369e-45	S100A2	EAC-01
1.83414e-49	1.8098	0.968	0.48	2.01667	4.94062e-45	DST	EAC-01
2.5356e-49	1.26239	0.935	0.381	2.45407	6.83016e-45	IL32	EAC-01
3.088e-49	1.10485	0.957	0.769	1.24447	8.31814e-45	S100A16	EAC-01
3.48224e-49	2.01854	0.677	0.125	5.416	9.38012e-45	NNMT	EAC-01
3.75013e-49	1.01951	1	0.96	1.04167	1.01017e-44	GSTP1	EAC-01
5.56648e-49	3.21536	0.731	0.052	14.0577	1.49944e-44	MUC2	EAC-01
7.42008e-49	0.928191	0.925	0.358	2.5838	1.99875e-44	PRSS3	EAC-01
8.14272e-49	1.54354	0.925	0.556	1.66367	2.1934e-44	AGR3	EAC-01
1.13634e-48	0.951242	0.871	0.218	3.99541	3.06095e-44	TRIM29	EAC-01
1.2383e-48	1.52284	0.914	0.572	1.5979	3.33562e-44	PDZK1IP1	EAC-01
1.76684e-48	0.644429	0.699	0.229	3.0524	4.75933e-44	MROH6	EAC-01
2.80234e-48	1.27089	0.914	0.426	2.14554	7.54866e-44	TNFRSF21	EAC-01
8.2691e-48	0.619722	0.978	0.617	1.58509	2.22745e-43	CRIP1	EAC-01
2.19305e-47	1.77882	0.817	0.115	7.10435	5.90741e-43	IGFBP7	EAC-01
4.19742e-47	1.1171	0.871	0.301	2.89369	1.13066e-42	POLD3	EAC-01
4.22015e-47	1.02066	0.957	0.662	1.44562	1.13678e-42	RAD21	EAC-01
5.8982e-47	1.0153	0.925	0.505	1.83168	1.5888e-42	PAK1	EAC-01
1.47284e-46	1.96112	0.559	0.011	50.8182	3.96739e-42	CST6	EAC-01
7.16127e-46	1.15347	0.989	0.916	1.07969	1.92903e-41	FXYD3	EAC-01
7.6819e-46	1.28784	0.892	0.137	6.51095	2.06927e-41	IGHG3	EAC-01
1.25798e-45	1.36808	0.903	0.597	1.51256	3.38862e-41	TNFSF10	EAC-01
1.82146e-45	0.873149	0.903	0.407	2.21867	4.90648e-41	MYOF	EAC-01
2.00127e-45	1.05929	0.935	0.391	2.3913	5.39083e-41	ITGA3	EAC-01
2.18856e-44	1.61386	0.935	0.599	1.56093	5.89532e-40	SLC40A1	EAC-01
7.86653e-44	1.31471	0.774	0.182	4.25275	2.11901e-39	LAMC2	EAC-01
4.59552e-43	1.24491	0.892	0.508	1.75591	1.2379e-38	RND3	EAC-01
5.80342e-43	1.57463	0.989	0.749	1.32043	1.56327e-38	IGKC	EAC-01
8.40589e-43	1.24275	0.688	0.088	7.81818	2.26429e-38	DUOX2	EAC-01
2.29527e-42	1.01696	0.699	0.373	1.87399	6.18278e-38	CAPN5	EAC-01
3.14654e-42	1.08814	0.914	0.642	1.42368	8.47584e-38	EPS8	EAC-01
3.47137e-42	2.13461	0.849	0.36	2.35833	9.35082e-38	CLDN3	EAC-01
1.13818e-41	0.821508	0.871	0.268	3.25	3.06592e-37	MALL	EAC-01
3.82893e-41	0.747355	0.806	0.307	2.62541	1.0314e-36	TMEM265	EAC-01
5.69278e-41	2.66183	0.849	0.089	9.53933	1.53346e-36	MUC12	EAC-01
2.12375e-40	1.00858	0.667	0.193	3.45596	5.72074e-36	SLC6A14	EAC-01
3.56749e-40	1.73754	0.86	0.278	3.09353	9.60976e-36	ITGB8	EAC-01
4.16674e-40	1.1234	0.946	0.665	1.42256	1.1224e-35	ADAM9	EAC-01
4.98912e-40	1.0445	0.591	0.084	7.03571	1.34392e-35	SOSTDC1	EAC-01
1.26217e-39	0.773556	0.925	0.609	1.51888	3.39992e-35	ISOC2	EAC-01
1.61923e-39	0.893627	0.882	0.386	2.28497	4.36173e-35	TMEM45B	EAC-01
3.19683e-39	0.995314	0.957	0.579	1.65285	8.61129e-35	CLDN4	EAC-01
3.59757e-39	0.681059	0.677	0.177	3.82486	9.69077e-35	SLC7A11	EAC-01
5.64622e-39	0.642789	0.978	0.737	1.327	1.52092e-34	JPT1	EAC-01
8.95098e-39	0.654583	0.882	0.413	2.13559	2.41113e-34	SDCBP2	EAC-01
9.79901e-39	0.604891	0.527	0.075	7.02667	2.63956e-34	AMIGO2	EAC-01
1.81362e-38	0.909181	0.989	0.86	1.15	4.88536e-34	TMEM238	EAC-01
2.59877e-38	0.912106	0.806	0.193	4.17617	7.0003e-34	SAMD9	EAC-01
2.73579e-38	0.696288	0.925	0.691	1.33864	7.3694e-34	SPATS2L	EAC-01
2.8843e-38	1.18186	0.903	0.559	1.61538	7.76945e-34	SLC1A5	EAC-01
7.09369e-38	3.35242	0.882	0.305	2.8918	1.91083e-33	SERPINA1	EAC-01
1.21342e-37	1.10342	0.656	0.055	11.9273	3.26858e-33	LTBP1	EAC-01
1.53107e-37	0.7205	0.441	0.006	73.5	4.12425e-33	CXCL6	EAC-01
2.89822e-36	2.26433	0.925	0.506	1.82806	7.80694e-32	TCIM	EAC-01
5.18771e-36	0.642955	0.828	0.227	3.64758	1.39741e-31	SPAG1	EAC-01
6.32541e-36	0.984317	0.581	0.093	6.24731	1.70388e-31	SPTSSB	EAC-01
8.53916e-36	0.760788	0.645	0.125	5.16	2.30019e-31	KLK10	EAC-01
1.16019e-35	0.657172	0.742	0.21	3.53333	3.1252e-31	SRGAP1	EAC-01
1.26357e-35	0.845055	0.806	0.272	2.96324	3.40368e-31	MBOAT2	EAC-01
3.58213e-35	1.01844	0.914	0.571	1.6007	9.64918e-31	LAMB3	EAC-01
4.15076e-35	0.705677	0.688	0.135	5.0963	1.11809e-30	TRIM54	EAC-01
2.08132e-34	0.784394	0.925	0.653	1.41654	5.60644e-30	ST14	EAC-01
3.4116e-34	0.729388	0.946	0.778	1.21594	9.18984e-30	MGST1	EAC-01
4.06076e-34	1.44966	0.849	0.473	1.79493	1.09385e-29	TNFRSF12A	EAC-01
4.46488e-34	0.832731	0.462	0.059	7.83051	1.20271e-29	KLK8	EAC-01
5.47883e-34	0.793029	0.591	0.211	2.80095	1.47583e-29	ANO1	EAC-01
6.33675e-34	1.198	0.667	0.057	11.7018	1.70693e-29	PI3	EAC-01
1.19882e-33	0.806617	0.806	0.319	2.52665	3.22927e-29	SRD5A3	EAC-01
1.8892e-33	0.763384	0.989	0.954	1.03669	5.08895e-29	S100A11	EAC-01
2.12093e-33	0.705658	0.989	0.912	1.08443	5.71316e-29	CSTB	EAC-01
2.56798e-33	0.665259	0.903	0.45	2.00667	6.91737e-29	EPS8L1	EAC-01
3.23543e-33	0.993071	0.742	0.184	4.03261	8.71527e-29	ONECUT2	EAC-01
7.46869e-33	1.20903	0.892	0.462	1.93074	2.01184e-28	ISG15	EAC-01
1.28886e-32	1.0333	0.957	0.665	1.4391	3.47181e-28	SFN	EAC-01
2.40177e-32	1.03363	0.806	0.389	2.07198	6.46966e-28	MACC1	EAC-01
2.69711e-32	0.913773	0.839	0.422	1.98815	7.2652e-28	SNHG25	EAC-01
2.84579e-32	0.808787	0.602	0.118	5.10169	7.66571e-28	CSTA	EAC-01
2.96905e-32	1.06214	0.634	0.163	3.88957	7.99772e-28	GABRP	EAC-01
5.515e-32	1.36234	0.796	0.388	2.05155	1.48557e-27	MUC13	EAC-01
9.54532e-32	0.768101	0.882	0.371	2.37736	2.57122e-27	PLS3	EAC-01
1.36132e-31	0.929465	0.71	0.155	4.58065	3.667e-27	LBH	EAC-01
1.71901e-31	0.775433	0.634	0.123	5.15447	4.63051e-27	DEFB1	EAC-01
1.79874e-31	0.659757	0.925	0.58	1.59483	4.84526e-27	GSN	EAC-01
5.62695e-31	0.737835	0.871	0.433	2.01155	1.51573e-26	UNC93B1	EAC-01
6.30114e-31	1.35512	0.839	0.254	3.30315	1.69734e-26	CAV2	EAC-01
9.12629e-31	0.685222	0.591	0.217	2.7235	2.45835e-26	MYEOV	EAC-01
9.47651e-31	1.35963	0.957	0.803	1.19178	2.55269e-26	TM4SF1	EAC-01
1.55373e-30	1.20308	0.763	0.404	1.88861	4.18528e-26	TFF3	EAC-01
4.496e-30	0.676339	0.441	0.032	13.7812	1.21109e-25	SLC34A2	EAC-01
6.42019e-30	0.763171	0.914	0.525	1.74095	1.72941e-25	CXCL16	EAC-01
6.54504e-30	0.771279	0.613	0.144	4.25694	1.76304e-25	COL17A1	EAC-01
8.34896e-30	0.87737	0.882	0.393	2.24427	2.24896e-25	PRSS22	EAC-01
1.24639e-29	0.919453	0.753	0.198	3.80303	3.35739e-25	PCDH7	EAC-01
1.85523e-29	0.677044	0.849	0.353	2.4051	4.99744e-25	CRIP2	EAC-01
2.01239e-29	0.861202	0.839	0.289	2.90311	5.42077e-25	RHOD	EAC-01
4.44947e-29	0.840375	0.968	0.81	1.19506	1.19855e-24	SYNGR2	EAC-01
5.04791e-29	1.18376	0.849	0.519	1.63584	1.35975e-24	UBE2S	EAC-01
5.46206e-29	0.614365	0.903	0.493	1.83164	1.47132e-24	CAPG	EAC-01
1.75528e-28	0.987491	0.935	0.803	1.16438	4.7282e-24	CD9	EAC-01
2.36832e-28	1.81987	0.559	0.256	2.18359	6.37954e-24	CXCL8	EAC-01
1.98849e-26	1.10508	0.86	0.239	3.59833	5.35639e-22	TPM2	EAC-01
1.99795e-26	0.787625	0.882	0.477	1.84906	5.38187e-22	ATP1B3	EAC-01
2.45032e-26	1.98612	0.527	0.064	8.23438	6.60042e-22	CAV1	EAC-01
3.16789e-26	0.676251	0.946	0.815	1.16074	8.53334e-22	OCIAD2	EAC-01
3.22743e-26	1.57218	0.591	0.125	4.728	8.69373e-22	IGHG1	EAC-01
3.44883e-26	0.833436	0.925	0.758	1.22032	9.29011e-22	CDC42EP5	EAC-01
9.72559e-26	0.680739	0.742	0.194	3.82474	2.61978e-21	FBXO32	EAC-01
1.18509e-25	1.23396	0.903	0.754	1.19761	3.19228e-21	HSPA1A	EAC-01
1.29088e-25	1.80733	0.828	0.532	1.55639	3.47724e-21	SPINK1	EAC-01
1.60364e-25	0.912229	0.656	0.29	2.26207	4.31972e-21	ADM	EAC-01
2.01737e-25	0.752813	0.925	0.607	1.52389	5.4342e-21	KCNK1	EAC-01
2.24282e-25	0.834334	0.828	0.401	2.06484	6.04147e-21	HIST1H2AC	EAC-01
2.9626e-25	0.789927	0.731	0.461	1.58568	7.98036e-21	C15orf48	EAC-01
4.38216e-25	0.791779	0.828	0.268	3.08955	1.18042e-20	CRIM1	EAC-01
4.40531e-25	0.884969	0.86	0.479	1.79541	1.18666e-20	MPZL2	EAC-01
6.56717e-25	0.74324	0.968	0.641	1.51014	1.769e-20	DDR1	EAC-01
1.9628e-24	0.638957	0.495	0.07	7.07143	5.28719e-20	FSTL3	EAC-01
2.40325e-24	0.6066	0.72	0.221	3.25792	6.47364e-20	HIST1H2BD	EAC-01
3.07121e-24	0.754536	0.839	0.428	1.96028	8.27292e-20	SLC38A1	EAC-01
6.60904e-24	0.654693	0.903	0.532	1.69737	1.78028e-19	MYH14	EAC-01
2.14554e-23	1.13454	0.613	0.216	2.83796	5.77945e-19	PRSS23	EAC-01
2.45813e-23	0.672499	0.602	0.159	3.78616	6.62146e-19	SFTA2	EAC-01
3.07788e-23	0.669049	0.742	0.24	3.09167	8.2909e-19	SEMA3C	EAC-01
3.64655e-23	0.640804	0.892	0.564	1.58156	9.8227e-19	FHL2	EAC-01
7.34575e-23	1.63893	0.871	0.323	2.69659	1.97873e-18	F3	EAC-01
2.175e-22	1.00352	0.71	0.392	1.81122	5.85879e-18	GCNT3	EAC-01
4.05856e-22	0.954936	0.849	0.559	1.51878	1.09325e-17	TINAGL1	EAC-01
6.01229e-22	0.742497	0.882	0.754	1.16976	1.61953e-17	SLC44A4	EAC-01
7.0584e-22	1.04252	1	0.869	1.15075	1.90132e-17	STARD10	EAC-01
7.37903e-22	0.837712	0.634	0.203	3.12315	1.98769e-17	SMIM31	EAC-01
8.23354e-22	0.728133	0.624	0.172	3.62791	2.21787e-17	MUC20	EAC-01
1.48463e-21	0.703254	0.935	0.647	1.44513	3.99914e-17	DSG2	EAC-01
1.49012e-21	0.755932	0.828	0.384	2.15625	4.01393e-17	ITGA2	EAC-01
2.39084e-21	1.12411	0.86	0.555	1.54955	6.44021e-17	CFB	EAC-01
5.31138e-21	0.646889	0.849	0.384	2.21094	1.43073e-16	ITGAV	EAC-01
1.05862e-20	0.762755	0.763	0.409	1.86553	2.85159e-16	KDELR3	EAC-01
1.17452e-20	0.662786	0.946	0.769	1.23017	3.16381e-16	GRN	EAC-01
3.8191e-20	0.717449	0.882	0.738	1.19512	1.02875e-15	BACE2	EAC-01
8.15897e-20	1.00393	0.978	0.704	1.3892	2.19778e-15	TSPAN13	EAC-01
1.40765e-19	0.674145	0.763	0.345	2.21159	3.79178e-15	EPAS1	EAC-01
1.43128e-19	0.735483	0.505	0.192	2.63021	3.85544e-15	CASC19	EAC-01
2.61821e-19	2.11788	0.667	0.249	2.67871	7.05267e-15	REG4	EAC-01
2.78565e-19	0.649577	0.957	0.678	1.4115	7.5037e-15	ASAH1	EAC-01
3.95022e-19	0.609921	0.581	0.073	7.9589	1.06407e-14	KCNK15	EAC-01
6.51205e-19	0.691201	0.935	0.838	1.11575	1.75415e-14	VAMP8	EAC-01
8.85576e-19	0.879215	0.656	0.329	1.99392	2.38548e-14	CLDN23	EAC-01
1.36361e-18	0.698324	1	0.941	1.0627	3.67317e-14	DSTN	EAC-01
8.35723e-18	0.605935	0.86	0.634	1.35647	2.25119e-13	SCNN1A	EAC-01
1.3761e-17	1.19642	0.548	0.41	1.33659	3.70681e-13	KCNE3	EAC-01
1.69751e-17	0.745769	0.548	0.219	2.50228	4.57259e-13	CCN1	EAC-01
4.2534e-17	0.875503	0.935	0.787	1.18806	1.14574e-12	ITGA6	EAC-01
9.91893e-17	3.00133	0.527	0.132	3.99242	2.67186e-12	LEFTY1	EAC-01
2.57108e-16	1.1612	0.839	0.43	1.95116	6.92572e-12	IFI6	EAC-01
2.96165e-16	0.697784	0.495	0.114	4.34211	7.97781e-12	AC023157.3	EAC-01
6.26594e-15	1.10788	0.667	0.194	3.43814	1.68786e-10	BCAM	EAC-01
1.98135e-13	0.651365	0.968	0.853	1.13482	5.33717e-09	TPM1	EAC-01
1.65316e-12	0.637764	0.914	0.734	1.24523	4.45313e-08	C12orf75	EAC-01
7.44698e-12	0.84522	0.903	0.672	1.34375	2.00599e-07	CTSH	EAC-01
8.03142e-12	0.679681	0.817	0.637	1.28257	2.16342e-07	HIST1H1C	EAC-01
1.25337e-11	0.658355	0.946	0.494	1.91498	3.3762e-07	SEZ6L2	EAC-01
1.47448e-11	0.712776	0.817	0.531	1.53861	3.97181e-07	BCAS1	EAC-01
7.57689e-11	0.638911	0.484	0.082	5.90244	2.04099e-06	IFI44L	EAC-01
8.70975e-10	0.699198	0.86	0.414	2.07729	2.34615e-05	ITM2C	EAC-01
1.56297e-09	1.00989	0.882	0.654	1.34862	4.21017e-05	TRIB1	EAC-01
1.08986e-07	0.972052	0.753	0.363	2.07438	0.00293577	AQP3	EAC-01
1.70767e-06	0.602165	0.688	0.273	2.52015	0.0459994	ARHGAP29	EAC-01
6.16e-06	0.712711	0.753	0.492	1.53049	0.165932	ERRFI1	EAC-01
0.000124241	0.602187	0.806	0.317	2.54259	1	PAX8-AS1	EAC-01
0.000496401	0.631458	0.903	0.727	1.24209	1	GALNT7	EAC-01
0.00109137	0.605027	0.925	0.781	1.18438	1	ERBB3	EAC-01
0.00511345	0.696699	1	0.975	1.02564	1	FTL	EAC-01
0.00963976	0.700667	0.925	0.782	1.18286	1	GALNT3	EAC-01

## Sheet: EAC-03
p_val	avg_log2FC	pct.1	pct.2	pct.ratio	p_val_adj	gene	cluster
2.97591e-80	2.38614	0.926	0.571	1.62172	8.01621e-76	PDZK1IP1	EAC-03
2.30215e-79	1.59824	0.989	0.458	2.15939	6.20131e-75	CLDN7	EAC-03
9.25391e-67	1.69537	0.789	0.059	13.3729	2.49273e-62	VNN1	EAC-03
2.15038e-66	2.20462	0.947	0.456	2.07675	5.79247e-62	C15orf48	EAC-03
2.38642e-65	2.53672	0.947	0.381	2.48556	6.4283e-61	IL32	EAC-03
1.50692e-57	1.51498	0.937	0.826	1.13438	4.05918e-53	PKM	EAC-03
5.29899e-57	2.21169	0.926	0.608	1.52303	1.42739e-52	RNF213	EAC-03
1.40954e-56	1.52335	0.874	0.431	2.02784	3.79688e-52	TYMP	EAC-03
3.27203e-53	1.6588	0.958	0.646	1.48297	8.81386e-49	DSG2	EAC-03
4.17822e-53	1.87243	0.874	0.63	1.3873	1.12549e-48	ERO1A	EAC-03
4.57916e-52	1.9077	0.737	0.326	2.26074	1.23349e-47	F3	EAC-03
3.25651e-51	2.0957	0.895	0.195	4.58974	8.77207e-47	TNFRSF6B	EAC-03
6.72579e-51	1.21783	0.947	0.742	1.27628	1.81173e-46	TSPAN3	EAC-03
2.27335e-50	1.09139	0.705	0.02	35.25	6.12373e-46	DUSP27	EAC-03
2.05545e-49	1.47939	0.547	0.024	22.7917	5.53677e-45	CEACAM7	EAC-03
1.12198e-47	1.40663	0.884	0.44	2.00909	3.02227e-43	TAP1	EAC-03
5.90503e-47	1.42411	0.947	0.622	1.52251	1.59064e-42	ITGB4	EAC-03
1.74754e-46	1.73454	0.874	0.31	2.81935	4.70736e-42	HLA-DRB5	EAC-03
2.16768e-46	1.30866	0.842	0.421	2	5.83907e-42	MISP	EAC-03
7.01642e-45	1.94523	0.863	0.311	2.77492	1.89001e-40	APOL1	EAC-03
1.3341e-43	0.985832	0.642	0.203	3.16256	3.59367e-39	SMIM31	EAC-03
4.88901e-43	0.783749	0.705	0.135	5.22222	1.31695e-38	MUC17	EAC-03
5.09276e-43	0.946389	0.674	0.322	2.09317	1.37184e-38	SRD5A3	EAC-03
5.5336e-43	1.18404	0.695	0.214	3.24766	1.49059e-38	GBP1	EAC-03
7.33607e-42	1.33432	0.905	0.531	1.70433	1.97612e-37	MYH14	EAC-03
2.16902e-41	1.95491	0.547	0.021	26.0476	5.84268e-37	NDUFA4L2	EAC-03
1.4585e-40	2.0103	0.653	0.064	10.2031	3.92875e-36	C3	EAC-03
1.78488e-40	1.53376	0.779	0.385	2.02338	4.80793e-36	ITGA2	EAC-03
5.95973e-40	0.929911	0.811	0.431	1.88167	1.60537e-35	ABHD11	EAC-03
1.37617e-39	1.72464	0.747	0.191	3.91099	3.70699e-35	SLC6A14	EAC-03
7.05616e-38	1.5502	1	0.964	1.03734	1.90072e-33	S100A6	EAC-03
7.47989e-38	1.04791	0.789	0.325	2.42769	2.01486e-33	SEMA4B	EAC-03
1.88971e-37	1.16136	0.663	0.186	3.56452	5.09031e-33	GBP4	EAC-03
2.39975e-37	1.30034	0.874	0.521	1.67754	6.46421e-33	KRT7	EAC-03
2.52878e-37	1.80479	0.937	0.58	1.61552	6.81178e-33	HLA-DRB1	EAC-03
1.69302e-36	1.20549	0.895	0.717	1.24826	4.56049e-32	CD2AP	EAC-03
3.5861e-35	1.55429	0.989	0.918	1.07734	9.65987e-31	S100A10	EAC-03
4.23831e-35	1.32971	0.979	0.936	1.04594	1.14167e-30	ANXA2	EAC-03
9.20701e-35	2.47319	0.705	0.164	4.29878	2.48009e-30	TNFAIP2	EAC-03
1.44389e-34	1.119	0.884	0.259	3.41313	3.8894e-30	CEACAM6	EAC-03
1.6039e-34	1.08069	0.737	0.41	1.79756	4.32044e-30	MYOF	EAC-03
2.21414e-34	0.766885	0.632	0.143	4.41958	5.96423e-30	TNFSF9	EAC-03
6.25211e-34	1.53398	0.916	0.803	1.14072	1.68413e-29	TM4SF1	EAC-03
3.28295e-33	0.952499	0.811	0.597	1.35846	8.84327e-29	IDH2	EAC-03
4.80099e-33	1.03261	0.737	0.189	3.89947	1.29324e-28	MUC3A	EAC-03
5.54231e-33	0.727402	0.547	0.094	5.81915	1.49293e-28	SH3D21	EAC-03
9.6564e-33	1.10471	0.611	0.163	3.74847	2.60114e-28	GABRP	EAC-03
1.10565e-32	1.16702	0.716	0.156	4.58974	2.97829e-28	ATP10B	EAC-03
1.67065e-32	0.992319	0.758	0.395	1.91899	4.50024e-28	ITGA3	EAC-03
5.87071e-32	1.41305	0.726	0.183	3.96721	1.58139e-27	LAMC2	EAC-03
8.32297e-32	0.911013	0.979	0.91	1.07582	2.24196e-27	SERPINB1	EAC-03
1.10694e-31	0.693636	0.6	0.1	6	2.98177e-27	WDR72	EAC-03
1.3892e-31	0.894907	0.758	0.387	1.95866	3.7421e-27	CXCL1	EAC-03
1.91372e-31	1.03047	0.811	0.452	1.79425	5.15499e-27	STAT1	EAC-03
7.91244e-31	1.37681	0.505	0.014	36.0714	2.13137e-26	AL365226.2	EAC-03
8.41186e-31	1.47424	0.642	0.256	2.50781	2.2659e-26	SLC6A8	EAC-03
1.29874e-30	1.53472	0.874	0.675	1.29481	3.49842e-26	LMO7	EAC-03
1.48388e-30	1.0492	0.937	0.787	1.1906	3.99712e-26	ITGA6	EAC-03
9.0753e-30	2.1616	0.768	0.086	8.93023	2.44461e-25	DUOX2	EAC-03
3.63405e-29	2.15857	0.705	0.066	10.6818	9.78904e-25	DUOXA2	EAC-03
8.88779e-29	1.16985	0.695	0.269	2.58364	2.3941e-24	EPSTI1	EAC-03
1.20621e-27	1.21387	0.905	0.639	1.41628	3.24917e-23	FLNB	EAC-03
2.26766e-27	0.912056	0.779	0.222	3.50901	6.10839e-23	FUT3	EAC-03
2.31318e-27	0.621863	0.937	0.879	1.06598	6.231e-23	MARCKSL1	EAC-03
3.32517e-27	0.815605	0.779	0.528	1.47538	8.95701e-23	CXCL16	EAC-03
6.10929e-27	1.75357	0.989	0.772	1.28109	1.64566e-22	CD74	EAC-03
8.35233e-27	0.976161	0.895	0.854	1.04801	2.24987e-22	TPM1	EAC-03
9.16781e-27	1.27743	0.874	0.771	1.13359	2.46953e-22	S100A16	EAC-03
1.46146e-26	0.843063	0.874	0.667	1.31034	3.93673e-22	ADAM9	EAC-03
3.31747e-26	1.07438	0.916	0.917	0.998909	8.93626e-22	FXYD3	EAC-03
3.36689e-26	1.02882	0.989	0.774	1.27778	9.0694e-22	S100A14	EAC-03
4.1617e-26	1.36783	0.968	0.821	1.17905	1.12104e-21	HSPA1B	EAC-03
4.16665e-26	0.800396	0.674	0.397	1.69773	1.12237e-21	SORD	EAC-03
4.96959e-26	0.760992	0.758	0.407	1.86241	1.33866e-21	SREBF1	EAC-03
6.44772e-26	1.04088	0.789	0.486	1.62346	1.73682e-21	HLA-DMA	EAC-03
7.25796e-26	0.629164	0.421	0.071	5.92958	1.95508e-21	ADGRF1	EAC-03
9.04695e-26	0.741656	0.716	0.493	1.45233	2.43698e-21	BIK	EAC-03
3.10594e-25	0.759518	0.611	0.273	2.2381	8.36648e-21	PPP1R12B	EAC-03
4.67115e-25	0.830359	0.789	0.39	2.02308	1.25827e-20	GCNT3	EAC-03
9.39427e-25	1.28838	0.789	0.763	1.03408	2.53053e-20	RPL22L1	EAC-03
1.31586e-24	0.922082	0.737	0.427	1.726	3.54453e-20	CCDC68	EAC-03
1.32366e-24	1.16486	0.663	0.406	1.633	3.56553e-20	TFF3	EAC-03
2.16353e-24	2.0101	0.611	0.174	3.51149	5.8279e-20	KRT17	EAC-03
5.25248e-24	0.60612	0.695	0.557	1.24776	1.41486e-19	PPIC	EAC-03
6.90772e-24	0.777759	0.611	0.198	3.08586	1.86073e-19	HK2	EAC-03
7.53106e-24	0.69342	0.674	0.313	2.15335	2.02864e-19	GBP3	EAC-03
1.50289e-23	0.955024	0.758	0.515	1.47184	4.04833e-19	ASS1	EAC-03
2.5114e-23	0.84961	0.611	0.358	1.7067	6.76495e-19	MSLN	EAC-03
2.63787e-23	1.15942	0.937	0.634	1.47792	7.10562e-19	CD55	EAC-03
5.13645e-23	1.01431	0.747	0.625	1.1952	1.38361e-18	CACYBP	EAC-03
5.40001e-23	0.765457	0.937	0.579	1.61831	1.4546e-18	CLDN4	EAC-03
5.5345e-23	1.41113	0.884	0.413	2.14044	1.49083e-18	SDCBP2	EAC-03
6.971e-23	1.27844	0.832	0.361	2.30471	1.87778e-18	CLDN3	EAC-03
8.56621e-23	0.930383	0.695	0.195	3.5641	2.30748e-18	SAMD9	EAC-03
9.85924e-23	0.898718	0.674	0.242	2.78512	2.65578e-18	OAS1	EAC-03
1.14978e-22	0.821631	0.726	0.326	2.22699	3.09717e-18	TJP3	EAC-03
1.3323e-22	0.993805	0.537	0.178	3.01685	3.58882e-18	CDKN2B	EAC-03
2.51915e-22	0.807566	0.947	0.758	1.24934	6.78583e-18	CDC42EP5	EAC-03
3.85863e-22	0.714848	0.442	0.047	9.40426	1.0394e-17	PTPRR	EAC-03
4.67709e-22	0.841706	0.526	0.206	2.5534	1.25987e-17	RHOV	EAC-03
8.17658e-22	0.995986	0.789	0.519	1.52023	2.20253e-17	PLAC8	EAC-03
1.08444e-21	1.05455	0.811	0.452	1.79425	2.92115e-17	EPS8L1	EAC-03
1.32548e-21	0.879343	0.737	0.318	2.31761	3.57044e-17	PAX8-AS1	EAC-03
1.41946e-21	1.53708	0.937	0.579	1.61831	3.82361e-17	HLA-DRA	EAC-03
1.82625e-21	0.886969	0.905	0.766	1.18146	4.91937e-17	LLGL2	EAC-03
2.04962e-21	0.749613	0.737	0.327	2.25382	5.52105e-17	EFNB1	EAC-03
2.51252e-21	1.16183	0.842	0.555	1.51712	6.76798e-17	CFB	EAC-03
5.83893e-21	1.50968	0.547	0.197	2.77665	1.57283e-16	HILPDA	EAC-03
1.76207e-20	1.19733	0.821	0.453	1.81236	4.74649e-16	FAT1	EAC-03
3.55033e-20	0.773148	0.726	0.604	1.20199	9.56351e-16	SLC40A1	EAC-03
3.58347e-20	0.681204	0.653	0.381	1.71391	9.65278e-16	LYN	EAC-03
4.96063e-20	0.858028	0.684	0.272	2.51471	1.33624e-15	MALL	EAC-03
2.94964e-19	0.717287	0.789	0.404	1.95297	7.94546e-15	HSPG2	EAC-03
3.42432e-19	1.70621	0.979	0.671	1.45902	9.2241e-15	IFI27	EAC-03
8.23723e-19	0.912223	0.874	0.659	1.32625	2.21886e-14	SPINT1	EAC-03
8.54917e-19	1.66795	0.495	0.087	5.68966	2.30289e-14	SAA2	EAC-03
9.56941e-19	0.731627	0.937	0.933	1.00429	2.57771e-14	EPCAM	EAC-03
1.59637e-18	1.02735	0.411	0.07	5.87143	4.30015e-14	PLA2G2A	EAC-03
1.98207e-18	1.54852	0.789	0.314	2.51274	5.33909e-14	HLA-DPA1	EAC-03
2.63957e-18	1.00674	0.558	0.181	3.08287	7.11021e-14	FGD6	EAC-03
4.24033e-18	1.49719	0.874	0.572	1.52797	1.14222e-13	LAMB3	EAC-03
7.53546e-18	0.67785	0.495	0.184	2.69022	2.02983e-13	INPP4B	EAC-03
1.66301e-17	0.685702	0.684	0.268	2.55224	4.47964e-13	GSDMB	EAC-03
2.33241e-17	0.702795	0.653	0.233	2.80258	6.2828e-13	DDX60	EAC-03
3.48634e-17	0.809527	0.705	0.397	1.77582	9.39115e-13	PRSS22	EAC-03
3.87753e-17	1.00773	0.611	0.281	2.17438	1.04449e-12	ITGB6	EAC-03
3.9005e-17	1.18619	0.726	0.238	3.05042	1.05068e-12	MTRNR2L1	EAC-03
4.22578e-17	0.949193	0.737	0.557	1.32316	1.1383e-12	PLAAT4	EAC-03
1.31476e-16	1.1513	0.495	0.106	4.66981	3.54156e-12	TGM2	EAC-03
1.75345e-16	1.13919	0.726	0.38	1.91053	4.72326e-12	TRIM31	EAC-03
1.90198e-16	0.773158	0.779	0.565	1.37876	5.12337e-12	BCL10	EAC-03
2.73858e-16	0.855519	0.958	0.912	1.05044	7.37693e-12	SMIM22	EAC-03
3.30302e-16	0.760889	0.768	0.418	1.83732	8.89734e-12	HLA-DQB1	EAC-03
3.50374e-16	1.22837	0.832	0.512	1.625	9.43804e-12	MXD1	EAC-03
3.75354e-16	0.915417	0.695	0.243	2.86008	1.01109e-11	CFD	EAC-03
4.68877e-16	0.911117	0.695	0.326	2.1319	1.26301e-11	CCL28	EAC-03
4.74196e-16	0.858953	0.842	0.589	1.42954	1.27734e-11	PLAUR	EAC-03
5.27149e-16	0.775263	1	0.916	1.0917	1.41998e-11	MUC1	EAC-03
5.90291e-16	0.969394	0.558	0.092	6.06522	1.59007e-11	AHNAK2	EAC-03
6.50398e-16	1.07804	0.958	0.682	1.40469	1.75198e-11	LGALS4	EAC-03
2.65326e-15	1.1299	0.8	0.646	1.23839	7.1471e-11	AGPAT2	EAC-03
2.96438e-15	1.0741	0.895	0.666	1.34384	7.98514e-11	SFN	EAC-03
3.32761e-15	1.00321	0.8	0.463	1.72786	8.96357e-11	ISG15	EAC-03
3.78659e-15	0.760673	0.811	0.468	1.73291	1.01999e-10	TMPRSS4	EAC-03
4.46187e-15	0.640147	0.505	0.286	1.76573	1.2019e-10	ITGB8	EAC-03
4.64109e-15	0.836179	0.853	0.687	1.24163	1.25017e-10	PSMB8	EAC-03
5.53543e-15	0.729733	0.653	0.343	1.90379	1.49108e-10	SLC16A3	EAC-03
8.39132e-15	0.721601	0.6	0.212	2.83019	2.26037e-10	PTPRH	EAC-03
1.2809e-14	0.638441	0.747	0.46	1.62391	3.45035e-10	CDCP1	EAC-03
1.28338e-14	1.06708	0.926	0.738	1.25474	3.45703e-10	JPT1	EAC-03
1.30938e-14	1.527	0.989	0.565	1.75044	3.52707e-10	LCN2	EAC-03
2.62612e-14	0.703898	0.642	0.396	1.62121	7.07398e-10	LACTB2	EAC-03
3.42197e-14	1.42166	0.432	0.148	2.91892	9.21776e-10	MUC4	EAC-03
3.7595e-14	1.57146	0.832	0.444	1.87387	1.0127e-09	CYP3A5	EAC-03
7.14082e-14	0.652466	0.705	0.523	1.34799	1.92352e-09	LAP3	EAC-03
7.78719e-14	0.740012	0.505	0.08	6.3125	2.09764e-09	C2	EAC-03
1.01736e-13	0.655255	0.842	0.664	1.26807	2.74045e-09	CTSS	EAC-03
1.89172e-13	0.935703	0.926	0.821	1.12789	5.09573e-09	ANXA4	EAC-03
2.60627e-13	0.725301	0.505	0.196	2.57653	7.0205e-09	SPNS2	EAC-03
3.70621e-13	0.783374	0.863	0.524	1.64695	9.98343e-09	PKP3	EAC-03
3.79098e-13	0.987731	0.863	0.692	1.24711	1.02118e-08	SPATS2L	EAC-03
4.32529e-13	0.723155	0.537	0.295	1.82034	1.1651e-08	BBC3	EAC-03
5.32878e-13	0.768163	0.842	0.774	1.08786	1.43541e-08	TSPAN1	EAC-03
1.27232e-12	0.822205	0.789	0.552	1.42935	3.42725e-08	NIBAN2	EAC-03
3.49205e-12	0.606217	0.874	0.802	1.08978	9.40654e-08	KLF5	EAC-03
4.6506e-12	0.634115	0.726	0.53	1.36981	1.25273e-07	PLS1	EAC-03
8.89964e-12	0.985448	0.989	0.954	1.03669	2.3973e-07	S100A11	EAC-03
1.05506e-11	0.759663	0.758	0.403	1.88089	2.84201e-07	CGN	EAC-03
1.55021e-11	0.630466	0.895	0.753	1.18858	4.1758e-07	SLC44A4	EAC-03
1.7754e-11	0.667424	0.674	0.435	1.54943	4.7824e-07	DEPP1	EAC-03
1.96042e-11	0.632053	0.789	0.73	1.08082	5.28079e-07	TMBIM1	EAC-03
2.09692e-11	1.27767	0.768	0.417	1.84173	5.64847e-07	ZG16B	EAC-03
2.51681e-11	1.05808	0.789	0.51	1.54706	6.77953e-07	RND3	EAC-03
3.03484e-11	0.621871	0.705	0.43	1.63953	8.17495e-07	TNFRSF21	EAC-03
6.38854e-11	1.04173	0.737	0.36	2.04722	1.72088e-06	LAMA3	EAC-03
1.53526e-10	1.52182	0.484	0.135	3.58519	4.13552e-06	SAA1	EAC-03
1.54362e-10	1.38324	0.874	0.541	1.61553	4.15806e-06	DDIT4	EAC-03
3.83039e-10	0.799254	0.568	0.243	2.33745	1.03179e-05	DNAJB4	EAC-03
7.43734e-10	0.702369	0.684	0.391	1.74936	2.00339e-05	MUC13	EAC-03
9.26928e-10	0.61433	0.768	0.646	1.18885	2.49687e-05	EPS8	EAC-03
1.08434e-09	1.02556	0.916	0.788	1.16244	2.92088e-05	DNAJB1	EAC-03
1.49985e-09	0.935477	0.674	0.512	1.31641	4.04014e-05	TCIM	EAC-03
1.86353e-09	0.647659	0.642	0.603	1.06468	5.01978e-05	TNFSF10	EAC-03
2.32771e-09	0.603863	0.968	0.917	1.05562	6.27014e-05	EZR	EAC-03
2.50601e-09	0.699579	0.853	0.655	1.30229	6.75044e-05	ST14	EAC-03
2.84065e-09	0.820166	1	0.976	1.02459	7.65185e-05	HSP90AA1	EAC-03
4.80378e-09	0.786036	0.674	0.342	1.97076	0.0001294	DSC2	EAC-03
1.45165e-08	0.639227	0.537	0.263	2.04183	0.000391032	PLCD3	EAC-03
2.23108e-08	0.617989	0.958	0.934	1.0257	0.000600986	SPINT2	EAC-03
2.75217e-08	0.614303	0.674	0.366	1.84153	0.000741353	MIB2	EAC-03
3.06336e-08	0.895253	0.516	0.408	1.26471	0.000825176	HIST1H2AC	EAC-03
3.31654e-08	0.883355	0.674	0.329	2.04863	0.000893375	SERPINH1	EAC-03
9.64922e-08	1.08046	0.821	0.493	1.66531	0.00259921	BIRC3	EAC-03
1.47575e-07	0.732421	0.947	0.913	1.03724	0.00397523	CSTB	EAC-03
2.09054e-07	0.739274	0.411	0.129	3.18605	0.00563128	ICAM1	EAC-03
2.63886e-07	0.956825	0.853	0.582	1.46564	0.00710829	GSN	EAC-03
7.18246e-07	0.60654	0.947	0.899	1.05339	0.0193474	PERP	EAC-03
1.29467e-06	1.06602	0.989	0.974	1.0154	0.0348746	KRT8	EAC-03
1.64244e-06	0.808198	0.726	0.363	2	0.0442423	PRSS3	EAC-03
2.71333e-06	0.676576	0.968	0.975	0.992821	0.073089	KRT18	EAC-03
3.2235e-06	0.645064	0.726	0.524	1.3855	0.0868315	HIF1A	EAC-03
5.78584e-06	0.672858	0.779	0.793	0.982346	0.155853	PSME2	EAC-03
6.09756e-06	0.87498	0.842	0.766	1.09922	0.16425	SOD2	EAC-03
1.09243e-05	0.761206	0.621	0.434	1.43088	0.294268	IFI6	EAC-03
1.85664e-05	0.88764	0.463	0.342	1.3538	0.500123	SCD	EAC-03
2.03038e-05	0.708227	0.568	0.326	1.74233	0.546924	EGLN3	EAC-03
2.89582e-05	1.1511	0.926	0.618	1.49838	0.780046	CRIP1	EAC-03
4.18369e-05	0.615511	0.716	0.453	1.58057	1	NBL1	EAC-03
5.44008e-05	0.85297	0.789	0.491	1.60692	1	TIMP1	EAC-03
0.000267522	0.728018	0.842	0.61	1.38033	1	MDK	EAC-03
0.000349978	0.638124	0.663	0.533	1.2439	1	BAIAP2L1	EAC-03
0.000474829	0.606197	0.905	0.817	1.10771	1	TMC5	EAC-03
0.000525153	0.898806	0.989	0.934	1.05889	1	KRT19	EAC-03
0.000564511	0.89604	0.821	0.74	1.10946	1	VEGFA	EAC-03
0.000615647	0.794343	0.926	0.837	1.10633	1	ENO1	EAC-03
0.000766174	1.20563	0.937	0.854	1.09719	1	HSPB1	EAC-03
0.00141877	0.816529	0.421	0.259	1.62548	1	CXCL8	EAC-03
0.00837097	0.655722	0.726	0.708	1.02542	1	MT-ATP8	EAC-03

## Sheet: Enteroendocrine Cells
p_val	avg_log2FC	pct.1	pct.2	pct.ratio	p_val_adj	gene	cluster
0	2.31374	0.889	0.376	2.36436	0	QDPR	Enteroendocrine Cells
4.85299e-222	8.57471	0.97	0.015	64.6667	1.30725e-217	CHGA	Enteroendocrine Cells
1.70153e-212	2.673	0.844	0.518	1.62934	4.58341e-208	KLK11	Enteroendocrine Cells
1.36467e-211	4.40118	0.985	0.013	75.7692	3.67602e-207	PCSK1N	Enteroendocrine Cells
1.49475e-209	3.50485	0.963	0.023	41.8696	4.02641e-205	CPE	Enteroendocrine Cells
1.25655e-208	3.14554	0.919	0.056	16.4107	3.38476e-204	MAOB	Enteroendocrine Cells
8.67364e-201	3.23151	0.933	0.001	933	2.33642e-196	SCG3	Enteroendocrine Cells
1.38154e-193	2.49816	0.941	0.071	13.2535	3.72146e-189	MS4A8	Enteroendocrine Cells
7.2041e-193	3.14379	0.993	0.667	1.48876	1.94057e-188	ALDH1A1	Enteroendocrine Cells
2.51169e-185	3.03557	0.919	0.425	2.16235	6.76573e-181	DEPP1	Enteroendocrine Cells
1.56925e-179	3.00899	0.896	0.007	128	4.22709e-175	CHGB	Enteroendocrine Cells
1.76945e-174	2.5322	0.867	0.008	108.375	4.76636e-170	LY6H	Enteroendocrine Cells
3.11715e-173	2.03492	0.941	0.766	1.22846	8.39667e-169	SEC11C	Enteroendocrine Cells
1.16213e-171	2.70868	0.852	0.004	213	3.13042e-167	BEX1	Enteroendocrine Cells
3.21504e-168	1.81355	0.874	0.326	2.68098	8.66034e-164	UCP2	Enteroendocrine Cells
6.81716e-167	2.49967	0.904	0.056	16.1429	1.83634e-162	RBP1	Enteroendocrine Cells
1.0478e-165	2.59142	0.874	0.111	7.87387	2.82245e-161	KCTD12	Enteroendocrine Cells
1.81071e-161	2.42161	0.637	0.197	3.2335	4.8775e-157	ACSL1	Enteroendocrine Cells
6.38564e-159	1.59679	0.867	0.577	1.5026	1.7201e-154	GPR160	Enteroendocrine Cells
6.89422e-158	3.09477	0.763	0.136	5.61029	1.8571e-153	EGR3	Enteroendocrine Cells
2.61682e-149	1.73954	0.844	0.247	3.417	7.04893e-145	BEX2	Enteroendocrine Cells
4.60823e-149	1.51406	0.8	0.012	66.6667	1.24132e-144	VSTM2L	Enteroendocrine Cells
1.43007e-148	1.68839	0.77	0.001	770	3.85217e-144	FGF14	Enteroendocrine Cells
1.00183e-145	4.9083	0.785	0.01	78.5	2.69863e-141	TPH1	Enteroendocrine Cells
7.65722e-141	2.1305	0.763	0.013	58.6923	2.06263e-136	SCGN	Enteroendocrine Cells
9.0573e-140	2.32616	0.83	0.075	11.0667	2.43977e-135	DNAJC12	Enteroendocrine Cells
4.09398e-138	2.37408	0.881	0.446	1.97534	1.1028e-133	AZGP1	Enteroendocrine Cells
9.50185e-138	2.74971	0.756	0.007	108	2.55951e-133	SLC18A2	Enteroendocrine Cells
5.11727e-133	1.91351	0.674	0.001	674	1.37844e-128	PTPRN	Enteroendocrine Cells
2.16582e-132	1.74112	0.785	0.04	19.625	5.83407e-128	PROX1	Enteroendocrine Cells
5.61346e-132	2.1566	0.726	0.253	2.86957	1.5121e-127	ERO1B	Enteroendocrine Cells
2.2976e-129	1.7183	0.748	0.005	149.6	6.18906e-125	HEPACAM2	Enteroendocrine Cells
4.30872e-125	1.25531	0.652	0.0001	6520	1.16064e-120	SNAP25	Enteroendocrine Cells
5.05634e-125	1.38066	0.659	0.001	659	1.36203e-120	KIF1A	Enteroendocrine Cells
6.7432e-121	1.90417	0.778	0.221	3.52036	1.81642e-116	SLC38A11	Enteroendocrine Cells
2.83372e-120	1.49042	0.719	0.347	2.07205	7.63319e-116	CAVIN3	Enteroendocrine Cells
6.67375e-119	2.60434	0.644	0.031	20.7742	1.79771e-114	SCG5	Enteroendocrine Cells
5.56212e-118	1.90017	0.719	0.03	23.9667	1.49827e-113	CACNA1A	Enteroendocrine Cells
8.18005e-117	1.55867	0.696	0.028	24.8571	2.20346e-112	SSTR2	Enteroendocrine Cells
5.03144e-116	1.45801	0.733	0.398	1.84171	1.35532e-111	PAM	Enteroendocrine Cells
9.78387e-115	1.22822	0.63	0.004	157.5	2.63548e-110	RAB3C	Enteroendocrine Cells
4.11375e-114	1.33436	0.667	0.008	83.375	1.10812e-109	RIMBP2	Enteroendocrine Cells
8.23418e-113	1.22646	0.6	0.0001	6000	2.21804e-108	SYT4	Enteroendocrine Cells
2.73506e-109	1.02407	0.6	0.002	300	7.36744e-105	KCNK3	Enteroendocrine Cells
4.78389e-109	2.91435	0.585	0.004	146.25	1.28864e-104	SCG2	Enteroendocrine Cells
4.67681e-107	1.44268	0.778	0.329	2.36474	1.25979e-102	SMIM6	Enteroendocrine Cells
7.06784e-107	1.58967	0.77	0.222	3.46847	1.90386e-102	PKIB	Enteroendocrine Cells
6.97729e-104	1.02045	0.563	0.034	16.5588	1.87947e-99	GNG4	Enteroendocrine Cells
1.20093e-103	1.56137	0.711	0.024	29.625	3.23495e-99	GRASP	Enteroendocrine Cells
2.02308e-103	1.86239	0.593	0.032	18.5312	5.44957e-99	PEG10	Enteroendocrine Cells
1.39421e-101	0.991707	0.548	0.002	274	3.75558e-97	CAMK2B	Enteroendocrine Cells
1.18438e-99	2.49318	0.77	0.147	5.2381	3.19036e-95	GC	Enteroendocrine Cells
8.14319e-98	1.48193	0.926	0.731	1.26676	2.19353e-93	C12orf75	Enteroendocrine Cells
1.1346e-97	1.09504	0.519	0.0001	5190	3.05627e-93	CPLX2	Enteroendocrine Cells
2.40786e-96	1.04721	0.526	0.001	526	6.48605e-92	RFX6	Enteroendocrine Cells
4.96696e-95	1.16672	0.57	0.005	114	1.33795e-90	ANK2	Enteroendocrine Cells
1.02873e-94	1.03855	0.563	0.01	56.3	2.7711e-90	ST18	Enteroendocrine Cells
7.70339e-94	1.34296	0.526	0.031	16.9677	2.07506e-89	DIRAS3	Enteroendocrine Cells
8.36715e-94	1.84523	0.57	0.017	33.5294	2.25386e-89	VGF	Enteroendocrine Cells
1.20014e-92	1.34526	0.711	0.314	2.26433	3.23281e-88	GCNT2	Enteroendocrine Cells
4.03674e-92	1.47444	0.489	0.001	489	1.08738e-87	PCSK1	Enteroendocrine Cells
2.21413e-90	1.50844	0.578	0.014	41.2857	5.96421e-86	MAP1B	Enteroendocrine Cells
2.48971e-90	1.99171	0.941	0.459	2.05011	6.70653e-86	LINC00261	Enteroendocrine Cells
2.105e-89	1.13081	0.563	0.012	46.9167	5.67024e-85	F10	Enteroendocrine Cells
2.4061e-89	0.968128	0.526	0.006	87.6667	6.48131e-85	RIMS2	Enteroendocrine Cells
3.84398e-88	1.52555	0.622	0.218	2.85321	1.03545e-83	CCKBR	Enteroendocrine Cells
1.18042e-87	2.46992	0.481	0.0001	4810	3.17971e-83	LHX5-AS1	Enteroendocrine Cells
2.83968e-86	1.33175	0.644	0.107	6.01869	7.64925e-82	APLP1	Enteroendocrine Cells
3.35985e-86	4.06775	0.489	0.003	163	9.05042e-82	HDC	Enteroendocrine Cells
4.89155e-84	1.73738	0.593	0.051	11.6275	1.31764e-79	GPX3	Enteroendocrine Cells
9.81493e-82	1.39462	0.689	0.249	2.76707	2.64385e-77	CNKSR3	Enteroendocrine Cells
1.54344e-81	1.17448	0.637	0.084	7.58333	4.15756e-77	SYP	Enteroendocrine Cells
1.8223e-81	0.835819	0.489	0.006	81.5	4.90872e-77	NFASC	Enteroendocrine Cells
8.37104e-80	1.28791	0.867	0.551	1.5735	2.25491e-75	ARFGEF3	Enteroendocrine Cells
1.75626e-79	1.06835	0.585	0.021	27.8571	4.73084e-75	NOVA1	Enteroendocrine Cells
2.37036e-79	1.19632	0.83	0.493	1.68357	6.38503e-75	SEZ6L2	Enteroendocrine Cells
4.2279e-79	0.905864	0.467	0.045	10.3778	1.13887e-74	SMOC1	Enteroendocrine Cells
9.61138e-79	0.969048	0.793	0.554	1.43141	2.58902e-74	MSI2	Enteroendocrine Cells
2.26317e-78	1.54396	0.881	0.607	1.4514	6.09629e-74	MDK	Enteroendocrine Cells
2.77775e-78	1.50596	0.541	0.074	7.31081	7.48241e-74	CDHR3	Enteroendocrine Cells
4.62604e-78	0.780274	0.437	0.0001	4370	1.24612e-73	CDK5R2	Enteroendocrine Cells
2.63588e-76	4.90784	0.504	0.013	38.7692	7.10028e-72	TTR	Enteroendocrine Cells
2.27357e-75	1.11621	0.519	0.06	8.65	6.1243e-71	PAK3	Enteroendocrine Cells
1.58665e-74	1.25591	0.533	0.026	20.5	4.27395e-70	RAB3B	Enteroendocrine Cells
1.06126e-72	1.16242	0.415	0.001	415	2.85871e-68	GFRA3	Enteroendocrine Cells
1.70794e-72	0.995733	0.43	0.007	61.4286	4.60066e-68	INSM1	Enteroendocrine Cells
1.25212e-71	0.985208	0.556	0.021	26.4762	3.37283e-67	ENPP2	Enteroendocrine Cells
1.53467e-71	1.10629	0.444	0.008	55.5	4.13395e-67	ITGBL1	Enteroendocrine Cells
1.12608e-70	1.02422	0.585	0.031	18.871	3.03332e-66	WNT4	Enteroendocrine Cells
1.61905e-70	1.14965	0.474	0.152	3.11842	4.36123e-66	DNASE1	Enteroendocrine Cells
2.79405e-69	2.03781	0.644	0.058	11.1034	7.52633e-65	IGFBP5	Enteroendocrine Cells
3.20116e-69	1.06432	0.644	0.487	1.32238	8.62297e-65	PALLD	Enteroendocrine Cells
7.1479e-68	1.22462	0.415	0.005	83	1.92543e-63	SV2C	Enteroendocrine Cells
3.9075e-66	1.27125	0.504	0.094	5.3617	1.05256e-61	TCEAL2	Enteroendocrine Cells
1.42966e-65	1.80662	0.415	0.007	59.2857	3.85107e-61	CRYBA2	Enteroendocrine Cells
7.94508e-65	0.899661	0.43	0.004	107.5	2.14017e-60	ABCC8	Enteroendocrine Cells
1.3667e-64	1.99951	0.481	0.121	3.97521	3.68148e-60	NPW	Enteroendocrine Cells
1.91705e-62	1.18419	0.585	0.092	6.3587	5.16395e-58	PCLO	Enteroendocrine Cells
2.34294e-60	0.712489	0.444	0.008	55.5	6.31118e-56	SLC35F3	Enteroendocrine Cells
2.63631e-60	1.0004	0.622	0.19	3.27368	7.10143e-56	BCAM	Enteroendocrine Cells
6.04163e-60	1.07595	0.548	0.189	2.89947	1.62743e-55	TP53INP1	Enteroendocrine Cells
2.55004e-58	1.09552	0.57	0.1	5.7	6.86904e-54	SLC7A2	Enteroendocrine Cells
2.73508e-57	0.77089	0.437	0.015	29.1333	7.36749e-53	FGFR1	Enteroendocrine Cells
2.93538e-56	1.97973	0.896	0.442	2.02715	7.90704e-52	C2CD4B	Enteroendocrine Cells
1.76618e-55	0.793394	0.407	0.023	17.6957	4.75756e-51	CELF4	Enteroendocrine Cells
1.32095e-54	1.10585	0.585	0.173	3.3815	3.55825e-50	TMEM176B	Enteroendocrine Cells
6.72229e-54	0.833183	0.556	0.228	2.4386	1.81078e-49	BEX5	Enteroendocrine Cells
1.08536e-53	1.2678	0.852	0.432	1.97222	2.92363e-49	STMN1	Enteroendocrine Cells
2.96447e-53	0.891624	0.422	0.061	6.91803	7.98538e-49	HTRA1	Enteroendocrine Cells
8.09907e-53	0.880681	0.467	0.032	14.5938	2.18165e-48	CADPS	Enteroendocrine Cells
2.92668e-52	0.805327	0.481	0.139	3.46043	7.88361e-48	CDC42EP3	Enteroendocrine Cells
5.04245e-52	0.794616	0.415	0.08	5.1875	1.35829e-47	ENPP1	Enteroendocrine Cells
1.17102e-51	0.723015	0.43	0.052	8.26923	3.15438e-47	SERPINI1	Enteroendocrine Cells
1.51835e-51	0.842643	0.719	0.518	1.38803	4.08999e-47	SLC25A4	Enteroendocrine Cells
3.64602e-51	0.922785	0.719	0.258	2.78682	9.8213e-47	BNIP3	Enteroendocrine Cells
2.90169e-48	0.767751	0.415	0.075	5.53333	7.81627e-44	CADM1	Enteroendocrine Cells
4.84019e-48	0.676572	0.459	0.32	1.43437	1.3038e-43	IL20RA	Enteroendocrine Cells
1.64673e-45	0.956147	0.444	0.072	6.16667	4.43579e-41	TUBB3	Enteroendocrine Cells
5.84814e-45	0.605001	0.496	0.285	1.74035	1.57531e-40	ATP6V1B2	Enteroendocrine Cells
4.74266e-44	1.52625	0.37	0.613	0.603589	1.27753e-39	PSCA	Enteroendocrine Cells
9.43505e-44	0.819247	0.63	0.384	1.64062	2.54152e-39	FOXA2	Enteroendocrine Cells
1.10662e-43	1.85808	0.696	0.305	2.28197	2.98092e-39	SERPINA1	Enteroendocrine Cells
3.63251e-43	0.698	0.519	0.193	2.68912	9.78489e-39	GNAI1	Enteroendocrine Cells
1.01055e-41	0.680667	0.415	0.327	1.26911	2.72213e-37	MYO1B	Enteroendocrine Cells
7.47471e-41	0.651701	0.585	0.48	1.21875	2.01346e-36	CSRP1	Enteroendocrine Cells
1.43249e-40	0.749437	0.481	0.188	2.55851	3.85869e-36	GPRIN3	Enteroendocrine Cells
3.66371e-40	0.649159	0.489	0.217	2.25346	9.86894e-36	CCDC88A	Enteroendocrine Cells
1.39719e-39	0.722319	0.57	0.317	1.79811	3.76362e-35	RHOBTB3	Enteroendocrine Cells
3.37182e-39	0.681216	0.504	0.239	2.10879	9.08268e-35	MAST4	Enteroendocrine Cells
7.27176e-39	0.719306	0.511	0.239	2.13808	1.95879e-34	IRX3	Enteroendocrine Cells
1.29043e-38	0.785275	0.415	0.132	3.14394	3.47602e-34	TMEM176A	Enteroendocrine Cells
1.07031e-37	0.719619	0.526	0.263	2	2.8831e-33	HNF1A-AS1	Enteroendocrine Cells
1.70096e-37	0.689679	0.681	0.554	1.22924	4.58188e-33	CRNDE	Enteroendocrine Cells
1.91021e-37	0.729957	0.504	0.139	3.6259	5.14552e-33	PDLIM4	Enteroendocrine Cells
5.06589e-37	0.742874	0.763	0.641	1.19033	1.3646e-32	FLNB	Enteroendocrine Cells
2.55068e-36	1.52261	0.533	0.291	1.83162	6.87077e-32	RASD1	Enteroendocrine Cells
3.84938e-35	0.631438	0.844	0.876	0.96347	1.03691e-30	PSAP	Enteroendocrine Cells
7.24787e-35	0.983284	0.919	0.867	1.05998	1.95236e-30	DSP	Enteroendocrine Cells
2.50083e-33	0.731589	0.407	0.356	1.14326	6.73649e-29	SLC7A5	Enteroendocrine Cells
1.11563e-30	0.923167	0.689	0.543	1.26888	3.00517e-26	CAMK2N1	Enteroendocrine Cells
5.21319e-29	0.669814	0.674	0.521	1.29367	1.40428e-24	SNHG19	Enteroendocrine Cells
1.23055e-28	0.682935	0.533	0.38	1.40263	3.31474e-24	TM4SF5	Enteroendocrine Cells
9.38186e-28	0.607397	0.985	0.941	1.04676	2.52719e-23	DSTN	Enteroendocrine Cells
6.7496e-27	0.951484	0.904	0.675	1.33926	1.81814e-22	KIAA1324	Enteroendocrine Cells
3.2219e-26	0.8698	0.659	0.572	1.1521	8.67883e-22	SLC25A25	Enteroendocrine Cells
4.22564e-26	0.763664	0.659	0.423	1.55792	1.13826e-21	IRS2	Enteroendocrine Cells
7.82104e-25	0.77244	0.748	0.702	1.06553	2.10675e-20	GPRC5C	Enteroendocrine Cells
2.26182e-24	0.675211	0.689	0.43	1.60233	6.09267e-20	IFI6	Enteroendocrine Cells
4.05137e-23	1.09872	0.822	0.733	1.12142	1.09132e-18	H1FX	Enteroendocrine Cells
4.26964e-23	0.781958	0.452	0.114	3.96491	1.15011e-18	DUSP5	Enteroendocrine Cells
2.47645e-22	0.690904	0.578	0.322	1.79503	6.67081e-18	MIR29B2CHG	Enteroendocrine Cells
3.84392e-18	0.785172	0.43	0.163	2.63804	1.03544e-13	LMCD1	Enteroendocrine Cells
1.32359e-17	0.991527	0.978	0.935	1.04599	3.56536e-13	SSR4	Enteroendocrine Cells
7.7481e-17	0.644212	0.407	0.228	1.78509	2.08711e-12	HES6	Enteroendocrine Cells
9.2194e-17	0.951067	0.637	0.511	1.24658	2.48343e-12	NR4A2	Enteroendocrine Cells
5.46116e-16	0.626879	0.859	0.856	1.0035	1.47107e-11	HSPB1	Enteroendocrine Cells
1.70262e-15	0.71443	0.504	0.322	1.56522	4.58634e-11	GADD45G	Enteroendocrine Cells
5.76546e-15	0.789515	0.407	0.232	1.75431	1.55304e-10	NR0B2	Enteroendocrine Cells
1.72599e-14	0.744474	0.726	0.491	1.47862	4.64929e-10	WFDC2	Enteroendocrine Cells
7.24616e-13	0.728357	0.637	0.434	1.46774	1.9519e-08	CDKN1C	Enteroendocrine Cells
1.24961e-12	0.654306	0.726	0.752	0.965426	3.36608e-08	SOX4	Enteroendocrine Cells
9.17051e-12	0.628645	0.622	0.705	0.88227	2.47026e-07	MAFF	Enteroendocrine Cells
3.18042e-11	0.606553	0.778	0.581	1.33907	8.56711e-07	CLDN4	Enteroendocrine Cells
3.70771e-08	0.61832	0.756	0.578	1.30796	0.000998745	MT1F	Enteroendocrine Cells
8.92105e-08	0.627732	0.97	0.926	1.04752	0.00240306	CD24	Enteroendocrine Cells
7.27115e-07	1.05048	0.489	0.192	2.54688	0.0195863	ZNF331	Enteroendocrine Cells

## Sheet: Foveolar Cells-2
p_val	avg_log2FC	pct.1	pct.2	pct.ratio	p_val_adj	gene	cluster
3.49717e-121	1.47771	0.971	0.6	1.61833	9.42032e-117	FAM3D	Foveolar Cells-2
4.17309e-101	3.20581	0.953	0.332	2.87048	1.12411e-96	REG1A	Foveolar Cells-2
7.98836e-97	1.43823	1	0.75	1.33333	2.15182e-92	PIGR	Foveolar Cells-2
2.0837e-86	1.81104	0.941	0.332	2.83434	5.61285e-82	HLA-DPB1	Foveolar Cells-2
9.00222e-86	0.814543	1	0.936	1.06838	2.42493e-81	CYSTM1	Foveolar Cells-2
3.96957e-84	4.03486	0.759	0.215	3.53023	1.06928e-79	LTF	Foveolar Cells-2
7.52091e-83	4.20922	0.7	0.031	22.5806	2.02591e-78	REG3A	Foveolar Cells-2
7.40575e-73	1.85123	0.947	0.403	2.34988	1.99489e-68	ZG16B	Foveolar Cells-2
2.31191e-72	1.82416	1	0.768	1.30208	6.22761e-68	CD74	Foveolar Cells-2
1.32171e-70	1.63282	0.882	0.403	2.18859	3.5603e-66	PDK4	Foveolar Cells-2
2.38813e-70	1.18462	0.994	0.569	1.74692	6.43291e-66	CXCL17	Foveolar Cells-2
5.36245e-68	1.4114	0.735	0.017	43.2353	1.44448e-63	HLA-DQA2	Foveolar Cells-2
8.37052e-61	2.47702	0.971	0.559	1.73703	2.25477e-56	LCN2	Foveolar Cells-2
4.46572e-60	1.52842	0.988	0.571	1.7303	1.20293e-55	HLA-DRA	Foveolar Cells-2
1.91612e-59	1.18584	0.953	0.747	1.27577	5.16146e-55	GLUL	Foveolar Cells-2
4.5525e-55	0.929012	0.935	0.566	1.65194	1.22631e-50	CA9	Foveolar Cells-2
3.03876e-53	1.03965	0.924	0.547	1.68921	8.1855e-49	CFB	Foveolar Cells-2
5.19509e-50	0.732001	0.712	0.303	2.34983	1.3994e-45	ASRGL1	Foveolar Cells-2
2.19787e-48	1.07218	0.629	0.156	4.03205	5.92041e-44	ORM2	Foveolar Cells-2
8.02224e-43	0.976238	0.947	0.564	1.67908	2.16095e-38	PDZK1IP1	Foveolar Cells-2
3.87898e-42	0.86836	0.676	0.379	1.78364	1.04488e-37	BMP2	Foveolar Cells-2
4.11315e-42	1.3901	0.9	0.301	2.99003	1.10796e-37	HLA-DPA1	Foveolar Cells-2
1.55905e-41	0.940644	0.818	0.407	2.00983	4.19963e-37	RFLNA	Foveolar Cells-2
1.37466e-40	1.00218	0.976	0.572	1.70629	3.70293e-36	HLA-DRB1	Foveolar Cells-2
5.32834e-39	0.675858	0.635	0.141	4.50355	1.4353e-34	HLA-DQA1	Foveolar Cells-2
8.95135e-39	0.962488	0.988	0.925	1.06811	2.41123e-34	CD24	Foveolar Cells-2
5.02985e-38	1.40959	0.659	0.078	8.44872	1.35489e-33	DUOX2	Foveolar Cells-2
1.06022e-37	0.800199	0.747	0.537	1.39106	2.8559e-33	ANKRD22	Foveolar Cells-2
1.24305e-37	1.11603	0.8	0.236	3.38983	3.34841e-33	MSMB	Foveolar Cells-2
1.36624e-37	0.63784	0.859	0.3	2.86333	3.68025e-33	HLA-DRB5	Foveolar Cells-2
1.77557e-37	0.852961	0.912	0.629	1.44992	4.78285e-33	RNASE1	Foveolar Cells-2
1.09657e-36	1.37137	0.865	0.644	1.34317	2.95383e-32	AKR1C3	Foveolar Cells-2
1.93848e-36	1.16571	0.959	0.639	1.50078	5.22167e-32	ANXA10	Foveolar Cells-2
1.03712e-34	1.47429	0.9	0.513	1.75439	2.79369e-30	VSIG1	Foveolar Cells-2
9.5059e-34	1.05083	0.753	0.556	1.35432	2.5606e-29	CXCL2	Foveolar Cells-2
1.04773e-33	1.96244	0.9	0.523	1.72084	2.82228e-29	SPINK1	Foveolar Cells-2
1.68203e-33	1.77548	0.559	0.144	3.88194	4.5309e-29	SERPINA3	Foveolar Cells-2
2.50913e-33	0.652921	0.994	0.743	1.33782	6.75883e-29	CLDN18	Foveolar Cells-2
1.86901e-32	0.816009	0.994	0.914	1.08753	5.03456e-28	IER3	Foveolar Cells-2
2.61976e-32	0.747832	0.947	0.659	1.43703	7.05686e-28	CTSE	Foveolar Cells-2
2.63436e-32	1.57965	0.406	0.057	7.12281	7.09619e-28	PI3	Foveolar Cells-2
4.63173e-32	0.749293	0.894	0.476	1.87815	1.24765e-27	HLA-DMA	Foveolar Cells-2
9.63988e-32	1.51168	0.729	0.354	2.05932	2.59669e-27	FCGBP	Foveolar Cells-2
4.93789e-31	1.28033	0.918	0.483	1.90062	1.33012e-26	BIRC3	Foveolar Cells-2
4.13047e-30	0.746333	0.806	0.631	1.27734	1.11262e-25	CXCL3	Foveolar Cells-2
8.37214e-30	0.698809	0.776	0.412	1.8835	2.2552e-25	HLA-DQB1	Foveolar Cells-2
1.90353e-29	0.74048	0.859	0.648	1.32562	5.12754e-25	TMPRSS2	Foveolar Cells-2
5.22337e-29	1.60935	0.547	0.061	8.96721	1.40702e-24	DUOXA2	Foveolar Cells-2
1.87594e-28	0.688123	0.812	0.564	1.43972	5.05323e-24	ID3	Foveolar Cells-2
1.15431e-26	1.00105	0.635	0.382	1.6623	3.10936e-22	KCNE2	Foveolar Cells-2
2.06665e-25	0.911042	0.888	0.63	1.40952	5.56693e-21	CA2	Foveolar Cells-2
1.15502e-24	0.910104	0.906	0.59	1.53559	3.11127e-20	AKR7A3	Foveolar Cells-2
5.05002e-24	0.815986	0.776	0.481	1.61331	1.36032e-19	ZC3H12A	Foveolar Cells-2
5.84363e-23	0.644877	0.824	0.577	1.42808	1.5741e-18	AC020656.1	Foveolar Cells-2
2.74914e-22	1.38003	0.818	0.733	1.11596	7.40535e-18	S100P	Foveolar Cells-2
6.42941e-22	0.713964	0.694	0.475	1.46105	1.73189e-17	SGPP2	Foveolar Cells-2
4.29844e-20	0.705861	0.794	0.571	1.39054	1.15787e-15	GDF15	Foveolar Cells-2
4.77083e-18	2.20244	0.718	0.243	2.95473	1.28512e-13	MUCL3	Foveolar Cells-2
2.14273e-17	0.842966	0.724	0.452	1.60177	5.77187e-13	MUC5AC	Foveolar Cells-2
1.26145e-15	0.658931	0.976	0.83	1.1759	3.39798e-11	BLVRB	Foveolar Cells-2
3.20572e-15	0.786212	0.888	0.763	1.16383	8.63526e-11	SOD2	Foveolar Cells-2
2.09528e-14	1.23682	0.518	0.116	4.46552	5.64405e-10	GKN2	Foveolar Cells-2
8.84149e-14	0.701405	0.876	0.756	1.15873	2.38163e-09	GOLM1	Foveolar Cells-2
7.44386e-12	0.973271	0.641	0.587	1.09199	2.00515e-07	GPX2	Foveolar Cells-2
8.64244e-12	1.38964	0.482	0.254	1.89764	2.32802e-07	CXCL8	Foveolar Cells-2
8.8793e-12	0.703386	0.865	0.758	1.14116	2.39182e-07	ID1	Foveolar Cells-2
1.13588e-11	0.667258	0.847	0.644	1.31522	3.05971e-07	COTL1	Foveolar Cells-2
1.7195e-11	1.01859	0.924	0.82	1.12683	4.63183e-07	SDC4	Foveolar Cells-2
8.19465e-11	0.885735	0.694	0.479	1.44885	2.20739e-06	TFF1	Foveolar Cells-2
1.80673e-09	1.31048	0.571	0.3	1.90333	4.86679e-05	LINC00342	Foveolar Cells-2
2.88132e-08	0.627581	0.688	0.523	1.31549	0.00077614	ISG20	Foveolar Cells-2
4.38843e-08	0.978019	0.5	0.383	1.30548	0.00118211	AKR1C1	Foveolar Cells-2
4.614e-08	0.640741	0.912	0.815	1.11902	0.00124287	TMC5	Foveolar Cells-2
3.99354e-07	0.898926	0.659	0.339	1.94395	0.0107574	ANKRD36C	Foveolar Cells-2
1.05284e-05	2.1742	0.629	0.392	1.60459	0.283603	TFF2	Foveolar Cells-2
1.96095e-05	0.89374	0.471	0.346	1.36127	0.528222	AKR1B10	Foveolar Cells-2

## Sheet: EAC-04
p_val	avg_log2FC	pct.1	pct.2	pct.ratio	p_val_adj	gene	cluster
0	3.5527	0.85	0.725	1.17241	0	JUP	EAC-04
0	3.06794	0.987	0.987	1	0	EIF1	EAC-04
4.46916e-182	1.7184	0.69	0.466	1.48069	1.20386e-177	CYB5B	EAC-04
7.44673e-137	2.15986	0.805	0.555	1.45045	2.00593e-132	HSPH1	EAC-04
3.38187e-132	1.22146	0.754	0.629	1.19873	9.10974e-128	CTSZ	EAC-04
8.28444e-132	2.73901	0.703	0.075	9.37333	2.23158e-127	FKBP10	EAC-04
1.29022e-126	3.28968	0.716	0.024	29.8333	3.47548e-122	KRT23	EAC-04
3.40019e-123	1.69379	0.658	0.157	4.19108	9.1591e-119	P3H4	EAC-04
6.85196e-123	1.52771	0.799	0.658	1.21429	1.84571e-118	RAD21	EAC-04
2.52082e-113	2.34588	0.837	0.75	1.116	6.79034e-109	HSPA1A	EAC-04
2.18645e-94	1.17217	0.502	0.002	251	5.88963e-90	ACTL8	EAC-04
1.28517e-92	0.933847	0.508	0.012	42.3333	3.46187e-88	DPEP1	EAC-04
6.96191e-92	0.915968	0.792	0.816	0.970588	1.87533e-87	MLEC	EAC-04
8.63091e-88	3.00928	0.706	0.094	7.51064	2.32491e-83	KRT20	EAC-04
6.11528e-86	1.40937	0.978	0.977	1.00102	1.64727e-81	HSP90AA1	EAC-04
1.32188e-77	0.786947	0.668	0.518	1.28958	3.56076e-73	UCHL3	EAC-04
5.00099e-77	1.21269	0.907	0.902	1.00554	1.34712e-72	HSPD1	EAC-04
1.13501e-76	0.917899	0.799	0.776	1.02964	3.05737e-72	C9orf16	EAC-04
1.52889e-74	0.726476	0.62	0.48	1.29167	4.11836e-70	LAPTM4B	EAC-04
3.5184e-74	2.92577	0.655	0.12	5.45833	9.47751e-70	MMP7	EAC-04
2.07967e-73	1.62015	0.7	0.409	1.71149	5.60201e-69	PMEPA1	EAC-04
2.31909e-73	1.03424	0.61	0.115	5.30435	6.24694e-69	PDLIM4	EAC-04
4.66724e-71	1.13005	0.872	0.901	0.967814	1.25721e-66	HSPA8	EAC-04
1.26001e-70	1.15659	0.671	0.424	1.58255	3.39408e-66	CHORDC1	EAC-04
7.66019e-69	0.852349	0.492	0.036	13.6667	2.06343e-64	TGFBI	EAC-04
2.90326e-68	0.847737	0.879	0.939	0.936102	7.8205e-64	SPINT2	EAC-04
1.17551e-67	2.17549	0.958	0.933	1.0268	3.16646e-63	KRT19	EAC-04
3.91655e-65	0.825155	0.744	0.722	1.03047	1.055e-60	LSM4	EAC-04
4.57818e-65	0.999913	0.863	0.869	0.993096	1.23322e-60	RAN	EAC-04
2.67476e-63	1.34409	0.815	0.6	1.35833	7.20501e-59	MDK	EAC-04
3.2561e-63	0.965895	0.895	0.946	0.946089	8.77095e-59	DSTN	EAC-04
8.72565e-63	1.24641	0.681	0.218	3.12385	2.35043e-58	TPM2	EAC-04
3.27209e-62	0.642701	0.428	0.017	25.1765	8.81404e-58	TNNC2	EAC-04
3.42048e-61	0.72684	0.521	0.108	4.82407	9.21375e-57	STMN3	EAC-04
2.49597e-60	0.602216	0.466	0.037	12.5946	6.72339e-56	KLK8	EAC-04
2.77785e-60	1.36045	0.61	0.131	4.65649	7.48269e-56	PRAP1	EAC-04
6.58363e-60	1.70241	0.911	0.852	1.06925	1.77343e-55	HSPB1	EAC-04
3.81105e-58	0.831276	0.773	0.826	0.935835	1.02658e-53	SNRPF	EAC-04
9.15732e-58	0.666341	0.623	0.475	1.31158	2.46671e-53	ATP1B3	EAC-04
1.24653e-57	0.756479	0.847	0.631	1.34231	3.35779e-53	LY6E	EAC-04
3.33601e-56	0.67647	0.863	0.901	0.957825	8.9862e-52	PPA1	EAC-04
3.89095e-55	0.872189	0.786	0.816	0.963235	1.04811e-50	SYNGR2	EAC-04
8.88169e-55	1.05143	0.927	0.947	0.978881	2.39246e-50	TXN	EAC-04
1.72408e-54	0.817289	0.859	0.904	0.950221	4.64415e-50	PERP	EAC-04
3.91298e-53	0.706409	0.808	0.806	1.00248	1.05404e-48	CD9	EAC-04
1.66049e-52	0.608888	0.482	0.04	12.05	4.47286e-48	PRSS21	EAC-04
6.80888e-51	0.807428	0.527	0.249	2.11647	1.83411e-46	GGH	EAC-04
1.69026e-50	0.723534	0.665	0.623	1.06742	4.55304e-46	MRPS12	EAC-04
9.63658e-49	1.17306	0.92	0.833	1.10444	2.59581e-44	ENO1	EAC-04
9.82524e-49	1.03121	0.505	0.179	2.82123	2.64662e-44	BAMBI	EAC-04
2.3759e-47	0.759189	0.415	0.05	8.3	6.39996e-43	KLK6	EAC-04
2.80066e-47	0.828307	0.872	0.914	0.954048	7.54413e-43	GAS5	EAC-04
1.09878e-45	0.761324	0.645	0.5	1.29	2.95979e-41	DMKN	EAC-04
3.99886e-45	1.72838	0.869	0.605	1.43636	1.07717e-40	CRIP1	EAC-04
8.27439e-45	0.740277	0.47	0.134	3.50746	2.22887e-40	CALD1	EAC-04
1.81911e-44	1.08326	0.911	0.952	0.956933	4.90015e-40	HSP90B1	EAC-04
1.52339e-43	0.690352	0.712	0.344	2.06977	4.10354e-39	CLDN3	EAC-04
4.50558e-43	1.43376	0.776	0.475	1.63368	1.21367e-38	TIMP1	EAC-04
1.96819e-41	0.723885	0.863	0.912	0.946272	5.3017e-37	HSPE1	EAC-04
4.23251e-41	0.908255	0.61	0.302	2.01987	1.14011e-36	RHOBTB3	EAC-04
4.98948e-41	0.634757	0.776	0.762	1.01837	1.34402e-36	DNAJC15	EAC-04
5.02949e-40	0.788243	0.53	0.209	2.53589	1.35479e-35	PVT1	EAC-04
5.66463e-40	0.637825	0.431	0.194	2.22165	1.52588e-35	ASCL2	EAC-04
3.94111e-39	0.656771	0.543	0.387	1.4031	1.06162e-34	CMSS1	EAC-04
8.30862e-39	0.757207	0.476	0.127	3.74803	2.23809e-34	NRP2	EAC-04
1.74742e-38	0.872967	0.792	0.362	2.18785	4.70702e-34	IL32	EAC-04
6.88812e-38	0.800175	0.623	0.353	1.76487	1.85545e-33	MIB2	EAC-04
3.08308e-36	0.906761	0.645	0.56	1.15179	8.30488e-32	SLC1A5	EAC-04
4.69163e-36	0.682228	0.722	0.576	1.25347	1.26379e-31	ACTN1	EAC-04
6.94793e-36	0.721602	0.693	0.613	1.13051	1.87156e-31	FKBP4	EAC-04
8.21733e-36	1.02498	0.706	0.344	2.05233	2.2135e-31	PRSS3	EAC-04
3.26755e-35	0.764576	0.581	0.423	1.37352	8.80181e-31	CKS2	EAC-04
2.21922e-34	1.07929	0.613	0.315	1.94603	5.97792e-30	SERPINH1	EAC-04
3.13458e-33	0.784995	0.751	0.618	1.21521	8.44362e-29	CACYBP	EAC-04
6.57703e-33	0.97743	0.61	0.355	1.71831	1.77166e-28	SQLE	EAC-04
4.30876e-31	0.64984	0.527	0.217	2.42857	1.16065e-26	CYTOR	EAC-04
1.33263e-30	0.631287	0.454	0.088	5.15909	3.58972e-26	TGM2	EAC-04
1.51501e-30	0.638929	0.594	0.425	1.39765	4.08099e-26	SLC38A1	EAC-04
2.05575e-30	0.637197	0.706	0.63	1.12063	5.53758e-26	PAWR	EAC-04
3.42605e-30	0.736025	0.831	0.923	0.900325	9.22876e-26	HSPA5	EAC-04
5.16178e-30	0.704468	0.639	0.488	1.30943	1.39043e-25	TOMM40	EAC-04
1.22405e-29	0.747177	0.454	0.137	3.31387	3.29721e-25	FLNA	EAC-04
1.72093e-29	0.834372	0.565	0.151	3.74172	4.63567e-25	MUC20	EAC-04
2.18739e-29	0.953876	0.955	0.955	1	5.89218e-25	S100A11	EAC-04
7.56284e-29	0.666349	0.47	0.148	3.17568	2.0372e-24	TPPP3	EAC-04
4.79134e-28	1.18243	0.773	0.793	0.974779	1.29064e-23	DNAJB1	EAC-04
1.64766e-27	0.972053	0.818	0.824	0.992718	4.4383e-23	HSPA1B	EAC-04
6.96769e-27	0.930562	0.444	0.176	2.52273	1.87689e-22	ENGASE	EAC-04
7.42783e-26	0.657678	0.757	0.825	0.917576	2.00083e-21	TSC22D1	EAC-04
8.71698e-26	2.37585	0.23	0.467	0.492505	2.34809e-21	IGLC2	EAC-04
1.07665e-25	0.870632	0.61	0.324	1.88272	2.90018e-21	SCD	EAC-04
1.99866e-25	0.647246	0.438	0.164	2.67073	5.38379e-21	KRT17	EAC-04
5.44461e-25	0.618572	0.447	0.147	3.04082	1.46662e-20	CDC25B	EAC-04
8.90846e-25	0.730284	0.792	0.764	1.03665	2.39967e-20	HMGA1	EAC-04
8.66761e-24	1.11208	0.732	0.534	1.37079	2.33479e-19	DDIT4	EAC-04
1.19331e-23	0.703783	0.543	0.35	1.55143	3.21441e-19	EXPH5	EAC-04
1.98418e-23	0.899704	0.559	0.325	1.72	5.34477e-19	ZFAND2A	EAC-04
3.94032e-21	0.792006	0.447	0.108	4.13889	1.06141e-16	NPW	EAC-04
6.96133e-21	0.833556	0.687	0.488	1.40779	1.87517e-16	CAPG	EAC-04
1.4681e-20	0.608525	0.581	0.378	1.53704	3.95463e-16	SURF6	EAC-04
6.08534e-20	0.978745	0.719	0.514	1.39883	1.63921e-15	KRT7	EAC-04
8.03773e-18	0.622818	0.802	0.792	1.01263	2.16512e-13	PSME2	EAC-04
9.04375e-18	0.726875	0.572	0.453	1.26269	2.43611e-13	IER5	EAC-04
7.94888e-16	0.763435	0.658	0.456	1.44298	2.14119e-11	ISG15	EAC-04
2.8683e-15	0.780711	0.415	0.232	1.78879	7.72635e-11	DUSP2	EAC-04
2.80205e-12	0.67198	0.799	0.788	1.01396	7.54788e-08	MAL2	EAC-04
1.78444e-11	0.616308	0.403	0.227	1.77533	4.80674e-07	PTTG1	EAC-04
5.19373e-11	1.09466	0.585	0.491	1.19145	1.39903e-06	WFDC2	EAC-04
5.77889e-09	0.77118	0.917	0.659	1.3915	0.000155666	IFI27	EAC-04
2.62421e-08	0.703893	0.649	0.478	1.35774	0.000706883	DST	EAC-04
6.21013e-08	0.639947	0.623	0.47	1.32553	0.00167282	TNFRSF12A	EAC-04
2.23313e-07	0.687767	0.77	0.644	1.19565	0.00601538	DSG2	EAC-04
3.95306e-07	0.607889	0.69	0.646	1.06811	0.0106483	AGPAT2	EAC-04
1.12233e-05	2.22011	0.457	0.561	0.814617	0.302321	SLPI	EAC-04
0.000119003	0.921083	0.617	0.603	1.02322	1	AREG	EAC-04
0.00236282	0.616012	0.703	0.709	0.991537	1	MT-ATP8	EAC-04
0.00714686	0.727473	0.585	0.639	0.915493	1	MIEN1	EAC-04
0.00756608	1.62893	0.776	0.551	1.40835	1	PLCG2	EAC-04

## Sheet: intestinal metaplasia
p_val	avg_log2FC	pct.1	pct.2	pct.ratio	p_val_adj	gene	cluster
0	3.8685	0.902	0.124	7.27419	0	REG4	intestinal metaplasia
0	2.23469	0.982	0.627	1.56619	0	LGALS4	intestinal metaplasia
1,62566404128919e-311	1.52384	0.97	0.366	2.65027	4.37905e-307	CLDN7	intestinal metaplasia
6.4243e-287	0.96316	0.682	0.053	12.8679	1.73051e-282	CDH17	intestinal metaplasia
4.29826e-263	1.37173	0.903	0.381	2.37008	1.15782e-258	CALML4	intestinal metaplasia
5.29349e-261	1.69445	0.707	0.031	22.8065	1.42591e-256	CPS1	intestinal metaplasia
9.40009e-249	1.27713	0.903	0.453	1.99338	2.5321e-244	AMN	intestinal metaplasia
3.58991e-239	3.01727	0.924	0.305	3.02951	9.67015e-235	TFF3	intestinal metaplasia
3.17599e-235	1.5891	0.844	0.348	2.42529	8.55518e-231	CES2	intestinal metaplasia
1.68093e-231	0.741825	0.585	0.033	17.7273	4.52791e-227	CDX1	intestinal metaplasia
3.45598e-230	0.95707	0.684	0.101	6.77228	9.30938e-226	MUC3A	intestinal metaplasia
1.38374e-226	2.06482	0.524	0.014	37.4286	3.72737e-222	ANPEP	intestinal metaplasia
1.79723e-220	0.681379	0.616	0.032	19.25	4.8412e-216	SLC39A5	intestinal metaplasia
4.867e-217	1.38368	0.678	0.029	23.3793	1.31102e-212	LEFTY1	intestinal metaplasia
8.57102e-217	1.01922	0.867	0.268	3.23507	2.30878e-212	CLDN3	intestinal metaplasia
1.26633e-216	1.26853	0.827	0.308	2.68506	3.41111e-212	MUC13	intestinal metaplasia
9.38699e-214	1.2574	0.865	0.274	3.15693	2.52857e-209	PPP1R1B	intestinal metaplasia
1.73747e-209	0.885232	0.769	0.21	3.6619	4.68023e-205	AOC1	intestinal metaplasia
4.83935e-208	0.634787	0.539	0.016	33.6875	1.30358e-203	CHST5	intestinal metaplasia
1.19834e-205	1.89223	0.801	0.306	2.61765	3.22798e-201	PHGR1	intestinal metaplasia
1.55033e-205	1.01989	0.589	0.055	10.7091	4.17613e-201	MUC17	intestinal metaplasia
1.21909e-204	1.20107	0.875	0.636	1.37579	3.28386e-200	ETHE1	intestinal metaplasia
4.08209e-200	0.839809	0.789	0.284	2.77817	1.09959e-195	PRSS3	intestinal metaplasia
7.48358e-194	1.57438	0.958	0.719	1.33241	2.01585e-189	PIGR	intestinal metaplasia
3.28649e-189	1.36565	0.978	0.913	1.07119	8.85281e-185	LGALS3	intestinal metaplasia
1.08924e-188	0.982237	0.988	0.922	1.07158	2.9341e-184	EPCAM	intestinal metaplasia
1.5984e-188	2.51855	0.624	0.039	16	4.30561e-184	OLFM4	intestinal metaplasia
1.79991e-187	1.03108	0.727	0.086	8.45349	4.84841e-183	ONECUT2	intestinal metaplasia
7.96438e-187	0.766365	0.442	0.009	49.1111	2.14536e-182	FABP2	intestinal metaplasia
2.66729e-185	0.815067	0.725	0.15	4.83333	7.18487e-181	ATP2C2	intestinal metaplasia
2.1113e-183	1.15656	0.746	0.154	4.84416	5.6872e-179	HSD17B2	intestinal metaplasia
2.29677e-181	0.871451	0.597	0.104	5.74038	6.1868e-177	CDHR5	intestinal metaplasia
1.21607e-178	0.875611	0.846	0.344	2.4593	3.27574e-174	MISP	intestinal metaplasia
2.20392e-177	2.23418	0.804	0.278	2.89209	5.93671e-173	FCGBP	intestinal metaplasia
4.98471e-170	0.758325	0.703	0.18	3.90556	1.34273e-165	VIL1	intestinal metaplasia
1.61558e-164	1.16764	0.89	0.496	1.79435	4.35189e-160	AGR3	intestinal metaplasia
4.14341e-160	0.820533	0.509	0.095	5.35789	1.11611e-155	PRAP1	intestinal metaplasia
8.22207e-160	0.68042	0.573	0.039	14.6923	2.21478e-155	SLC3A1	intestinal metaplasia
4.05659e-157	0.782513	0.697	0.126	5.53175	1.09272e-152	CFTR	intestinal metaplasia
5.44735e-155	0.907127	0.769	0.309	2.48867	1.46735e-150	TRIM31	intestinal metaplasia
1.61082e-153	1.36067	0.982	0.505	1.94455	4.33907e-149	CLDN4	intestinal metaplasia
4.61788e-142	0.806204	0.841	0.372	2.26075	1.24392e-137	CYP3A5	intestinal metaplasia
1.64961e-134	1.03795	0.895	0.476	1.88025	4.44356e-130	CAMK2N1	intestinal metaplasia
2.19379e-134	1.0232	0.97	0.91	1.06593	5.90941e-130	S100A10	intestinal metaplasia
2.2391e-133	1.26111	0.936	0.579	1.61658	6.03148e-129	CD55	intestinal metaplasia
7.194e-133	1.48341	0.656	0.102	6.43137	1.93785e-128	SOD3	intestinal metaplasia
1.86456e-132	0.671128	0.607	0.151	4.01987	5.02255e-128	CCL15	intestinal metaplasia
1.1162e-130	0.842031	0.597	0.111	5.37838	3.00671e-126	CCND2	intestinal metaplasia
2.78574e-127	0.71236	0.763	0.278	2.7446	7.50395e-123	AC008397.1	intestinal metaplasia
4.2743e-127	0.782923	0.653	0.204	3.20098	1.15137e-122	MALL	intestinal metaplasia
1.17064e-126	0.636325	0.75	0.323	2.32198	3.15335e-122	TMEM45B	intestinal metaplasia
8.42674e-126	0.762974	0.894	0.69	1.29565	2.26991e-121	TMEM54	intestinal metaplasia
1.04083e-125	0.786622	0.922	0.71	1.29859	2.80369e-121	TSPAN3	intestinal metaplasia
1.85216e-125	0.616544	0.546	0.064	8.53125	4.98915e-121	TRIM54	intestinal metaplasia
7.97133e-124	0.608833	0.969	0.841	1.1522	2.14724e-119	SERPINB6	intestinal metaplasia
1.75325e-123	0.824425	0.588	0.154	3.81818	4.72273e-119	CLDN15	intestinal metaplasia
8.84603e-123	1.01654	0.569	0.064	8.89062	2.38286e-118	GP2	intestinal metaplasia
1.39888e-121	0.986385	0.916	0.703	1.30299	3.76817e-117	PHLDA2	intestinal metaplasia
1.94924e-117	0.855295	0.962	0.833	1.15486	5.25066e-113	TPM1	intestinal metaplasia
6.45052e-117	0.615006	0.597	0.108	5.52778	1.73758e-112	BHLHE41	intestinal metaplasia
2.0144e-115	0.841627	0.936	0.725	1.29103	5.42618e-111	GOLM1	intestinal metaplasia
8.66306e-112	0.953688	0.665	0.191	3.48168	2.33357e-107	CEACAM6	intestinal metaplasia
7.58414e-108	0.60813	0.95	0.699	1.35908	2.04294e-103	JPT1	intestinal metaplasia
8.12548e-103	0.720558	0.854	0.606	1.40924	2.18876e-98	AGPAT2	intestinal metaplasia
2.60194e-94	0.692285	0.948	0.723	1.3112	7.00884e-90	CDC42EP5	intestinal metaplasia
3.71274e-94	0.701069	0.853	0.63	1.35397	1.0001e-89	CTSS	intestinal metaplasia
6.84897e-94	0.63415	0.925	0.806	1.14764	1.84491e-89	TPD52	intestinal metaplasia
1.34937e-91	0.653562	0.918	0.804	1.14179	3.6348e-87	ANXA4	intestinal metaplasia
1.35538e-90	0.695846	0.928	0.77	1.20519	3.65098e-86	LIMA1	intestinal metaplasia
6.22007e-87	1.16921	0.793	0.458	1.73144	1.6755e-82	TCIM	intestinal metaplasia
8.77192e-87	0.801521	0.977	0.882	1.10771	2.36289e-82	TSPAN8	intestinal metaplasia
1.24297e-76	0.67439	0.823	0.496	1.65927	3.34819e-72	CMBL	intestinal metaplasia
5.29467e-73	0.604543	0.789	0.5	1.578	1.42622e-68	AK1	intestinal metaplasia
8.43663e-69	0.68654	0.762	0.411	1.85401	2.27258e-64	ISG15	intestinal metaplasia
4.47985e-68	0.749754	0.912	0.553	1.64919	1.20674e-63	FAM3D	intestinal metaplasia
3.18599e-42	0.672264	0.497	0.301	1.65116	8.58211e-38	F3	intestinal metaplasia
2.18234e-23	0.768476	0.767	0.453	1.69316	5.87856e-19	ADH1C	intestinal metaplasia
2.35999e-22	0.91238	0.547	0.572	0.956294	6.35711e-18	PLCG2	intestinal metaplasia
2.21707e-12	0.806407	0.831	0.696	1.19397	5.97211e-08	MT1G	intestinal metaplasia
1.46306e-11	0.797606	0.463	0.262	1.76718	3.94104e-07	MT1H	intestinal metaplasia
5.43114e-10	0.761867	0.263	0.428	0.614486	1.46299e-05	NUPR1	intestinal metaplasia

## Sheet: Chief Cells
p_val	avg_log2FC	pct.1	pct.2	pct.ratio	p_val_adj	gene	cluster
0	3.60074	0.963	0.481	2.00208	0	MUC6	Chief Cells
0	3.4241	0.774	0.071	10.9014	0	PGA5	Chief Cells
0	3.33281	0.963	0.092	10.4674	0	PGA4	Chief Cells
0	3.08903	0.995	0.37	2.68919	0	LIPF	Chief Cells
0	2.98519	0.913	0.088	10.375	0	PGA3	Chief Cells
0	2.19733	0.996	0.436	2.2844	0	PGC	Chief Cells
2,78297296989457e-319	1.19761	0.897	0.218	4.11468	7,49649428900501e-315	KCNE2	Chief Cells
5.62833e-298	1.86567	0.906	0.258	3.51163	1.5161e-293	FUT9	Chief Cells
2.86135e-289	1.12722	0.856	0.171	5.00585	7.70761e-285	C16orf89	Chief Cells
1.35968e-284	1.60441	0.95	0.574	1.65505	3.66257e-280	NR2F2	Chief Cells
3.71151e-278	1.52373	0.827	0.413	2.00242	9.9977e-274	TMEM238L	Chief Cells
1.99171e-232	1.2356	0.865	0.285	3.03509	5.36508e-228	FMOD	Chief Cells
6.22377e-232	1.06952	0.901	0.576	1.56424	1.6765e-227	TMEM97	Chief Cells
6.8582e-212	0.889067	0.741	0.201	3.68657	1.84739e-207	PDIA2	Chief Cells
4.08646e-198	1.48083	0.859	0.318	2.70126	1.10077e-193	C2CD4B	Chief Cells
2.46419e-197	1.12361	0.817	0.443	1.84424	6.63778e-193	PDGFA	Chief Cells
2.89618e-193	1.12669	0.926	0.783	1.18263	7.80143e-189	TSC22D1	Chief Cells
2.42518e-179	1.1405	0.893	0.553	1.61483	6.53271e-175	RNASE1	Chief Cells
3.75588e-179	1.08174	0.915	0.785	1.16561	1.01172e-174	HERPUD1	Chief Cells
3.97758e-169	0.887296	0.977	0.955	1.02304	1.07144e-164	CST3	Chief Cells
5.49664e-162	1.07791	0.792	0.672	1.17857	1.48063e-157	MAFF	Chief Cells
2.72705e-157	1.18132	0.895	0.44	2.03409	7.34585e-153	PIK3C2G	Chief Cells
3.09614e-156	1.17352	0.625	0.272	2.29779	8.34007e-152	ID4	Chief Cells
4.04921e-156	0.637708	0.574	0.185	3.1027	1.09074e-151	PHGDH	Chief Cells
1.78693e-151	1.10777	0.854	0.343	2.4898	4.81344e-147	LINC00261	Chief Cells
1.27853e-148	1.23705	0.533	0.356	1.49719	3.44399e-144	RND1	Chief Cells
9.55224e-147	0.691338	0.42	0.04	10.5	2.57309e-142	PCDH9	Chief Cells
2.57283e-143	0.756947	0.682	0.25	2.728	6.93044e-139	PTPRZ1	Chief Cells
4.81544e-141	0.685302	0.717	0.277	2.58845	1.29713e-136	CREB3L4	Chief Cells
6.75868e-139	0.936872	0.96	0.626	1.53355	1.82059e-134	CLU	Chief Cells
1.00979e-127	0.689091	0.505	0.118	4.27966	2.72006e-123	PLIN5	Chief Cells
1.62638e-127	0.652705	0.858	0.485	1.76907	4.38098e-123	CA9	Chief Cells
1.72834e-127	0.650481	0.878	0.644	1.36335	4.65562e-123	GPRC5C	Chief Cells
1.5495e-125	0.787537	0.775	0.381	2.03412	4.17389e-121	SPDEF	Chief Cells
8.90697e-125	0.754425	0.695	0.34	2.04412	2.39927e-120	IRS2	Chief Cells
1.04934e-122	0.655368	0.732	0.34	2.15294	2.82662e-118	ELL2	Chief Cells
9.29901e-120	0.78908	0.962	0.868	1.10829	2.50487e-115	XBP1	Chief Cells
5.11787e-117	0.826538	0.962	0.684	1.40643	1.3786e-112	GLUL	Chief Cells
3.11193e-114	0.856297	0.599	0.176	3.40341	8.38262e-110	IL33	Chief Cells
6.39893e-111	0.675662	0.662	0.213	3.10798	1.72368e-106	HOMER2	Chief Cells
3.51947e-109	0.621187	0.815	0.598	1.36288	9.4804e-105	ARHGAP18	Chief Cells
1.97679e-108	0.652814	0.54	0.19	2.84211	5.32489e-104	RGMB	Chief Cells
4.92979e-100	1.08915	0.413	0.129	3.20155	1.32794e-95	ZNF331	Chief Cells
4.3184e-94	0.85008	0.773	0.607	1.27348	1.16325e-89	TGIF1	Chief Cells
2.72415e-93	0.621143	0.779	0.466	1.67167	7.33804e-89	ADAM28	Chief Cells
5.2913e-93	0.634942	0.628	0.223	2.81614	1.42532e-88	NTN4	Chief Cells
8.55769e-91	0.658272	0.737	0.347	2.12392	2.30519e-86	COLCA1	Chief Cells
2.25712e-87	0.646279	0.808	0.427	1.89227	6.08e-83	GSTM3	Chief Cells
4.74951e-87	0.792148	0.89	0.606	1.46865	1.27938e-82	MECOM	Chief Cells
3.67044e-86	0.62129	0.855	0.697	1.22669	9.88706e-82	DCXR	Chief Cells
1.33049e-85	0.735928	0.934	0.756	1.23545	3.58393e-81	SLC12A2	Chief Cells
9.96535e-83	0.626579	0.776	0.448	1.73214	2.68437e-78	COBLL1	Chief Cells
2.4557e-82	0.945908	0.654	0.342	1.91228	6.61491e-78	PDK4	Chief Cells
1.3749e-79	0.827941	0.54	0.215	2.51163	3.70356e-75	RASD1	Chief Cells
1.21695e-74	0.648461	0.532	0.137	3.88321	3.27809e-70	THSD4	Chief Cells
1.42661e-74	0.732559	0.868	0.583	1.48885	3.84287e-70	TCEA3	Chief Cells
1.30397e-72	0.983991	0.584	0.557	1.04847	3.5125e-68	CXCL2	Chief Cells
3.98374e-69	0.625272	0.529	0.196	2.69898	1.0731e-64	FLRT3	Chief Cells
6.29583e-67	0.910627	0.535	0.226	2.36726	1.69591e-62	AC007952.4	Chief Cells
1.3225e-62	0.792617	0.779	0.721	1.08044	3.56242e-58	H1FX	Chief Cells
8.36411e-61	0.724779	0.988	0.906	1.09051	2.25304e-56	CD24	Chief Cells
1.38183e-60	0.614763	0.605	0.302	2.00331	3.72222e-56	SORBS2	Chief Cells
1.47451e-57	0.643923	0.79	0.482	1.639	3.97188e-53	ARFGEF3	Chief Cells
1.34963e-56	0.949903	0.595	0.652	0.912577	3.63549e-52	CXCL3	Chief Cells
2.50206e-55	0.739112	0.595	0.387	1.53747	6.7398e-51	CDKN1C	Chief Cells
5.86357e-42	0.633078	0.948	0.907	1.0452	1.57947e-37	IER3	Chief Cells
1.07041e-39	0.775143	0.64	0.563	1.13677	2.88337e-35	KCNQ1OT1	Chief Cells
8.14418e-36	0.614361	0.94	0.85	1.10588	2.1938e-31	TOB1	Chief Cells
7.31995e-33	0.743602	0.686	0.382	1.79581	1.97178e-28	AZGP1	Chief Cells
2.23805e-28	0.891737	0.605	0.571	1.05954	6.02864e-24	GDF15	Chief Cells

## Sheet: EAC-02
p_val	avg_log2FC	pct.1	pct.2	pct.ratio	p_val_adj	gene	cluster
1.20212e-79	1.57528	0.942	0.05	18.84	3.23814e-75	DSG3	EAC-02
6.78743e-68	2.87946	0.969	0.122	7.94262	1.82833e-63	TNFRSF6B	EAC-02
6.15044e-67	2.34032	0.982	0.608	1.61513	1.65674e-62	LY6E	EAC-02
2.08253e-63	1.31594	0.848	0.002	424	5.60972e-59	AC105460.1	EAC-02
4.27884e-63	1.15601	0.897	0.03	29.9	1.15259e-58	SLCO1B3	EAC-02
1.61248e-62	1.09887	0.844	0.021	40.1905	4.34355e-58	WNT11	EAC-02
9.27685e-60	2.10512	0.942	0.405	2.32593	2.49891e-55	CKLF	EAC-02
1.91616e-57	1.97979	0.987	0.68	1.45147	5.16157e-53	CTSB	EAC-02
1.45501e-55	1.28467	0.846	0.042	20.1429	3.91936e-51	VSNL1	EAC-02
3.95903e-54	2.59439	0.871	0.022	39.5909	1.06644e-49	LY6D	EAC-02
5.82342e-50	0.92654	0.879	0.157	5.59873	1.56866e-45	TRIM29	EAC-02
1.82234e-48	0.709155	0.752	0.041	18.3415	4.90885e-44	HOXA9	EAC-02
2.52632e-47	1.26365	0.98	0.844	1.16114	6.80514e-43	CD46	EAC-02
4.9205e-46	1.04085	0.857	0.114	7.51754	1.32543e-41	NOXO1	EAC-02
5.31592e-46	1.30616	0.989	0.892	1.10874	1.43195e-41	HSPD1	EAC-02
1.40799e-45	2.40587	0.908	0.277	3.27798	3.7927e-41	WARS	EAC-02
1.84713e-45	1.76092	0.993	0.804	1.23507	4.97562e-41	HSPA1B	EAC-02
1.86252e-45	1.44762	0.993	0.975	1.01846	5.01707e-41	HSP90AA1	EAC-02
3.19248e-44	0.871393	0.866	0.167	5.18563	8.59959e-40	CYTOR	EAC-02
6.69023e-44	0.798	0.938	0.637	1.47253	1.80215e-39	RAD21	EAC-02
1.06347e-42	0.877381	0.886	0.321	2.76012	2.86468e-38	PROM1	EAC-02
1.35393e-42	3.60401	0.877	0.036	24.3611	3.64708e-38	IDO1	EAC-02
1.45247e-42	1.80323	0.799	0.048	16.6458	3.91251e-38	CYP2W1	EAC-02
2.77457e-42	1.17988	0.801	0.136	5.88971	7.47385e-38	NOS1AP	EAC-02
4.39453e-42	0.623266	0.69	0.027	25.5556	1.18376e-37	WNT10A	EAC-02
1.47917e-41	0.844275	0.859	0.333	2.57958	3.98445e-37	TRIM31	EAC-02
4.06027e-41	1.40387	0.964	0.757	1.27345	1.09372e-36	S100A14	EAC-02
5.58818e-41	1.10784	0.674	0.004	168.5	1.50529e-36	KLHDC7B	EAC-02
6.29326e-41	1.35822	0.967	0.739	1.30853	1.69522e-36	DNAJC15	EAC-02
2.32302e-40	1.03005	0.982	0.9	1.09111	6.25751e-36	HSPE1	EAC-02
2.40847e-40	0.702473	0.708	0.068	10.4118	6.48769e-36	FOXC1	EAC-02
2.89884e-39	1.04249	0.926	0.519	1.7842	7.80859e-35	MSI2	EAC-02
3.94275e-38	1.04897	0.946	0.591	1.60068	1.06206e-33	CACYBP	EAC-02
3.22712e-37	1.16321	0.902	0.226	3.99115	8.6929e-33	CDKN2A	EAC-02
3.29711e-37	0.988908	0.821	0.205	4.00488	8.88144e-33	GGH	EAC-02
4.75993e-37	1.06421	0.915	0.283	3.23322	1.28218e-32	DSC2	EAC-02
5.47975e-37	0.715289	0.804	0.173	4.6474	1.47608e-32	MROH6	EAC-02
8.23505e-37	0.76891	0.775	0.12	6.45833	2.21828e-32	PLEKHS1	EAC-02
2.63823e-36	0.824404	0.893	0.545	1.63853	7.1066e-32	MRPL13	EAC-02
2.25838e-35	0.62737	0.775	0.282	2.74823	6.08339e-31	STEAP1	EAC-02
3.22958e-35	2.27354	0.971	0.326	2.97853	8.69952e-31	IL32	EAC-02
4.62203e-35	0.670606	0.685	0.055	12.4545	1.24504e-30	SERPINB9	EAC-02
4.7288e-35	0.735991	0.67	0.039	17.1795	1.2738e-30	CD109	EAC-02
7.18817e-35	1.06704	0.993	0.888	1.11824	1.93628e-30	HSPA8	EAC-02
7.54259e-35	0.65405	0.761	0.099	7.68687	2.03175e-30	MIR4435-2HG	EAC-02
8.40043e-35	0.863636	0.839	0.379	2.21372	2.26282e-30	ANP32E	EAC-02
1.8025e-34	1.39229	0.969	0.756	1.28175	4.85539e-30	C9orf16	EAC-02
2.57349e-34	1.70569	0.85	0.076	11.1842	6.9322e-30	IFITM1	EAC-02
3.13699e-34	0.768985	0.768	0.196	3.91837	8.45011e-30	GJB2	EAC-02
4.53177e-34	0.668158	0.812	0.242	3.35537	1.22072e-29	SULF2	EAC-02
1.16526e-33	0.776673	0.71	0.066	10.7576	3.13886e-29	RTKN2	EAC-02
3.10746e-33	0.732825	0.846	0.457	1.8512	8.37057e-29	LBR	EAC-02
7.69142e-33	1.26226	0.969	0.92	1.05326	2.07184e-28	COX6C	EAC-02
8.58227e-33	0.610362	0.607	0.053	11.4528	2.31181e-28	MXRA5	EAC-02
1.29923e-32	1.28232	0.942	0.471	2	3.49974e-28	ASS1	EAC-02
1.55802e-32	1.50024	0.808	0.29	2.78621	4.19685e-28	SCD	EAC-02
2.21955e-32	1.3265	0.944	0.392	2.40816	5.9788e-28	TAP1	EAC-02
5.2089e-32	0.604057	0.9	0.698	1.2894	1.40312e-27	KRTCAP3	EAC-02
1.04226e-31	0.97709	0.768	0.113	6.79646	2.80754e-27	SNORC	EAC-02
1.18526e-31	0.718729	0.9	0.433	2.07852	3.19275e-27	PON2	EAC-02
1.62799e-31	0.678009	0.875	0.493	1.77485	4.38533e-27	SNRPA1	EAC-02
3.68839e-31	1.16508	0.567	0.017	33.3529	9.93542e-27	MUC16	EAC-02
5.38458e-31	1.97575	0.897	0.336	2.66964	1.45044e-26	CXCL1	EAC-02
6.14103e-31	1.49073	0.942	0.445	2.11685	1.65421e-26	PMAIP1	EAC-02
1.08232e-30	1.31665	0.888	0.342	2.59649	2.91545e-26	GCNT3	EAC-02
2.01401e-30	0.728991	0.853	0.269	3.171	5.42513e-26	TMPRSS3	EAC-02
4.45179e-30	1.46498	0.967	0.527	1.83491	1.19918e-25	HSPH1	EAC-02
8.59262e-30	0.911859	0.629	0.065	9.67692	2.31459e-25	GAL	EAC-02
1.04307e-29	0.670289	0.741	0.049	15.1224	2.80973e-25	AC005550.2	EAC-02
1.20506e-29	0.98578	0.848	0.364	2.32967	3.24606e-25	LRRC8A	EAC-02
1.21124e-29	1.31603	0.9	0.358	2.51397	3.26272e-25	SREBF1	EAC-02
5.63994e-29	0.892314	0.717	0.143	5.01399	1.51923e-24	BAMBI	EAC-02
1.30297e-28	1.17381	0.967	0.477	2.02725	3.5098e-24	KRT7	EAC-02
1.58132e-28	1.1494	0.996	0.973	1.02364	4.2596e-24	KRT18	EAC-02
1.69357e-28	0.765643	0.949	0.784	1.21046	4.56196e-24	SLC12A2	EAC-02
4.41882e-28	1.31109	0.828	0.054	15.3333	1.1903e-23	IGHG1	EAC-02
7.1728e-28	1.18131	0.598	0.083	7.20482	1.93214e-23	KLK10	EAC-02
7.3998e-28	0.611727	0.725	0.117	6.19658	1.99329e-23	HOXB6	EAC-02
9.26503e-28	2.06082	0.949	0.259	3.66409	2.49572e-23	CEACAM5	EAC-02
1.7378e-27	1.01005	0.717	0.184	3.89674	4.6811e-23	PTTG1	EAC-02
2.05476e-27	0.911839	0.859	0.315	2.72698	5.53491e-23	SERPINB5	EAC-02
2.81669e-27	0.680771	0.904	0.768	1.17708	7.58731e-23	MGST1	EAC-02
4.78081e-27	2.56324	0.641	0.048	13.3542	1.28781e-22	AKAP12	EAC-02
6.39177e-27	0.701609	0.846	0.408	2.07353	1.72175e-22	ACBD5	EAC-02
7.88524e-27	1.09559	0.833	0.388	2.14691	2.12405e-22	CKS2	EAC-02
1.3452e-26	2.51987	0.795	0.066	12.0455	3.62358e-22	SAA1	EAC-02
2.2662e-26	0.9957	0.786	0.405	1.94074	6.10447e-22	STMN1	EAC-02
3.40433e-26	1.06668	0.938	0.776	1.20876	9.17025e-22	PSME2	EAC-02
4.50595e-26	0.865676	0.906	0.582	1.5567	1.21377e-21	SMS	EAC-02
5.75031e-26	0.741913	0.712	0.178	4	1.54896e-21	CGAS	EAC-02
6.65973e-26	0.920842	0.951	0.744	1.27823	1.79393e-21	HMGA1	EAC-02
7.17747e-26	0.832778	0.663	0.208	3.1875	1.9334e-21	SLC5A3	EAC-02
7.85204e-26	1.7272	0.692	0.124	5.58065	2.1151e-21	KRT17	EAC-02
1.22609e-25	0.706193	0.842	0.334	2.52096	3.30273e-21	LYN	EAC-02
2.55352e-25	1.16745	0.812	0.101	8.0396	6.87843e-21	SYT8	EAC-02
3.96527e-25	1.56328	0.913	0.31	2.94516	1.06812e-20	MIA	EAC-02
4.42711e-25	0.811679	0.844	0.247	3.417	1.19253e-20	TAP2	EAC-02
4.42884e-25	0.827892	0.98	0.891	1.09989	1.193e-20	PERP	EAC-02
6.71308e-25	0.840257	0.989	0.54	1.83148	1.8083e-20	CLDN4	EAC-02
7.31465e-25	0.830301	0.812	0.076	10.6842	1.97035e-20	IGHG3	EAC-02
1.03601e-24	1.10752	0.808	0.285	2.83509	2.79071e-20	SLC2A1	EAC-02
1.08767e-24	0.709159	0.975	0.312	3.125	2.92984e-20	IGLC3	EAC-02
1.10327e-24	0.83727	0.779	0.128	6.08594	2.97189e-20	GBP4	EAC-02
1.19629e-24	0.96277	0.94	0.577	1.62912	3.22244e-20	RNF213	EAC-02
1.36307e-24	0.744018	0.929	0.792	1.17298	3.67171e-20	CD9	EAC-02
1.47234e-24	0.947268	0.98	0.769	1.27438	3.96604e-20	DNAJB1	EAC-02
1.53582e-24	0.820641	0.509	0.039	13.0513	4.13704e-20	TNFRSF18	EAC-02
1.80785e-24	0.643989	0.929	0.621	1.49597	4.86981e-20	DSG2	EAC-02
1.86611e-24	1.57221	0.953	0.505	1.88713	5.02674e-20	IER5L	EAC-02
3.80368e-24	0.831744	0.955	0.79	1.20886	1.0246e-19	ARL6IP1	EAC-02
9.44124e-24	0.66103	0.504	0.002	252	2.54319e-19	CALB2	EAC-02
1.22567e-23	0.87172	0.971	0.411	2.36253	3.30157e-19	CLDN7	EAC-02
1.23148e-23	1.26624	0.893	0.258	3.46124	3.31723e-19	HLA-DPA1	EAC-02
1.30891e-23	1.25414	0.859	0.4	2.1475	3.52582e-19	HMGB2	EAC-02
1.49733e-23	0.90741	0.569	0.133	4.2782	4.03336e-19	MKI67	EAC-02
2.52818e-23	0.853899	0.917	0.403	2.27543	6.81016e-19	AOPEP	EAC-02
2.79113e-23	0.804934	0.94	0.754	1.24668	7.51846e-19	S100A16	EAC-02
2.99323e-23	0.612487	0.54	0.104	5.19231	8.06287e-19	MAD2L1	EAC-02
1.30434e-22	0.820291	0.98	0.876	1.11872	3.51351e-18	TUBB4B	EAC-02
1.3358e-22	0.88709	0.819	0.365	2.24384	3.59825e-18	CCDC34	EAC-02
1.8967e-22	1.0117	0.897	0.504	1.77976	5.10914e-18	FERMT1	EAC-02
2.6831e-22	0.898089	0.683	0.099	6.89899	7.22745e-18	HLA-DQA1	EAC-02
3.2234e-22	1.03352	0.924	0.663	1.39367	8.68287e-18	PSMB8	EAC-02
3.30577e-22	0.844913	0.879	0.447	1.96644	8.90474e-18	HLA-DMA	EAC-02
3.41995e-22	1.16824	0.605	0.203	2.9803	9.21232e-18	DUSP2	EAC-02
4.56169e-22	0.80298	0.953	0.839	1.13588	1.22878e-17	EIF5A	EAC-02
4.90166e-22	0.655879	0.844	0.576	1.46528	1.32036e-17	TNFSF10	EAC-02
6.88147e-22	1.05703	0.924	0.306	3.01961	1.85366e-17	CLDN3	EAC-02
9.75472e-22	0.982768	0.759	0.191	3.97382	2.62763e-17	DNAJB4	EAC-02
1.40062e-21	1.20109	0.549	0.124	4.42742	3.77284e-17	CENPF	EAC-02
1.8101e-21	1.16474	0.897	0.206	4.35437	4.87587e-17	EPSTI1	EAC-02
7.99619e-21	0.682949	0.783	0.273	2.86813	2.15393e-16	AHCYL2	EAC-02
1.28138e-20	0.74524	0.518	0.086	6.02326	3.45164e-16	EREG	EAC-02
1.86021e-20	0.916026	0.516	0.065	7.93846	5.01084e-16	ECM1	EAC-02
3.24169e-20	1.58012	0.587	0.128	4.58594	8.73214e-16	RARRES1	EAC-02
3.37328e-20	1.64366	0.989	0.849	1.1649	9.08661e-16	SERPINB6	EAC-02
5.91938e-20	0.999563	0.578	0.104	5.55769	1.5945e-15	TNFSF9	EAC-02
9.55071e-20	1.69883	0.96	0.544	1.76471	2.57267e-15	HLA-DRB1	EAC-02
1.61268e-19	0.867214	0.973	0.812	1.19828	4.34407e-15	PKM	EAC-02
2.57015e-19	0.78358	0.48	0.002	240	6.92321e-15	DIO3	EAC-02
2.57467e-19	0.738684	0.775	0.336	2.30655	6.93539e-15	SMC4	EAC-02
2.60306e-19	0.748598	0.629	0.102	6.16667	7.01185e-15	HYPK	EAC-02
2.77755e-19	1.2101	0.877	0.411	2.13382	7.48189e-15	STAT1	EAC-02
2.90208e-19	0.845126	0.926	0.749	1.23632	7.81732e-15	SOD2	EAC-02
3.21221e-19	0.751417	0.877	0.534	1.64232	8.65273e-15	SLC25A37	EAC-02
5.80145e-19	0.658469	0.717	0.25	2.868	1.56274e-14	DNAJA4	EAC-02
2.43177e-18	1.50026	0.944	0.546	1.72894	6.55045e-14	HLA-DRA	EAC-02
3.06321e-18	0.630041	0.969	0.89	1.08876	8.25138e-14	PPA1	EAC-02
3.19965e-18	1.43832	0.987	0.753	1.31076	8.6189e-14	CD74	EAC-02
3.84628e-18	1.64721	0.81	0.287	2.8223	1.03607e-13	ZFAND2A	EAC-02
6.7207e-18	1.50756	0.911	0.506	1.8004	1.81035e-13	DDIT4	EAC-02
9.21724e-18	0.818477	0.433	0.009	48.1111	2.48285e-13	GBP5	EAC-02
1.24652e-17	0.786073	0.871	0.374	2.32888	3.35774e-13	HLA-DQB1	EAC-02
3.62657e-17	1.14496	0.866	0.258	3.35659	9.76889e-13	HLA-DRB5	EAC-02
7.23498e-17	1.03263	0.603	0.133	4.53383	1.94889e-12	CCL20	EAC-02
1.01667e-16	1.15228	0.929	0.538	1.72677	2.73861e-12	PDZK1IP1	EAC-02
1.15707e-16	0.949507	0.933	0.817	1.14198	3.11681e-12	H2AFZ	EAC-02
1.6582e-16	0.672733	0.757	0.27	2.8037	4.46669e-12	STEAP2	EAC-02
1.91532e-16	2.01742	0.984	0.387	2.54264	5.1593e-12	IGLC2	EAC-02
2.74923e-16	0.701015	0.958	0.771	1.24254	7.40561e-12	ITGA6	EAC-02
3.86387e-16	1.13391	0.844	0.528	1.59848	1.04081e-11	PLAAT4	EAC-02
9.21736e-16	1.24235	0.431	0.062	6.95161	2.48288e-11	HSPA6	EAC-02
1.08527e-15	0.73565	0.815	0.493	1.65314	2.9234e-11	UBE2S	EAC-02
1.33967e-15	0.810234	0.444	0.089	4.98876	3.60868e-11	TOP2A	EAC-02
1.38264e-15	0.665926	0.817	0.302	2.7053	3.72441e-11	HLA-DPB1	EAC-02
7.73324e-15	0.670439	0.938	0.689	1.36139	2.0831e-10	ABHD2	EAC-02
1.64465e-14	0.984398	0.545	0.044	12.3864	4.4302e-10	SAA2	EAC-02
3.46551e-14	1.01334	0.967	0.614	1.57492	9.33504e-10	IGHA1	EAC-02
5.14909e-14	0.943754	0.754	0.271	2.78229	1.38701e-09	PLK2	EAC-02
1.08952e-13	0.757443	0.636	0.403	1.57816	2.93483e-09	BAG3	EAC-02
1.28792e-13	1.57492	0.962	0.324	2.96914	3.46926e-09	PHGR1	EAC-02
1.51399e-13	0.852372	0.996	0.93	1.07097	4.07823e-09	ANXA2	EAC-02
4.21769e-13	0.954981	0.462	0.064	7.21875	1.13612e-08	KRT16	EAC-02
1.55118e-12	0.668944	0.908	0.806	1.12655	4.17841e-08	TUBA1B	EAC-02
1.95397e-12	0.786922	0.888	0.609	1.45813	5.26342e-08	MT-ND6	EAC-02
3.45133e-12	1.38617	0.949	0.382	2.48429	9.29684e-08	TYMP	EAC-02
2.11627e-11	0.790777	0.859	0.488	1.76025	5.70059e-07	LAP3	EAC-02
6.2557e-11	0.622339	0.56	0.129	4.34109	1.6851e-06	TYMS	EAC-02
1.35708e-10	0.815303	0.978	0.889	1.10011	3.65556e-06	TSPAN8	EAC-02
1.45538e-10	1.01637	0.629	0.303	2.07591	3.92037e-06	SERPINH1	EAC-02
2.42944e-09	0.986718	0.712	0.432	1.64815	6.54418e-05	IER5	EAC-02
6.43478e-09	1.48968	0.962	0.835	1.1521	0.000173334	MT2A	EAC-02
1.5428e-08	0.64833	0.98	0.928	1.05603	0.000415584	EPCAM	EAC-02
1.04528e-07	1.95807	1	0.961	1.04058	0.00281567	S100A6	EAC-02
4.03249e-07	2.19428	0.933	0.413	2.25908	0.0108623	C15orf48	EAC-02
1.63001e-06	1.09961	0.926	0.534	1.73408	0.0439075	LCN2	EAC-02
1.00215e-05	0.613342	0.998	0.972	1.02675	0.269949	KRT8	EAC-02

[truncated: 1 more sheets: Foveolar Cells-1]
