# Supplementary material for: Single-cell analysis of Barrett’s esophagus and carcinoma reveals cell types conferring risk via genetic predisposition
Source: Cell Genom. 2025 Sep 8;5(10):100980. doi: 10.1016/j.xgen.2025.100980 (PMC12790991; doi:10.1016/j.xgen.2025.100980)
Supplement: Table S6. DEG analysis BE/GFN group versus intestinal metaplasia and foveolar cells is shown, with pct.1 indicating the fraction of cells of the cell type of interest expressing the respective gene and pct.2 indicating the fraction of all other cells expressing the respective gene, related to Figure [file mmc4.xlsx]

## Sheet: legend
Abbreviation	Cell type
IM	Intestinal metaplasia cells
FC1	Foveolar cells-1
FC2	Foveolar cells-2

## Sheet: A) BE_GFN group vs. IM
p_val	avg_log2FC	pct.1	pct.2	pct.ratio	p_val_adj	gene
1.31976e-297	-4.24434	0.13	0.771	0.168612	3.55503e-293	REG4
4.1076e-255	-3.58959	0.197	0.863	0.228273	1.10646e-250	TFF3
1.8203e-250	-2.52363	0.173	0.782	0.221228	4.90336e-246	PHGR1
5.57729e-298	-2.21743	0.149	0.889	0.167604	1.50235e-293	CLDN7
2.525e-282	-2.19461	0.61	0.922	0.661605	6.80159e-278	LGALS4
2.30179e-130	-2.18235	0.05	0.528	0.094697	6.20032e-126	OLFM4
2.54498e-217	-2.092	0.327	0.951	0.343849	6.85541e-213	CLDN4
0	-2.00097	0.032	0.822	0.0389294	0	CLDN3
5.47983e-173	-1.90004	0.009	0.445	0.0202247	1.4761e-168	ANPEP
9.23364e-63	-1.70114	0.346	0.68	0.508824	2.48727e-58	FCGBP
9.75933e-230	-1.63414	0.01	0.592	0.0168919	2.62887e-225	LEFTY1
3.85331e-218	-1.5732	0.02	0.598	0.0334448	1.03796e-213	CPS1
3.60869e-117	-1.53438	0.082	0.562	0.145907	9.72072e-113	CEACAM6
8.08281e-174	-1.46635	0.172	0.717	0.239888	2.17727e-169	MUC13
3.04359e-85	-1.41238	0.53	0.829	0.639324	8.19851e-81	CD55
1.71362e-163	-1.39344	0.353	0.746	0.47319	4.61597e-159	CES2
2.08601e-116	-1.37408	0.109	0.577	0.188908	5.61909e-112	SOD3
5.81124e-118	-1.36975	0.097	0.536	0.18097	1.56537e-113	CEACAM5
1.08178e-133	-1.34121	0.948	0.997	0.950853	2.91398e-129	S100A6
0	-1.33244	0.935	0.983	0.95117	0	EPCAM
6.44279e-160	-1.30663	0.922	0.862	1.06961	1.73549e-155	S100A10
4.12947e-185	-1.28795	0.402	0.863	0.465817	1.11235e-180	CAMK2N1
3.76153e-83	-1.27504	0.095	0.317	0.299685	1.01324e-78	EGR3
2.84362e-157	-1.24724	0.334	0.769	0.43433	7.65986e-153	CALML4
5.9601e-62	-1.23646	0.261	0.533	0.489681	1.60547e-57	SERPINA1
4.02617e-112	-1.22944	0.293	0.705	0.415603	1.08453e-107	C15orf48
4.51287e-144	-1.22188	0.378	0.766	0.493473	1.21563e-139	AMN
6.87774e-111	-1.19537	0.479	0.818	0.585575	1.85266e-106	MDK
8.28445e-221	-1.16286	0.95	0.848	1.12028	2.23158e-216	LGALS3
2.2042e-109	-1.12079	0.029	0.272	0.106618	5.93747e-105	ALDOB
8.06572e-08	-1.11245	0.47	0.533	0.881801	0.00217266	PLCG2
5.0734e-90	-1.10222	0.193	0.649	0.297381	1.36662e-85	TRIM31
8.67198e-202	-1.09526	0.83	0.953	0.870934	2.33597e-197	SERPINB6
5.80119e-126	-1.07948	0.317	0.734	0.43188	1.56267e-121	PPP1R1B
8.48322e-158	-1.05433	0.641	0.792	0.809343	2.28513e-153	ETHE1
4.10111e-121	-1.05047	0.463	0.754	0.614058	1.10472e-116	AGR3
6.57284e-101	-1.05001	0.676	0.829	0.81544	1.77053e-96	PHLDA2
1.79873e-106	-1.04741	0.013	0.251	0.0517928	4.84523e-102	PCK1
2.98529e-140	-1.04622	0.115	0.631	0.18225	8.04147e-136	HSD17B2
1.12171e-192	-1.03906	0.037	0.579	0.0639033	3.02155e-188	MUC3A
8.60639e-211	-1.03467	0.026	0.636	0.0408805	2.3183e-206	ONECUT2
2.92708e-175	-1.03337	0.164	0.685	0.239416	7.88466e-171	PRSS3
7.95814e-72	-0.999348	0.307	0.699	0.439199	2.14369e-67	ISG15
2.17476e-29	-0.995884	0.592	0.677	0.874446	5.85815e-25	TCIM
2.57072e-155	-0.983164	0.029	0.498	0.0582329	6.92474e-151	MUC17
9.5383e-126	-0.966995	0.313	0.755	0.41457	2.56933e-121	TIMP1
5.54125e-125	-0.959521	0.038	0.43	0.0883721	1.49265e-120	PRAP1
1.04909e-145	-0.939862	0.086	0.566	0.151943	2.82593e-141	MALL
8.38062e-148	-0.937089	0.033	0.356	0.0926966	2.25749e-143	MS4A8
6.07059e-233	-0.926754	0.011	0.578	0.0190311	1.63524e-228	CDH17
2.15139e-71	-0.925199	0.081	0.33	0.245455	5.79521e-67	KCTD12
2.89318e-173	-0.900693	0.953	0.815	1.16933	7.79335e-169	PIGR
1.30618e-33	-0.891384	0.441	0.38	1.16053	3.51846e-29	DEPP1
1.40197e-102	-0.886725	0.12	0.47	0.255319	3.7765e-98	DDC
8.83947e-135	-0.873226	0.683	0.867	0.787774	2.38109e-130	TSPAN3
4.83164e-116	-0.871649	0.024	0.261	0.091954	1.3015e-111	MUC12
2.10955e-82	-0.86745	0.089	0.493	0.180527	5.68248e-78	GP2
8.59487e-106	-0.824835	0.309	0.737	0.419267	2.3152e-101	MISP
5.71483e-05	-0.821454	0.244	0.283	0.862191	1	APOL1
4.97966e-124	-0.820179	0.158	0.647	0.244204	1.34137e-119	SERPINB5
2.07959e-125	-0.816502	0.189	0.659	0.286798	5.6018e-121	AOC1
7.68813e-128	-0.802734	0.072	0.51	0.141176	2.07095e-123	CCND2
4.17686e-127	-0.795987	0.083	0.526	0.157795	1.12512e-122	CDHR5
2.10887e-32	-0.794699	0.404	0.449	0.899777	5.68065e-28	IFI6
2.39532e-91	-0.777898	0.316	0.705	0.448227	6.45228e-87	DST
7.79571e-118	-0.768233	0.143	0.528	0.270833	2.09993e-113	CLDN15
2.93774e-40	-0.767953	0.283	0.441	0.641723	7.91339e-36	F3
4.26404e-44	-0.761203	0.521	0.802	0.649626	1.1486e-39	IFI27
5.82388e-166	-0.740194	0.146	0.641	0.227769	1.56878e-161	VIL1
1.20432e-125	-0.737856	0.197	0.634	0.310726	3.24407e-121	TMEM45B
7.50403e-74	-0.731809	0.576	0.772	0.746114	2.02136e-69	AGPAT2
1.36278e-90	-0.729491	0.876	0.936	0.935897	3.67091e-86	TPM1
2.71594e-108	-0.720666	0.946	0.863	1.09618	7.31592e-104	TSPAN8
1.55374e-35	-0.714443	0.213	0.257	0.828794	4.18532e-31	ACSL1
1.87061e-97	-0.70738	0.405	0.776	0.521907	5.03887e-93	PLAC8
2.39816e-117	-0.698875	0.16	0.62	0.258065	6.45992e-113	ATP2C2
1.02568e-102	-0.695504	0.129	0.589	0.219015	2.76287e-98	CFTR
1.49421e-102	-0.694869	0.972	0.993	0.978852	4.02497e-98	KRT8
2.45653e-213	-0.684353	0.003	0.494	0.00607287	6.61714e-209	CDX1
2.22048e-51	-0.683567	0.164	0.485	0.338144	5.98132e-47	IL32
3.03349e-119	-0.681629	0.805	0.916	0.878821	8.17132e-115	TPD52
5.56601e-163	-0.679374	0.003	0.374	0.00802139	1.49932e-158	FABP2
1.70647e-142	-0.678196	0.057	0.516	0.110465	4.59671e-138	CCL15
5.1306e-11	-0.67819	0.875	0.782	1.11893	1.38203e-06	ALDH1A1
3.81714e-59	-0.669968	0.842	0.938	0.897655	1.02822e-54	DSP
4.25891e-75	-0.654251	0.327	0.752	0.43484	1.14722e-70	KRT7
2.47581e-58	-0.653363	0.376	0.431	0.87239	6.6691e-54	QDPR
7.86382e-53	-0.645581	0.932	0.92	1.01304	2.11828e-48	KRT19
1.52602e-102	-0.64277	0.946	0.893	1.05935	4.11065e-98	ANXA2
6.30587e-99	-0.626147	0.057	0.341	0.167155	1.69861e-94	MUC4
7.38514e-73	-0.621319	0.669	0.823	0.81288	1.98933e-68	TMEM54
8.44054e-61	-0.617127	0.63	0.725	0.868966	2.27363e-56	CTSS
6.88579e-87	-0.614826	0.453	0.752	0.602394	1.85483e-82	AK1
2.02651e-69	-0.614068	0.711	0.829	0.85766	5.45882e-65	S100A16
6.53058e-114	-0.610662	0.064	0.522	0.122605	1.75914e-109	BHLHE41
3.98354e-70	-0.608522	0.734	0.784	0.936224	1.07305e-65	S100A14
4.10148e-54	-0.602565	0.414	0.653	0.633997	1.10482e-49	MXD1
3.90122e-169	-0.600596	0.021	0.521	0.0403071	1.05087e-164	SLC39A5
7.79954e-122	-0.599186	0.037	0.49	0.0755102	2.10096e-117	SLC3A1
9.93891e-27	-0.596155	0.168	0.283	0.59364	2.67725e-22	HES6
1.66789e-61	-0.594251	0.804	0.828	0.971014	4.4928e-57	ANXA4
3.04076e-66	-0.593263	0.33	0.533	0.619137	8.19089e-62	UCP2
2.99996e-58	-0.591242	0.568	0.802	0.708229	8.08099e-54	ST14
1.08342e-53	-0.583846	0.573	0.805	0.711801	2.91842e-49	SFN
2.19449e-66	-0.58243	0.756	0.805	0.93913	5.91131e-62	CDC42EP5
4.53847e-117	-0.575971	0.307	0.729	0.421125	1.22253e-112	USH1C
4.40009e-119	-0.572635	0.037	0.462	0.0800866	1.18525e-114	TRIM54
6.35036e-67	-0.572155	0.544	0.726	0.749311	1.7106e-62	IDH2
1.03144e-135	-0.557298	0.076	0.453	0.16777	2.77838e-131	TMEM176B
8.2641e-166	-0.552395	0.011	0.455	0.0241758	2.2261e-161	CHST5
1.50444e-98	-0.550595	0.115	0.541	0.212569	4.0525e-94	DPP4
3.07542e-77	-0.54997	0.031	0.313	0.0990415	8.28425e-73	ATP10B
4.33024e-51	-0.548504	0.421	0.733	0.574352	1.16644e-46	CYP3A5
7.32357e-61	-0.544576	0.77	0.882	0.873016	1.97275e-56	GOLM1
1.0251e-54	-0.540014	0.309	0.679	0.455081	2.76131e-50	TMPRSS4
1.06807e-130	-0.537985	0.043	0.456	0.0942982	2.87706e-126	SMIM31
6.74376e-10	-0.529397	0.507	0.648	0.782407	1.81657e-05	RNF213
4.35887e-146	-0.527789	0.002	0.286	0.00699301	1.17415e-141	SI
1.20243e-49	-0.527051	0.787	0.844	0.932464	3.23897e-45	LIMA1
3.11851e-50	-0.526908	0.321	0.643	0.499222	8.40034e-46	PLBD1
7.13782e-67	-0.526145	0.653	0.871	0.749713	1.92271e-62	JPT1
4.09769e-46	-0.52064	0.271	0.543	0.499079	1.10379e-41	GCNT3
4.60607e-43	-0.514575	0.637	0.847	0.752066	1.24074e-38	JUP
5.03867e-41	-0.51419	0.811	0.946	0.857294	1.35727e-36	RAB11FIP1
9.47259e-67	-0.510353	0.804	0.848	0.948113	2.55163e-62	ATP5MC1
1.6282e-67	-0.510078	0.288	0.622	0.463023	4.38589e-63	ABHD11
1.78379e-45	-0.508829	0.315	0.584	0.539384	4.805e-41	FAT1
2.33651e-21	-0.507458	0.902	0.929	0.970936	6.29385e-17	EZR
2.195e-146	-0.501618	0.012	0.39	0.0307692	5.91268e-142	GPA33
1.56955e-154	-0.498946	0.013	0.464	0.0280172	4.2279e-150	HEPH
7.89695e-97	-0.496851	0.919	0.941	0.976621	2.1272e-92	COX6C
2.03894e-62	-0.496827	0.314	0.647	0.485317	5.49229e-58	AC008397.1
1.69583e-44	-0.494562	0.284	0.589	0.482173	4.56805e-40	IL18
7.91322e-06	-0.49102	0.362	0.401	0.902743	0.213158	MT1H
8.36673e-62	-0.484746	0.307	0.618	0.496764	2.25375e-57	SLC22A18
4.67151e-51	-0.483506	0.373	0.646	0.577399	1.25836e-46	STAP2
5.70769e-54	-0.483333	0.427	0.689	0.619739	1.53748e-49	MYH14
1.20523e-59	-0.483262	0.381	0.664	0.573795	3.24654e-55	TM4SF5
8.23412e-56	-0.481443	0.138	0.403	0.342432	2.21802e-51	SULT1B1
6.68787e-58	-0.4785	0.737	0.86	0.856977	1.80151e-53	PSME2
9.07252e-100	-0.478022	0.08	0.489	0.163599	2.44387e-95	MARVELD3
1.09286e-43	-0.477954	0.404	0.601	0.672213	2.94384e-39	ITM2C
7.89058e-50	-0.474355	0.81	0.808	1.00248	2.12549e-45	MLEC
1.47496e-51	-0.472815	0.767	0.887	0.864713	3.97311e-47	PKM
4.97476e-50	-0.471474	0.653	0.813	0.803198	1.34005e-45	MGST2
2.04703e-45	-0.470785	0.528	0.24	2.2	5.51409e-41	NUPR1
7.77057e-39	-0.470119	0.785	0.807	0.972739	2.09316e-34	CD9
1.93854e-60	-0.469254	0.484	0.757	0.639366	5.22183e-56	NT5C3A
0.31935	-0.468987	0.718	0.802	0.895262	1	SOX4
7.53258e-115	-0.466355	0.05	0.379	0.131926	2.02905e-110	TMEM176A
2.09605e-39	-0.464944	0.59	0.748	0.78877	5.64612e-35	NAPRT
4.51762e-39	-0.462316	0.353	0.637	0.55416	1.21691e-34	PYGB
7.19697e-79	-0.461222	0.285	0.661	0.431165	1.93865e-74	NBL1
1.52736e-62	-0.456723	0.251	0.13	1.93077	4.11425e-58	GC
7.38298e-61	-0.45573	0.122	0.486	0.251029	1.98875e-56	AXDND1
2.7994e-35	-0.453285	0.779	0.828	0.940821	7.54074e-31	C12orf75
3.22822e-155	-0.452425	0.017	0.456	0.0372807	8.69586e-151	CLRN3
1.81578e-102	-0.451877	0.118	0.526	0.224335	4.89116e-98	DSC2
9.01969e-37	-0.451528	0.33	0.61	0.540984	2.42963e-32	IER5
1.86322e-41	-0.449288	0.586	0.815	0.719018	5.01895e-37	SPATS2L
1.10059e-83	-0.4483	0.495	0.845	0.585799	2.96465e-79	CRIP1
1.30893e-40	-0.444177	0.417	0.646	0.645511	3.52585e-36	CTSC
5.27818e-60	-0.443617	0.526	0.72	0.730556	1.42178e-55	CHMP1B
7.25545e-44	-0.442914	0.611	0.754	0.810345	1.9544e-39	ASL
4.05015e-63	-0.440635	0.23	0.52	0.442308	1.09099e-58	B3GNT5
2.47711e-29	-0.440576	0.671	0.772	0.869171	6.6726e-25	FAM3D
1.20599e-47	-0.439343	0.494	0.694	0.711816	3.24858e-43	SLC9A3R1
2.01982e-28	-0.434453	0.263	0.501	0.52495	5.44078e-24	ANK3
9.10254e-18	-0.43435	0.471	0.628	0.75	2.45195e-13	SLC20A1
1.47596e-34	-0.43402	0.254	0.513	0.495127	3.9758e-30	MSLN
3.52849e-08	-0.433837	0.854	0.882	0.968254	0.000950469	HSPB1
2.75476e-45	-0.429711	0.851	0.823	1.03402	7.4205e-41	TSPAN1
1.11332e-18	-0.429499	0.197	0.379	0.519789	2.99895e-14	ADM
6.91107e-05	-0.428083	0.527	0.661	0.797277	1	PLAUR
5.60111e-32	-0.428037	0.535	0.73	0.732877	1.50877e-27	CMBL
1.33909e-88	-0.426316	0.037	0.31	0.119355	3.60711e-84	CDHR2
8.03869e-59	-0.424039	0.292	0.61	0.478689	2.16538e-54	EPS8L3
9.41262e-14	-0.423748	0.8	0.789	1.01394	2.53548e-09	SEC11C
5.30406e-50	-0.422292	0.831	0.874	0.950801	1.42875e-45	CHCHD10
3.5628e-25	-0.418267	0.53	0.705	0.751773	9.59712e-21	MGAT4B
2.67556e-21	-0.417584	0.138	0.276	0.5	7.20716e-17	CFD
1.45054e-25	-0.417186	0.504	0.589	0.855688	3.90733e-21	ERRFI1
6.56687e-73	-0.417186	0.127	0.492	0.25813	1.76892e-68	TNFRSF11A
3.22523e-25	-0.417124	0.744	0.86	0.865116	8.6878e-21	LLGL2
2.55077e-53	-0.417087	0.713	0.809	0.881335	6.871e-49	DNAJC15
3.13935e-141	-0.41398	0.006	0.407	0.014742	8.45647e-137	MYO7B
6.67375e-60	-0.413911	0.224	0.559	0.400716	1.79771e-55	HNF4A
2.29387e-38	-0.410367	0.887	0.914	0.97046	6.17899e-34	PPA1
8.82659e-23	-0.410277	0.358	0.59	0.60678	2.37762e-18	TNFRSF12A
1.6705e-77	-0.409636	0.076	0.44	0.172727	4.49984e-73	TFPI
5.40454e-15	-0.409625	0.634	0.736	0.861413	1.45582e-10	LMO7
6.54041e-29	-0.409047	0.742	0.856	0.866822	1.76179e-24	GRN
1.31784e-49	-0.407994	0.091	0.425	0.214118	3.54986e-45	HIST3H2A
1.024e-21	-0.405184	0.977	0.976	1.00102	2.75836e-17	KRT18
4.09907e-24	-0.401962	0.301	0.313	0.961661	1.10417e-19	SLC38A11
4.68957e-41	-0.400537	0.743	0.828	0.897343	1.26323e-36	ECHS1
2.90218e-90	-0.399833	0.084	0.453	0.18543	7.81761e-86	TRIM15
4.8646e-12	-0.398626	0.702	0.791	0.887484	1.31038e-07	MT1X
1.26165e-50	-0.397446	0.17	0.445	0.382022	3.39851e-46	CD68
1.89092e-111	-0.396387	0.001	0.303	0.00330033	5.09356e-107	MEP1A
1.59717e-71	-0.396213	0.129	0.434	0.297235	4.30229e-67	SLC6A8
3.73253e-56	-0.393874	0.084	0.428	0.196262	1.00543e-51	AC021218.1
5.57969e-78	-0.391924	0.103	0.464	0.221983	1.503e-73	WNK2
1.57415e-21	-0.390202	0.328	0.423	0.775414	4.24029e-17	PAM
4.85163e-48	-0.389201	0.223	0.536	0.416045	1.30688e-43	BAIAP2L2
1.10133e-34	-0.38907	0.549	0.708	0.775424	2.96666e-30	DSG2
1.34062e-09	-0.38835	0.382	0.536	0.712687	3.61124e-05	CCDC68
8.77682e-39	-0.385383	0.412	0.626	0.658147	2.36421e-34	DDIT4
1.43125e-35	-0.385328	0.907	0.911	0.995609	3.85535e-31	SLC25A5
6.58284e-13	-0.384004	0.571	0.563	1.01421	1.77322e-08	WFDC2
2.91305e-47	-0.382852	0.947	0.945	1.00212	7.84687e-43	TXN
1.30799e-39	-0.379988	0.346	0.606	0.570957	3.52334e-35	SDCBP2
2.63059e-56	-0.379181	0.428	0.647	0.661515	7.08602e-52	PLS1
5.25321e-44	-0.376721	0.123	0.438	0.280822	1.41506e-39	ADRA2A
2.72756e-109	-0.375046	0.028	0.37	0.0756757	7.34723e-105	OTC
3.60729e-38	-0.374185	0.298	0.551	0.540835	9.71695e-34	RETREG1
3.40961e-58	-0.373876	0.146	0.451	0.323725	9.18447e-54	LRATD1
2.7952e-35	-0.373203	0.373	0.614	0.607492	7.52943e-31	SLC37A1
4.18904e-154	-0.372764	0.708	0.236	3	1.1284e-149	KLK11
7.03872e-45	-0.372055	0.347	0.602	0.576412	1.89602e-40	ATP1B3
5.085e-64	-0.369583	0.099	0.457	0.21663	1.36975e-59	HOXB7
6.02559e-38	-0.368535	0.124	0.384	0.322917	1.62311e-33	BNIP5
9.24326e-26	-0.366643	0.318	0.229	1.38865	2.48986e-21	ERO1B
2.3809e-54	-0.366545	0.869	0.906	0.959161	6.41343e-50	VDAC1
2.63271e-16	-0.365565	0.44	0.648	0.679012	7.09174e-12	RHPN2
6.33918e-13	-0.365249	0.894	0.932	0.959227	1.70759e-08	MARCKSL1
2.23219e-16	-0.358056	0.622	0.754	0.824934	6.01285e-12	CTSB
2.72265e-19	-0.357126	0.245	0.355	0.690141	7.334e-15	CNKSR3
4.10323e-28	-0.356137	0.443	0.64	0.692187	1.10529e-23	TFRC
2.27481e-24	-0.355353	0.63	0.777	0.810811	6.12764e-20	TUBB2A
3.33042e-17	-0.354747	0.161	0.334	0.482036	8.97114e-13	EMP1
7.71971e-105	-0.353082	0.021	0.387	0.0542636	2.07946e-100	HOXA10
1.10435e-31	-0.352048	0.468	0.631	0.74168	2.9748e-27	MSI2
1.72672e-33	-0.349792	0.759	0.787	0.964422	4.65126e-29	C1QBP
7.48457e-120	-0.349501	0.011	0.302	0.0364238	2.01612e-115	A1CF
6.52898e-49	-0.348922	0.077	0.407	0.189189	1.75871e-44	OVOL1
1.0719e-125	-0.346792	0.006	0.347	0.0172911	2.88739e-121	CHP2
3.0632e-34	-0.343207	0.714	0.784	0.910714	8.25134e-30	CYC1
4.92002e-26	-0.34286	0.883	0.907	0.973539	1.32531e-21	PERP
1.63911e-25	-0.342392	0.534	0.671	0.795827	4.41526e-21	FHL2
7.05115e-37	-0.341532	0.414	0.655	0.632061	1.89937e-32	PKP3
2.74681e-77	-0.341125	0.093	0.418	0.222488	7.39908e-73	PKDCC
8.31325e-75	-0.340821	0.032	0.348	0.091954	2.23934e-70	ANKRD40CL
1.67865e-12	-0.339918	0.777	0.797	0.974906	4.52178e-08	PDLIM1
1.42002e-42	-0.338353	0.232	0.5	0.464	3.82511e-38	EFNB1
7.95474e-15	-0.338329	0.494	0.651	0.758833	2.14277e-10	SLC25A37
2.11267e-18	-0.336628	0.687	0.732	0.938525	5.69091e-14	SLC35A3
1.31457e-12	-0.334832	0.478	0.628	0.761146	3.54106e-08	EPHA2
9.58764e-44	-0.332849	0.044	0.292	0.150685	2.58262e-39	TBX3
9.57264e-10	-0.331861	0.547	0.543	1.00737	2.57858e-05	AZGP1
2.71645e-30	-0.328884	0.527	0.701	0.751783	7.31729e-26	AP1S1
7.21258e-17	-0.328719	0.393	0.395	0.994937	1.94285e-12	STMN1
4.74807e-19	-0.327302	0.771	0.848	0.909198	1.27899e-14	ARL6IP1
5.80329e-113	-0.326359	0.021	0.336	0.0625	1.56323e-108	OTULINL
3.90569e-30	-0.326307	0.827	0.854	0.968384	1.05208e-25	OCIAD2
4.99342e-36	-0.325383	0.622	0.732	0.849727	1.34508e-31	PSMB8
9.50015e-78	-0.324169	0.033	0.329	0.100304	2.55906e-73	HKDC1
9.73151e-54	-0.321834	0.144	0.449	0.320713	2.62138e-49	MYO1A
1.82144e-59	-0.320558	0.155	0.428	0.36215	4.9064e-55	FUT3
1.41992e-29	-0.320468	0.11	0.256	0.429688	3.82484e-25	DNASE1
8.13742e-20	-0.32027	0.776	0.81	0.958025	2.19198e-15	TKT
1.45294e-17	-0.320049	0.089	0.275	0.323636	3.91379e-13	RRAD
8.42675e-07	-0.318618	0.542	0.662	0.818731	0.0226991	AREG
4.25878e-22	-0.318466	0.281	0.495	0.567677	1.14719e-17	MYO1E
2.17436e-27	-0.31809	0.929	0.949	0.978925	5.85706e-23	SPINT2
1.73904e-25	-0.316741	0.372	0.601	0.618968	4.68444e-21	CGN
1.62229e-09	-0.316302	0.628	0.698	0.899713	4.36996e-05	SLC40A1
2.29947e-102	-0.315962	0.03	0.367	0.0817439	6.19408e-98	PPP1R14D
3.72958e-38	-0.315329	0.277	0.526	0.526616	1.00464e-33	IFT172
0.327469	-0.315058	0.605	0.58	1.0431	1	ERO1A
7.04157e-09	-0.313003	0.549	0.682	0.804985	0.000189679	ITGB4
5.29691e-39	-0.312942	0.123	0.357	0.344538	1.42683e-34	CDKN2A
7.34827e-139	-0.310577	0.001	0.345	0.00289855	1.9794e-134	GUCY2C
1.26403e-17	-0.308557	0.756	0.81	0.933333	3.40491e-13	ITGA6
1.1906e-22	-0.307979	0.277	0.479	0.578288	3.20711e-18	MIA
1.10186e-26	-0.306736	0.514	0.693	0.741703	2.96808e-22	AKAP1
0.014196	-0.301259	0.343	0.338	1.01479	1	TYMP
9.83714e-27	-0.301179	0.295	0.476	0.619748	2.64983e-22	PROM1
4.10439e-17	-0.30066	0.401	0.387	1.03618	1.1056e-12	IGLC2
8.22335e-87	-0.299654	0.015	0.33	0.0454545	2.21512e-82	ADH6
1.89438e-82	-0.299189	0.04	0.339	0.117994	5.10289e-78	SIPA1L2
2.24397e-30	-0.298347	0.603	0.759	0.794466	6.04459e-26	FLNB
4.90334e-38	-0.298041	0.332	0.545	0.609174	1.32081e-33	TPMT
7.40648e-32	-0.297896	0.473	0.654	0.723242	1.99508e-27	MAP7
4.55634e-16	-0.297147	0.441	0.626	0.704473	1.22734e-11	INAVA
7.55044e-33	-0.29713	0.784	0.869	0.902186	2.03386e-28	ENO1
1.489e-22	-0.295913	0.825	0.868	0.950461	4.01093e-18	EIF5A
1.26716e-18	-0.294083	0.455	0.613	0.742251	3.41334e-14	FRMD4B
5.40716e-18	-0.293947	0.559	0.728	0.767857	1.45653e-13	PAWR
9.62074e-15	-0.293445	0.24	0.418	0.574163	2.59154e-10	PLCE1
1.11742e-68	-0.293081	0.037	0.328	0.112805	3.01e-64	TRABD2A
2.34087e-20	-0.292837	0.707	0.794	0.890428	6.30561e-16	HMGA1
7.5674e-18	-0.292652	0.532	0.594	0.895623	2.03843e-13	BCL10
3.94875e-11	-0.292139	0.458	0.643	0.712286	1.06368e-06	WEE1
1.58716e-07	-0.290618	0.643	0.648	0.992284	0.00427534	SELENOP
1.57355e-56	-0.288278	0.058	0.353	0.164306	4.23867e-52	TFAP2A
2.29606e-24	-0.28822	0.229	0.455	0.503297	6.18489e-20	GSDMB
1.43946e-29	-0.287499	0.297	0.513	0.578947	3.87748e-25	POF1B
9.88585e-14	-0.285069	0.712	0.81	0.879012	2.66295e-09	F11R
5.84058e-32	-0.285	0.358	0.577	0.620451	1.57328e-27	SNHG3
1.544e-24	-0.284213	0.573	0.707	0.810467	4.15907e-20	LAD1
4.03127e-115	-0.283449	0.006	0.313	0.0191693	1.0859e-110	CDX2
2.95918e-23	-0.283111	0.75	0.846	0.886525	7.97114e-19	PPP1R14B
5.02807e-38	-0.282131	0.151	0.414	0.364734	1.35441e-33	SLC5A1
6.34875e-36	-0.281548	0.31	0.567	0.546737	1.71016e-31	SLC38A1
1.18939e-33	-0.27828	0.502	0.633	0.793049	3.20386e-29	MAOA
3.19215e-34	-0.276873	0.353	0.583	0.605489	8.5987e-30	FBLIM1
1.61319e-24	-0.276147	0.482	0.626	0.769968	4.34545e-20	BIK
8.1263e-26	-0.275843	0.275	0.495	0.555556	2.18898e-21	MACC1
1.02111e-32	-0.275602	0.275	0.48	0.572917	2.75057e-28	CORO2A
4.0134e-08	-0.275488	0.3	0.451	0.665188	0.00108109	MYOF
2.20676e-25	-0.275347	0.332	0.548	0.605839	5.94436e-21	CAPN5
2.26952e-12	-0.274873	0.465	0.623	0.746388	6.1134e-08	METRNL
1.38348e-30	-0.2744	0.34	0.579	0.587219	3.72668e-26	PLA2G10
5.34615e-102	-0.274185	0.009	0.268	0.0335821	1.44009e-97	DACH1
3.24707e-43	-0.273803	0.151	0.386	0.391192	8.74663e-39	RAPGEFL1
3.2965e-19	-0.273227	0.321	0.514	0.624514	8.87979e-15	AOPEP
2.13689e-57	-0.271404	0.215	0.492	0.436992	5.75614e-53	CRYBG1
2.70535e-30	-0.270628	0.21	0.436	0.481651	7.2874e-26	AHCYL2
1.05872e-18	-0.269955	0.367	0.562	0.653025	2.85187e-14	ACY1
3.35152e-42	-0.268508	0.124	0.382	0.324607	9.028e-38	SRGAP1
1.00207e-31	-0.26835	0.315	0.513	0.614035	2.69928e-27	ARHGAP32
3.75639e-25	-0.267332	0.093	0.309	0.300971	1.01186e-20	PIK3R3
1.09226e-24	-0.266588	0.296	0.543	0.54512	2.94221e-20	CBLC
1.5992e-35	-0.266209	0.264	0.467	0.56531	4.30777e-31	GIPC2
1.46458e-37	-0.262263	0.074	0.276	0.268116	3.94515e-33	C6orf141
1.60236e-19	-0.261954	0.573	0.761	0.752957	4.31626e-15	TRNP1
1.44484e-32	-0.26172	0.2	0.43	0.465116	3.89195e-28	CFI
7.26896e-18	-0.261561	0.424	0.585	0.724786	1.95804e-13	HDHD3
9.52398e-13	-0.260043	0.249	0.384	0.648438	2.56547e-08	SEMA4B
5.70145e-36	-0.259763	0.106	0.308	0.344156	1.5358e-31	EPSTI1
1.05403e-09	-0.25936	0.927	0.893	1.03807	2.83923e-05	MT1E
2.58039e-19	-0.259021	0.194	0.384	0.505208	6.9508e-15	ZFAND2A
2.87403e-12	-0.258374	0.23	0.414	0.555556	7.74177e-08	PGM2L1
7.41955e-27	-0.258288	0.725	0.806	0.899504	1.9986e-22	C9orf16
2.99704e-27	-0.258249	0.097	0.283	0.342756	8.07313e-23	FBXO32
1.65522e-22	-0.257783	0.906	0.917	0.988004	4.45867e-18	CSTB
8.61719e-23	-0.256208	0.385	0.341	1.12903	2.32121e-18	CAVIN3
1.39661e-18	-0.256119	0.448	0.609	0.735632	3.76206e-14	SEPTIN11
6.63875e-28	-0.255675	0.257	0.437	0.588101	1.78828e-23	RHOBTB3
1.47582e-60	-0.254923	0.027	0.262	0.103053	3.97542e-56	SLC6A20
2.76097e-21	-0.254793	0.881	0.899	0.979978	7.43722e-17	TMEM238
4.97837e-13	-0.252515	0.393	0.545	0.721101	1.34102e-08	ASS1
2.8974e-16	-0.252456	0.527	0.651	0.809524	7.80473e-12	DEGS2
1.30766e-40	-0.252447	0.134	0.298	0.449664	3.52243e-36	ARRDC4
3.16764e-44	-0.251108	0.082	0.322	0.254658	8.53267e-40	UPP1
3.82974e-86	-0.249673	0.009	0.278	0.0323741	1.03162e-81	NPNT
5.80858e-28	-0.248748	0.361	0.541	0.667283	1.56466e-23	PON2
1.62573e-42	-0.247822	0.146	0.367	0.39782	4.37923e-38	ACOT7
2.08616e-34	-0.246647	0.095	0.333	0.285285	5.6195e-30	BCL11B
2.09965e-17	-0.244718	0.317	0.508	0.624016	5.65583e-13	TJP3
2.76262e-12	-0.24383	0.596	0.686	0.868805	7.44168e-08	EPS8
1.59451e-29	-0.243357	0.261	0.47	0.555319	4.29514e-25	LYN
2.22265e-12	-0.242566	0.315	0.476	0.661765	5.98715e-08	PPARG
1.53527e-12	-0.239779	0.222	0.423	0.524823	4.13555e-08	MIB2
1.09409e-29	-0.238172	0.274	0.452	0.606195	2.94714e-25	SMPD3
7.12542e-29	-0.236583	0.443	0.58	0.763793	1.91937e-24	CSRP1
4.09795e-33	-0.234516	0.284	0.466	0.609442	1.10387e-28	LACTB2
2.95607e-16	-0.234393	0.837	0.829	1.00965	7.96276e-12	SLC44A4
9.82244e-15	-0.234295	0.198	0.369	0.536585	2.64587e-10	FOSL1
2.08399e-28	-0.23359	0.07	0.253	0.27668	5.61365e-24	CDKN2B
4.98029e-08	-0.233539	0.476	0.657	0.724505	0.00134154	NR4A2
1.02636e-14	-0.233008	0.285	0.468	0.608974	2.76472e-10	PELI1
8.68363e-42	-0.232834	0.257	0.434	0.592166	2.33911e-37	STXBP6
2.13431e-83	-0.232379	0.008	0.263	0.0304183	5.74919e-79	SHD
8.17886e-11	-0.232251	0.33	0.328	1.0061	2.20314e-06	PMEPA1
2.30685e-14	-0.231822	0.822	0.864	0.951389	6.21398e-10	CDH1
2.67573e-26	-0.231436	0.168	0.357	0.470588	7.20762e-22	SOWAHC
1.43229e-22	-0.231289	0.436	0.597	0.730318	3.85816e-18	PTGES2
3.7566e-11	-0.231148	0.508	0.586	0.866894	1.01192e-06	HLA-DRB1
1.3904e-17	-0.230961	0.348	0.521	0.667946	3.74533e-13	ACBD5
1.43458e-17	-0.230797	0.585	0.726	0.805785	3.86432e-13	ABCC3
5.63294e-36	-0.229979	0.121	0.33	0.366667	1.51734e-31	MATN2
5.22476e-13	-0.229897	0.326	0.501	0.650699	1.40739e-08	LINC00511
6.46043e-32	-0.229208	0.094	0.299	0.314381	1.74024e-27	MUC20
0.00273572	-0.229182	0.953	0.933	1.02144	1	SNHG29
3.88852e-22	-0.22894	0.208	0.432	0.481481	1.04745e-17	SPIRE2
4.55757e-31	-0.228385	0.127	0.315	0.403175	1.22767e-26	MFSD2A
0.00184188	-0.22788	0.52	0.624	0.833333	1	TINAGL1
5.23646e-31	-0.227854	0.164	0.397	0.413098	1.41055e-26	SULF2
5.08336e-26	-0.227234	0.58	0.751	0.772304	1.36931e-21	GADD45A
4.9993e-21	-0.226051	0.436	0.647	0.673879	1.34666e-16	RAP2B
3.48314e-24	-0.225949	0.734	0.766	0.958225	9.38254e-20	DNPH1
1.46405e-09	-0.22591	0.321	0.411	0.781022	3.94371e-05	INSIG1
4.42159e-16	-0.223295	0.284	0.467	0.608137	1.19104e-11	GJB1
1.96213e-28	-0.223081	0.898	0.791	1.13527	5.2854e-24	MT1G
8.40553e-35	-0.222919	0.081	0.307	0.263844	2.2642e-30	F5
6.313e-15	-0.222823	0.891	0.895	0.995531	1.70053e-10	HSPD1
4.61701e-17	-0.222528	0.425	0.61	0.696721	1.24368e-12	UBE2S
2.42306e-49	-0.221814	0.047	0.263	0.178707	6.527e-45	SNORC
2.46249e-43	-0.221354	0.075	0.318	0.235849	6.63321e-39	F12
2.72874e-18	-0.221317	0.523	0.699	0.748212	7.35041e-14	GSN
3.22631e-18	-0.221048	0.598	0.697	0.857963	8.69072e-14	MRPL12
3.73273e-21	-0.220835	0.301	0.472	0.637712	1.00548e-16	TAP1
0.000260736	-0.220722	0.461	0.574	0.803136	1	FERMT1
0.842793	-0.220429	0.446	0.477	0.93501	1	EPS8L1
3.38801e-53	-0.219786	0.05	0.264	0.189394	9.12629e-49	AL121761.1
3.79396e-29	-0.219748	0.186	0.397	0.468514	1.02198e-24	OAF
1.09866e-24	-0.218412	0.294	0.49	0.6	2.95946e-20	SREBF1
2.16273e-36	-0.218025	0.143	0.348	0.41092	5.82573e-32	HNF4G
7.38433e-09	-0.217867	0.364	0.38	0.957895	0.000198912	GCNT2
1.17838e-23	-0.217701	0.812	0.832	0.975962	3.17421e-19	SNRPF
3.23963e-23	-0.217576	0.741	0.76	0.975	8.72659e-19	TST
3.45002e-24	-0.217046	0.226	0.372	0.607527	9.29333e-20	TUFT1
1.84647e-21	-0.216606	0.464	0.577	0.804159	4.97384e-17	SMCO4
3.60484e-67	-0.216223	0.035	0.271	0.129151	9.71036e-63	BTNL8
3.11012e-55	-0.215998	0.035	0.26	0.134615	8.37772e-51	CLDN1
3.23693e-12	-0.215609	0.771	0.746	1.03351	8.71931e-08	DANCR
2.11456e-33	-0.215374	0.089	0.321	0.277259	5.696e-29	WNK4
8.7698e-37	-0.214865	0.105	0.284	0.369718	2.36232e-32	HSD11B2
6.53036e-20	-0.214043	0.164	0.345	0.475362	1.75908e-15	ZNF703
1.77921e-21	-0.213129	0.442	0.569	0.776801	4.79267e-17	DBNDD2
1.15315e-14	-0.212777	0.535	0.675	0.792593	3.10623e-10	CD82
6.07305e-19	-0.212763	0.126	0.286	0.440559	1.6359e-14	GPT
3.75181e-14	-0.212219	0.878	0.923	0.951246	1.01062e-09	TUBB4B
3.77884e-25	-0.211895	0.897	0.92	0.975	1.01791e-20	HSPE1
2.68321e-10	-0.211824	0.605	0.734	0.824251	7.22775e-06	SPINT1
5.24692e-13	-0.210915	0.771	0.785	0.982166	1.41336e-08	TMEM141
6.9907e-14	-0.209392	0.317	0.471	0.673036	1.88308e-09	LAMA3
3.90114e-09	-0.208991	0.471	0.592	0.795608	0.000105085	CXCL16
2.18136e-51	-0.206956	0.052	0.259	0.200772	5.87592e-47	RARRES1
4.82874e-17	-0.206867	0.493	0.584	0.844178	1.30072e-12	SNHG19
1.94203e-13	-0.205786	0.408	0.541	0.754159	5.23124e-09	MAPK13
7.56457e-20	-0.204977	0.427	0.378	1.12963	2.03767e-15	SMIM6
6.51866e-05	-0.204295	0.651	0.728	0.894231	1	HBEGF
1.02086e-11	-0.204218	0.265	0.378	0.701058	2.74989e-07	MYO1B
1.16038e-17	-0.204209	0.327	0.466	0.701717	3.12571e-13	HIST1H2AC
1.33719e-22	-0.203838	0.238	0.418	0.569378	3.602e-18	PAPSS2
4.82864e-41	-0.203727	0.08	0.287	0.278746	1.30069e-36	COL17A1
1.80134e-16	-0.20332	0.958	0.924	1.0368	4.85227e-12	S100A11
3.52701e-42	-0.203184	0.047	0.259	0.181467	9.5007e-38	IYD
5.84495e-16	-0.202787	0.201	0.359	0.559889	1.57445e-11	ITGB8
8.64485e-17	-0.202578	0.238	0.367	0.648501	2.32866e-12	GBP3
1.2894e-16	-0.201899	0.233	0.425	0.548235	3.47325e-12	EPPK1
1.23586e-12	-0.201795	0.972	0.982	0.989817	3.32904e-08	HSP90AA1
2.63293e-22	-0.20169	0.266	0.461	0.577007	7.09232e-18	SAP30
0.119343	-0.20097	0.654	0.74	0.883784	1	MT-ATP8
7.79934e-31	-0.200735	0.074	0.254	0.291339	2.10091e-26	MIR194-2HG
1.03724e-22	-0.200161	0.129	0.257	0.501946	2.79402e-18	HSPA4L
1.85413e-11	-0.200033	0.699	0.764	0.914921	4.99447e-07	MAP3K13
2.56136e-06	-0.199793	0.485	0.639	0.758998	0.0689954	TRAK1
6.37703e-12	-0.199168	0.132	0.256	0.515625	1.71778e-07	NMU
8.13626e-28	-0.199147	0.246	0.487	0.505133	2.19166e-23	PITX1
1.73905e-42	-0.198593	0.897	0.826	1.08596	4.68448e-38	C19orf33
4.13948e-24	-0.197205	0.156	0.324	0.481481	1.11505e-19	OAS1
3.58843e-20	-0.195692	0.364	0.564	0.64539	9.66614e-16	TMEM106C
4.90209e-18	-0.195424	0.674	0.754	0.893899	1.32048e-13	COTL1
3.68017e-50	-0.195296	0.027	0.262	0.103053	9.91327e-46	BBOX1-AS1
0.000119228	-0.194949	0.244	0.387	0.630491	1	IRF7
1.83074e-21	-0.19473	0.497	0.552	0.900362	4.93147e-17	HIF1A
4.09285e-06	-0.194559	0.433	0.585	0.740171	0.110249	TMEM63A
1.33713e-08	-0.192535	0.198	0.29	0.682759	0.000360182	PHLDA1
7.84872e-32	-0.192034	0.176	0.384	0.458333	2.11421e-27	SLC30A1
8.36677e-23	-0.191817	0.341	0.537	0.635009	2.25376e-18	LPCAT4
2.27749e-17	-0.191565	0.185	0.367	0.504087	6.13489e-13	CRIM1
1.40545e-40	-0.191164	0.278	0.162	1.71605	3.78585e-36	PKIB
1.19993e-12	-0.190896	0.193	0.32	0.603125	3.23225e-08	OASL
1.06764e-34	-0.189957	0.081	0.317	0.255521	2.8759e-30	IGFBP4
1.3076e-14	-0.189876	0.331	0.422	0.78436	3.52227e-10	CCL28
6.27033e-16	-0.189303	0.318	0.505	0.629703	1.68904e-11	ENTPD5
8.86638e-17	-0.188274	0.215	0.378	0.568783	2.38834e-12	SLC2A1
1.2263e-14	-0.187653	0.661	0.715	0.924476	3.30328e-10	ASAH1
7.37862e-33	-0.187562	0.064	0.263	0.243346	1.98758e-28	FUT6
7.61334e-09	-0.187008	0.673	0.754	0.892573	0.000205081	CD2AP
9.0206e-22	-0.185296	0.937	0.955	0.981152	2.42988e-17	FXYD3
7.93978e-08	-0.185269	0.315	0.452	0.696903	0.00213874	EPAS1
1.19763e-15	-0.184651	0.511	0.638	0.80094	3.22606e-11	SRPK1
2.97545e-18	-0.183396	0.332	0.475	0.698947	8.01498e-14	CKLF
1.07485e-17	-0.183326	0.195	0.374	0.52139	2.89533e-13	PPP1R12B
1.26896e-09	-0.183199	0.614	0.66	0.930303	3.4182e-05	MCRIP2
2.07968e-32	-0.182321	0.109	0.3	0.363333	5.60204e-28	VDR
4.77818e-25	-0.182233	0.098	0.309	0.317152	1.2871e-20	MARCH3
2.79792e-11	-0.181602	0.462	0.589	0.78438	7.53676e-07	VCL
4.89397e-06	-0.181234	0.555	0.634	0.875394	0.131829	TRAP1
0.00151603	-0.178981	0.642	0.707	0.908062	1	EHF
0.000374916	-0.177532	0.877	0.877	1	1	PSAP
0.000676457	-0.176797	0.496	0.555	0.893694	1	LRRC75A
1.86699e-20	-0.17615	0.16	0.336	0.47619	5.0291e-16	SEMA4G
2.14576e-09	-0.176002	0.261	0.41	0.636585	5.78003e-05	NT5E
0.00533173	-0.175511	0.395	0.533	0.741088	1	ARHGEF35
1.73966e-18	-0.17547	0.439	0.559	0.785331	4.68612e-14	LAP3
1.22308e-06	-0.175107	0.328	0.46	0.713043	0.032946	SAMD5
2.43735e-06	-0.174678	0.765	0.802	0.953865	0.0656548	RAB25
2.79002e-17	-0.174217	0.691	0.76	0.909211	7.51548e-13	MRPL14
2.49588e-08	-0.173678	0.181	0.32	0.565625	0.000672316	MMP28
7.97331e-20	-0.173475	0.141	0.297	0.474747	2.14777e-15	CORO7
2.20375e-06	-0.17322	0.676	0.656	1.03049	0.0593623	GPR160
6.36147e-20	-0.173162	0.942	0.899	1.04783	1.71359e-15	SERPINB1
1.92931e-07	-0.172912	0.453	0.539	0.840445	0.005197	PRXL2A
1.20871e-08	-0.172096	0.669	0.648	1.03241	0.000325589	ADH1C
2.20127e-15	-0.171369	0.258	0.379	0.680739	5.92957e-11	SRD5A3
9.62747e-24	-0.170834	0.185	0.362	0.51105	2.59335e-19	LY75
3.44606e-19	-0.170721	0.33	0.498	0.662651	9.28266e-15	CDS1
2.09804e-22	-0.170027	0.133	0.303	0.438944	5.6515e-18	RHOV
1.10894e-14	-0.169764	0.293	0.392	0.747449	2.98714e-10	HMGB3
0.150966	-0.168417	0.415	0.522	0.795019	1	RND3
2.7022e-09	-0.167975	0.165	0.26	0.634615	7.27892e-05	CEACAM1
7.58214e-06	-0.16761	0.588	0.676	0.869822	0.20424	SLPI
1.43622e-11	-0.166732	0.418	0.543	0.769797	3.86876e-07	LBR
0.173512	-0.166544	0.35	0.39	0.897436	1	PRSS22
6.4287e-29	-0.166437	0.091	0.271	0.335793	1.7317e-24	TMEM171
2.74267e-11	-0.165613	0.413	0.564	0.73227	7.38793e-07	KCNE3
4.3602e-18	-0.165475	0.36	0.48	0.75	1.17451e-13	STK39
1.54226e-11	-0.164654	0.747	0.768	0.972656	4.15439e-07	RPL22L1
1.19823e-23	-0.164479	0.201	0.339	0.59292	3.22768e-19	MBOAT2
1.87741e-12	-0.164303	0.193	0.307	0.628664	5.05718e-08	RNF43
0.000793116	-0.164303	0.558	0.676	0.825444	1	CASZ1
1.6589e-08	-0.163933	0.563	0.661	0.85174	0.000446857	CERS6
3.44275e-07	-0.16371	0.733	0.722	1.01524	0.00927372	IMPDH2
2.48989e-05	-0.163601	0.477	0.53	0.9	0.670703	HSPH1
1.13597e-11	-0.16356	0.246	0.402	0.61194	3.05995e-07	SH3PXD2A
4.51449e-19	-0.163381	0.261	0.425	0.614118	1.21607e-14	ATF7IP2
2.28356e-16	-0.162972	0.165	0.316	0.522152	6.15122e-12	ST6GAL1
3.624e-08	-0.162901	0.393	0.515	0.763107	0.000976196	SLMAP
8.85637e-21	-0.162819	0.149	0.301	0.495017	2.38564e-16	ARRB2
5.52637e-08	-0.162549	0.236	0.301	0.784053	0.00148864	CREM
0.00531799	-0.162456	0.875	0.864	1.01273	1	MT2A
1.15946e-11	-0.161643	0.324	0.489	0.662577	3.12324e-07	CCDC34
4.75831e-15	-0.161279	0.378	0.486	0.777778	1.28175e-10	CDCP1
3.16346e-23	-0.161121	0.138	0.307	0.449511	8.5214e-19	ACE
3.61775e-10	-0.161107	0.341	0.483	0.706004	9.74513e-06	ITGA3
2.48219e-08	-0.159503	0.336	0.426	0.788732	0.000668629	MSMO1
1.27103e-14	-0.158639	0.245	0.324	0.756173	3.42378e-10	IL20RA
1.56784e-13	-0.155691	0.538	0.623	0.863563	4.22328e-09	SMS
0.000186232	-0.155497	0.299	0.303	0.986799	1	NR0B2
3.0118e-12	-0.155362	0.281	0.425	0.661176	8.11289e-08	SURF6
0.0226641	-0.155351	0.232	0.346	0.67052	1	PLK2
0.0398487	-0.153857	0.707	0.754	0.937666	1	NCOA7
1.67524e-11	-0.153326	0.549	0.657	0.835616	4.51261e-07	MRPS35
7.15386e-12	-0.153089	0.857	0.877	0.977195	1.92704e-07	TXNDC17
6.37327e-07	-0.152726	0.51	0.599	0.851419	0.0171677	SLC39A4
6.35892e-09	-0.152115	0.204	0.359	0.568245	0.00017129	LAMB1
0.000310352	-0.151988	0.393	0.48	0.81875	1	PBLD
3.70885e-13	-0.151119	0.134	0.28	0.478571	9.99052e-09	AC022613.1
3.8159e-15	-0.151103	0.198	0.3	0.66	1.02789e-10	GPRIN3
3.43137e-07	-0.150239	0.358	0.421	0.850356	0.00924307	STAT1
2.05643e-09	-0.148958	0.207	0.359	0.576602	5.53941e-05	BBC3
0.00114432	-0.14863	0.191	0.286	0.667832	1	ARHGEF38
2.90071e-08	-0.147527	0.117	0.255	0.458824	0.000781364	CTSV
1.48891e-15	-0.14695	0.854	0.801	1.06617	4.01068e-11	GMDS
0.113779	-0.146853	0.659	0.638	1.03292	1	SCNN1A
1.77364e-12	-0.145958	0.298	0.457	0.652079	4.77764e-08	MYO5B
1.14769e-11	-0.145763	0.243	0.348	0.698276	3.09153e-07	LXN
2.2072e-06	-0.145653	0.513	0.615	0.834146	0.0594553	ACTN1
1.51671e-13	-0.144545	0.257	0.408	0.629902	4.08556e-09	PRR15
2.12439e-06	-0.144412	0.621	0.624	0.995192	0.0572246	AHCY
4.59112e-11	-0.144292	0.527	0.568	0.927817	1.23671e-06	PPIC
2.45399e-21	-0.143742	0.149	0.309	0.482201	6.61031e-17	PTPRH
3.52202e-07	-0.143692	0.63	0.685	0.919708	0.00948727	AP1M2
8.48323e-23	-0.142557	0.147	0.332	0.442771	2.28513e-18	SVIL
1.7754e-06	-0.142011	0.641	0.654	0.980122	0.047824	CYP51A1
3.43782e-08	-0.141884	0.417	0.53	0.786792	0.000926046	LGR4
2.13704e-26	-0.141496	0.696	0.675	1.03111	5.75655e-22	AKR1C3
1.95337e-13	-0.141397	0.199	0.33	0.60303	5.26181e-09	ANKH
2.75608e-10	-0.141299	0.276	0.434	0.635945	7.42405e-06	CLMN
3.72707e-08	-0.140906	0.632	0.663	0.953243	0.00100396	OLA1
0.00239193	-0.140642	0.349	0.366	0.953552	1	SLC16A3
4.87511e-21	-0.139688	0.301	0.455	0.661538	1.31321e-16	PLEK2
2.42678e-05	-0.139139	0.409	0.505	0.809901	0.653703	REPIN1
1.28812e-17	-0.138674	0.129	0.271	0.476015	3.46982e-13	MYEOV
0.0362382	-0.138218	0.686	0.757	0.906209	1	PTPRF
1.20858e-08	-0.138162	0.384	0.514	0.747082	0.000325555	TRIM16
0.0742959	-0.13764	0.717	0.752	0.953457	1	PLPP2
7.63249e-11	-0.136644	0.338	0.459	0.736383	2.05596e-06	RNF128
6.44228e-12	-0.136572	0.219	0.344	0.636628	1.73536e-07	PTGFRN
1.0027e-05	-0.13644	0.27	0.339	0.79646	0.270098	MX1
0.0730622	-0.1363	0.262	0.371	0.706199	1	HES4
3.79698e-15	-0.136188	0.509	0.605	0.841322	1.02279e-10	MRPL13
0.0883802	-0.136176	0.653	0.707	0.923621	1	PPP1R16A
0.00710616	-0.13609	0.602	0.677	0.889217	1	TRIM2
0.0369351	-0.135663	0.436	0.463	0.941685	1	MDM2
4.56195e-15	-0.134694	0.252	0.399	0.631579	1.22885e-10	CKMT1B
8.1632e-06	-0.134155	0.246	0.366	0.672131	0.219892	BCL2L14
1.3408e-06	-0.134104	0.597	0.662	0.901813	0.0361172	MT-ND6
2.15293e-05	-0.133073	0.553	0.62	0.891935	0.579934	TMC4
3.82277e-10	-0.133049	0.524	0.525	0.998095	1.02974e-05	PDZK1IP1
3.1634e-11	-0.132087	0.197	0.329	0.598784	8.52125e-07	RNF19B
1.77483e-06	-0.131059	0.504	0.623	0.808989	0.0478085	SDC1
1.65839e-05	-0.130751	0.391	0.451	0.866962	0.446722	INSR
5.36488e-08	-0.130269	0.549	0.632	0.868671	0.00144514	IDH1
1.1888e-10	-0.130254	0.464	0.609	0.761905	3.20227e-06	CAPG
4.51763e-12	-0.130082	0.544	0.672	0.809524	1.21691e-07	GIPC1
3.9911e-14	-0.12939	0.403	0.523	0.770554	1.07508e-09	TXNRD1
6.59253e-12	-0.128722	0.228	0.318	0.716981	1.77583e-07	HGD
0.000405614	-0.128422	0.425	0.526	0.807985	1	EPS8L2
0.00137388	-0.128165	0.335	0.417	0.803357	1	SQLE
4.09767e-14	-0.127515	0.235	0.368	0.638587	1.10379e-09	TTC39A
1.97894e-10	-0.127317	0.691	0.747	0.925033	5.33066e-06	LSM4
8.10428e-06	-0.126976	0.796	0.814	0.977887	0.218305	KLF5
1.95257e-07	-0.126496	0.226	0.347	0.651297	0.00525964	AP003498.2
2.61661e-12	-0.124848	0.123	0.259	0.474903	7.04836e-08	MEST
4.06605e-19	-0.124547	0.134	0.278	0.482014	1.09527e-14	KLHL23
7.54886e-16	-0.124245	0.17	0.3	0.566667	2.03344e-11	TAP2
1.50343e-15	-0.12407	0.212	0.361	0.587258	4.04978e-11	RHBDL2
1.32093e-06	-0.123878	0.461	0.534	0.863296	0.0355819	SPINT1-AS1
5.08974e-08	-0.12337	0.382	0.493	0.774848	0.00137102	SMAGP
3.72283e-06	-0.12297	0.695	0.703	0.98862	0.100282	SERINC2
0.0001604	-0.122908	0.599	0.622	0.963023	1	FNBP1L
1.18033e-09	-0.122039	0.201	0.313	0.642173	3.17944e-05	DNAJA4
0.00268709	-0.121263	0.457	0.5	0.914	1	PRR15L
9.21856e-08	-0.120666	0.141	0.272	0.518382	0.0024832	PHLDA3
0.000819067	-0.119991	0.48	0.567	0.846561	1	GSTA1
7.10458e-11	-0.11997	0.222	0.285	0.778947	1.91376e-06	ATP6V1B2
0.214371	-0.119853	0.473	0.544	0.869485	1	BICDL2
8.48209e-10	-0.118541	0.245	0.37	0.662162	2.28482e-05	MUC5B
1.24466e-13	-0.117676	0.168	0.313	0.536741	3.35275e-09	NIPAL1
3.80035e-18	-0.11746	0.223	0.408	0.546569	1.0237e-13	PLCD3
5.73411e-09	-0.117377	0.585	0.659	0.887709	0.00015446	ISOC2
4.14541e-08	-0.117128	0.788	0.753	1.04648	0.00111665	MPST
0.140985	-0.116884	0.461	0.551	0.836661	1	KCNN4
0.000137332	-0.116328	0.195	0.287	0.679443	1	MCF2L
2.73537e-06	-0.116259	0.609	0.66	0.922727	0.0736826	MIEN1
3.03353e-08	-0.115197	0.247	0.366	0.674863	0.000817143	BOP1
1.99236e-18	-0.114369	0.252	0.393	0.641221	5.36681e-14	CKMT1A
2.50633e-18	-0.114357	0.441	0.617	0.714749	6.75129e-14	LGALS9
1.72173e-08	-0.114218	0.315	0.417	0.755396	0.000463783	AGPAT5
2.00066e-07	-0.11414	0.298	0.395	0.75443	0.00538917	HMGN5
1.09784e-07	-0.113721	0.699	0.793	0.881463	0.00295725	ODC1
3.2927e-05	-0.113194	0.727	0.764	0.951571	0.886955	CTTN
4.08615e-10	-0.112767	0.16	0.261	0.613027	1.10069e-05	FILIP1L
1.90263e-05	-0.10937	0.199	0.275	0.723636	0.512512	IHH
4.14627e-13	-0.109359	0.252	0.197	1.27919	1.11688e-08	CTSL
4.18562e-06	-0.109038	0.293	0.393	0.745547	0.112748	GCHFR
1.25612e-07	-0.108634	0.165	0.275	0.6	0.00338361	MX2
3.06796e-15	-0.108267	0.288	0.405	0.711111	8.26416e-11	MET
0.00892873	-0.108006	0.391	0.456	0.857456	1	KCNK6
4.62948e-13	-0.107975	0.523	0.672	0.778274	1.24704e-08	PNP
6.98999e-09	-0.107068	0.373	0.454	0.821586	0.000188289	DCAF13
4.21564e-06	-0.105771	0.516	0.521	0.990403	0.113557	PLD3
3.57196e-05	-0.1051	0.194	0.289	0.67128	0.962179	KCNK5
3.73406e-13	-0.104146	0.283	0.39	0.725641	1.00584e-08	SORT1
4.26438e-07	-0.102206	0.331	0.417	0.793765	0.011487	ANP32E
1.34151e-14	-0.102178	0.143	0.287	0.498258	3.61362e-10	GJB2
0.000804835	-0.102104	0.965	0.954	1.01153	1	ATP1B1
0.000739951	-0.10173	0.425	0.49	0.867347	1	PAFAH1B3
2.41676e-07	-0.101413	0.267	0.357	0.747899	0.00651002	EHD1
0.000208432	-0.100228	0.622	0.621	1.00161	1	CTSZ
0.0465394	0.100284	0.299	0.223	1.34081	1	GAREM1
0.0299041	0.100909	0.377	0.338	1.11538	1	CKS1B
0.00153986	0.101213	0.453	0.422	1.07346	1	PPFIBP1
5.99165e-08	0.101937	0.334	0.417	0.800959	0.00161397	CYP2S1
0.00713964	0.102054	0.802	0.737	1.0882	1	FBP1
0.00765497	0.103162	0.274	0.245	1.11837	1	MCM7
3.65773e-11	0.103657	0.261	0.149	1.75168	9.85284e-07	TIFA
1.7303e-09	0.10526	0.547	0.367	1.49046	4.6609e-05	IFI30
0.00583904	0.106726	0.65	0.605	1.07438	1	IMPA2
3.16878e-06	0.107219	0.629	0.549	1.14572	0.0853575	CRNDE
3.75854e-17	0.107615	0.7	0.568	1.23239	1.01244e-12	HMGCS2
0.0492393	0.107769	0.579	0.57	1.01579	1	ALDH3A2
6.87538e-09	0.108542	0.613	0.486	1.26132	0.000185202	HPGD
2.50519e-22	0.109382	0.879	0.764	1.15052	6.74824e-18	TMC5
1.2536e-14	0.109903	0.252	0.144	1.75	3.37682e-10	CAPN6
1.62299e-13	0.112305	0.294	0.19	1.54737	4.37186e-09	SHH
3.61828e-09	0.114561	0.503	0.403	1.24814	9.74656e-05	PLCB4
0.714139	0.114784	0.595	0.553	1.07595	1	GCNT1
0.930518	0.114835	0.461	0.395	1.16709	1	HIST1H1E
6.56728e-06	0.115105	0.391	0.285	1.37193	0.176903	LRATD2
3.72063e-10	0.115408	0.308	0.239	1.2887	1.00222e-05	EYA2
1.9139e-44	0.116695	0.696	0.389	1.7892	5.15548e-40	LINC00261
0.000138818	0.117032	0.352	0.344	1.02326	1	COL27A1
1.14434e-14	0.117678	0.459	0.339	1.35398	3.0825e-10	RAMP1
1.29551e-05	0.11823	0.436	0.318	1.37107	0.348971	CITED4
0.00123659	0.118287	0.807	0.76	1.06184	1	YWHAH
2.5129e-07	0.118364	0.56	0.52	1.07692	0.00676899	PARD6B
2.51705e-06	0.118916	0.281	0.175	1.60571	0.0678018	CGREF1
0.0118554	0.120516	0.94	0.918	1.02397	1	TSPO
0.00646695	0.120686	0.63	0.622	1.01286	1	GALNT4
2.53037e-23	0.121809	0.253	0.116	2.18103	6.81607e-19	SERTAD4-AS1
0.000669818	0.122555	0.504	0.443	1.1377	1	ME2
0.000799325	0.122639	0.65	0.572	1.13636	1	RASSF6
4.00329e-12	0.123232	0.382	0.282	1.35461	1.07837e-07	EPN3
0.00233659	0.125267	0.587	0.526	1.11597	1	EIF4EBP1
1.59576e-13	0.125938	0.286	0.149	1.91946	4.29849e-09	RNF152
1.4522e-06	0.126243	0.298	0.217	1.37327	0.039118	ARNTL2
0.000407423	0.126813	0.378	0.282	1.34043	1	CMSS1
4.96383e-14	0.127134	0.948	0.875	1.08343	1.33711e-09	STARD10
1.80957e-06	0.128712	0.444	0.43	1.03256	0.0487443	SLC22A23
0.014146	0.129661	0.272	0.225	1.20889	1	B3GNT7
5.4589e-08	0.130644	0.484	0.394	1.22843	0.00147046	FOXA1
2.69718e-05	0.131404	0.84	0.793	1.05927	0.72654	RBM47
2.15244e-05	0.131416	0.748	0.692	1.08092	0.579804	SHROOM3
1.02054e-11	0.1349	0.569	0.506	1.12451	2.74902e-07	TOM1L1
2.09073e-11	0.135427	0.3	0.464	0.646552	5.63179e-07	CXCL1
1.11529e-49	0.137086	0.302	0.08	3.775	3.00427e-45	BMP7
3.94056e-15	0.1373	0.284	0.221	1.28507	1.06147e-10	CLIC6
4.28602e-08	0.138772	0.546	0.456	1.19737	0.00115452	USP53
1.43095e-18	0.139415	0.351	0.272	1.29044	3.85454e-14	ACSM3
6.13425e-12	0.139945	0.364	0.236	1.54237	1.65238e-07	ARHGAP29
1.95675e-12	0.141079	0.614	0.505	1.21584	5.2709e-08	RALGAPA2
8.25429e-19	0.141999	0.277	0.144	1.92361	2.22346e-14	WWTR1
0.0292752	0.143009	0.42	0.355	1.1831	1	MED24
9.31039e-05	0.144209	0.712	0.655	1.08702	1	NFIB
8.66291e-16	0.144532	0.39	0.222	1.75676	2.33353e-11	RASD1
0.000215082	0.145585	0.51	0.391	1.30435	1	SH2D4A
2.71318e-10	0.146146	0.785	0.733	1.07094	7.30849e-06	HSPA1A
0.152174	0.146225	0.557	0.494	1.12753	1	CRELD2
0.00231273	0.147037	0.648	0.564	1.14894	1	CHPT1
0.334338	0.14819	0.546	0.489	1.11656	1	PLLP
0.683736	0.148515	0.456	0.385	1.18442	1	HLA-DMA
0.00139291	0.148607	0.594	0.633	0.938389	1	KCNQ1OT1
3.29793e-25	0.14966	0.367	0.271	1.35424	8.88362e-21	SEMA4A
0.000527504	0.151089	0.484	0.378	1.28042	1	KDELR3
1.10009e-07	0.151446	0.565	0.444	1.27252	0.00296331	TXNDC5
1.55722e-07	0.153249	0.562	0.514	1.09339	0.00419467	LGMN
5.59968e-11	0.153558	0.41	0.249	1.64659	1.50838e-06	CTNNAL1
9.42465e-10	0.154835	0.473	0.399	1.18546	2.53872e-05	SGMS2
3.00536e-08	0.155476	0.533	0.418	1.27512	0.000809554	FNIP2
8.43579e-19	0.157495	0.433	0.401	1.0798	2.27235e-14	AL121839.2
4.59854e-11	0.157581	0.342	0.276	1.23913	1.23871e-06	MYC
0.0439336	0.157808	0.812	0.822	0.987835	1	TUBA1B
1.65273e-12	0.157852	0.361	0.208	1.73558	4.45195e-08	ITM2A
9.07279e-07	0.160408	0.327	0.18	1.81667	0.0244394	HLA-DPB1
0.004525	0.160941	0.573	0.502	1.14143	1	MYRF
0.000378314	0.164211	0.347	0.253	1.37154	1	FAM241A
0.00334785	0.16478	0.471	0.421	1.11876	1	MTHFD2
3.98353e-17	0.16482	0.273	0.133	2.05263	1.07304e-12	RGS3
5.74504e-14	0.164843	0.261	0.116	2.25	1.54754e-09	TPM2
4.98629e-12	0.166047	0.351	0.239	1.46862	1.34316e-07	SLC45A4
0.10538	0.166212	0.95	0.955	0.994764	1	SSR4
2.97862e-13	0.168406	0.267	0.172	1.55233	8.0235e-09	AC253572.2
0.000225724	0.170516	0.251	0.213	1.1784	1	ME1
1.02694e-13	0.170838	0.336	0.2	1.68	2.76626e-09	KITLG
0.605371	0.170896	0.495	0.395	1.25316	1	GLRX
1.01556e-13	0.171102	0.539	0.449	1.20045	2.73562e-09	IGF2BP2
3.5356e-12	0.172028	0.33	0.211	1.56398	9.52384e-08	EXPH5
0.0132301	0.1752	0.955	0.94	1.01596	1	HSP90B1
1.10746e-07	0.176534	0.775	0.699	1.10873	0.00298316	BACE2
9.46276e-05	0.176566	0.297	0.193	1.53886	1	MTRNR2L1
3.22265e-09	0.176961	0.816	0.766	1.06527	8.68085e-05	GFPT1
0.0480092	0.177464	0.461	0.428	1.0771	1	RASEF
7.22957e-11	0.178332	0.385	0.236	1.63136	1.94743e-06	TMEM92
0.00790435	0.179953	0.671	0.61	1.1	1	BCAS1
5.59448e-07	0.181762	0.389	0.357	1.08964	0.0150699	DUSP6
9.88988e-14	0.182436	0.727	0.752	0.966755	2.66404e-09	LDLR
3.02789e-12	0.182917	0.543	0.38	1.42895	8.15622e-08	DEPTOR
5.9947e-06	0.183338	0.912	0.903	1.00997	0.161479	TOB1
1.19522e-09	0.184875	0.469	0.392	1.19643	3.21957e-05	ANKRD37
9.12622e-05	0.185571	0.672	0.644	1.04348	1	TRIB1
6.54156e-22	0.188008	0.279	0.105	2.65714	1.7621e-17	MFSD4A
7.10442e-11	0.188822	0.574	0.437	1.3135	1.91372e-06	ISG20
8.51785e-20	0.190263	0.383	0.232	1.65086	2.29445e-15	ZNF503
7.63575e-08	0.191322	0.536	0.411	1.30414	0.00205684	TGFBR2
9.56299e-20	0.192989	0.527	0.39	1.35128	2.57598e-15	MPZL2
3.37271e-17	0.194864	0.281	0.092	3.05435	9.08508e-13	PRSS23
1.51102e-09	0.196336	0.387	0.256	1.51172	4.07022e-05	GADD45G
0.000159519	0.196481	0.666	0.579	1.15026	1	SH3BGRL2
0.0145263	0.196628	0.773	0.798	0.968672	1	NQO1
7.11047e-12	0.197085	0.477	0.376	1.26862	1.91535e-07	CMTM4
2.45592e-16	0.197542	0.346	0.457	0.757112	6.6155e-12	EDN1
2.02255e-22	0.197584	0.824	0.694	1.18732	5.44813e-18	IQGAP2
0.0162437	0.197623	0.47	0.328	1.43293	1	SLC7A8
6.4371e-08	0.199226	0.505	0.378	1.33598	0.00173396	DDIT3
5.0796e-16	0.201102	0.4	0.283	1.41343	1.36829e-11	EPHB3
1.11214e-11	0.202	0.486	0.34	1.42941	2.99577e-07	PYCR1
2.13201e-06	0.204639	0.325	0.216	1.50463	0.05743	RARRES2
0.10621	0.205411	0.691	0.652	1.05982	1	SDF2L1
1.47269e-13	0.207067	0.603	0.461	1.30803	3.96699e-09	BAIAP2
0.000526232	0.207389	0.228	0.27	0.844444	1	CXCL8
0.452405	0.20859	0.286	0.216	1.32407	1	ABCC5
9.62634e-21	0.208695	0.974	0.99	0.983838	2.59305e-16	FTL
8.44815e-38	0.208733	0.363	0.17	2.13529	2.27568e-33	RAP1GAP
2.95459e-15	0.208791	0.744	0.624	1.19231	7.95877e-11	MTUS1
2.10086e-20	0.211923	0.416	0.244	1.70492	5.65908e-16	TENT5C
5.05342e-09	0.21369	0.592	0.454	1.30396	0.000136124	CFB
1.84631e-10	0.21635	0.681	0.561	1.2139	4.97341e-06	PXMP2
1.58603e-20	0.218235	0.42	0.266	1.57895	4.27229e-16	CDCA7L
1.50026e-31	0.218254	0.277	0.062	4.46774	4.04124e-27	TMEM132A
8.19043e-06	0.218608	0.7	0.638	1.09718	0.220626	CENPX
8.39531e-17	0.218737	0.796	0.664	1.1988	2.26144e-12	QSOX1
0.0961788	0.224479	0.728	0.659	1.1047	1	H1F0
6.72927e-20	0.225462	0.439	0.256	1.71484	1.81266e-15	ARHGEF28
1.30309e-19	0.226034	0.594	0.441	1.34694	3.51014e-15	SH3RF1
0.00478281	0.226819	0.976	0.98	0.995918	1	CD24
4.80401e-09	0.22694	0.374	0.214	1.74766	0.000129406	LYPD6B
9.30617e-34	0.227004	0.485	0.315	1.53968	2.5068e-29	LRG1
0.194416	0.230273	0.496	0.432	1.14815	1	ZG16B
3.38447e-05	0.232317	0.562	0.475	1.18316	0.911674	GALNT6
1.41238e-35	0.233965	0.653	0.339	1.92625	3.80452e-31	LY6E
0.000542807	0.238139	0.792	0.729	1.08642	1	MAL2
2.16413e-18	0.239569	0.675	0.549	1.22951	5.82953e-14	CALU
1.05303e-56	0.240528	0.419	0.126	3.3254	2.83654e-52	BNIP3
3.84787e-08	0.241267	0.821	0.774	1.06072	0.0010365	SOX9
2.73818e-46	0.241547	0.303	0.047	6.44681	7.37584e-42	HPN
0.000849919	0.242618	0.283	0.192	1.47396	1	AL158206.1
4.22274e-13	0.242861	0.31	0.259	1.19691	1.13748e-08	RCAN1
2.43776e-33	0.252678	0.316	0.084	3.7619	6.56659e-29	ARHGDIG
1.42233e-21	0.254482	0.475	0.345	1.37681	3.83132e-17	SORBS2
5.96801e-27	0.254549	0.442	0.264	1.67424	1.6076e-22	TTTY14
4.47503e-32	0.254747	0.332	0.085	3.90588	1.20544e-27	FAM20C
1.74083e-43	0.25638	0.259	0.037	7	4.68929e-39	SLC16A10
9.52436e-37	0.258471	0.3	0.08	3.75	2.56558e-32	IL1R1
0.000272497	0.258513	0.451	0.401	1.12469	1	CDKN1C
2.86486e-16	0.260638	0.683	0.574	1.1899	7.71707e-12	ADAM9
0.00116874	0.263986	0.788	0.721	1.09293	1	TUBB
1.41723e-47	0.264191	0.301	0.03	10.0333	3.8176e-43	IRAK3
5.29914e-19	0.266759	0.289	0.138	2.0942	1.42743e-14	CLIC3
0.193089	0.273392	0.742	0.762	0.973753	1	CD74
1.61256e-37	0.273989	0.398	0.195	2.04103	4.34376e-33	C5orf38
5.36257e-09	0.276592	0.363	0.374	0.970588	0.000144452	YOD1
7.11308e-14	0.277451	0.845	0.747	1.13119	1.91605e-09	SMIM24
2.0765e-25	0.277714	0.902	0.794	1.13602	5.59346e-21	NPDC1
1.2636e-28	0.278796	0.564	0.295	1.91186	3.40375e-24	DMKN
3.35608e-13	0.280432	0.574	0.445	1.28989	9.04028e-09	SLC1A5
1.9077e-59	0.280641	0.336	0.061	5.5082	5.13877e-55	LIFR
0.658297	0.281467	0.838	0.809	1.03585	1	H2AFZ
7.77288e-45	0.282815	0.422	0.178	2.37079	2.09378e-40	TNFAIP8
4.13357e-25	0.283271	0.628	0.5	1.256	1.11346e-20	TOX3
3.75003e-09	0.286394	0.662	0.599	1.10518	0.000101015	NAMPT
7.6464e-18	0.289881	0.75	0.606	1.23762	2.05971e-13	TMPRSS2
2.03391e-19	0.290026	0.385	0.228	1.6886	5.47874e-15	LIME1
7.62041e-40	0.290728	0.298	0.077	3.87013	2.05271e-35	A4GNT
2.24806e-06	0.29102	0.827	0.726	1.13912	0.0605559	PDIA4
2.86773e-22	0.291927	0.681	0.521	1.3071	7.72481e-18	C1GALT1
1.50871e-40	0.298204	0.761	0.611	1.2455	4.06401e-36	NEDD4L
2.86352e-53	0.299337	0.285	0.02	14.25	7.71347e-49	IGFALS
5.28607e-05	0.299578	0.744	0.689	1.07983	1	H1FX
6.16366e-17	0.306547	0.672	0.545	1.23303	1.66031e-12	FKBP11
1.475e-20	0.310808	0.462	0.592	0.780405	3.9732e-16	LCN2
4.04801e-17	0.311223	0.482	0.31	1.55484	1.09041e-12	IRS2
4.68331e-28	0.312227	0.468	0.202	2.31683	1.26154e-23	GATA6-AS1
1.39796e-12	0.314777	0.819	0.697	1.17504	3.76568e-08	MGST1
1.08893e-27	0.315072	0.697	0.599	1.16361	2.93326e-23	ARHGAP18
4.82701e-20	0.322105	0.986	0.984	1.00203	1.30025e-15	ELF3
3.49771e-42	0.322678	0.385	0.12	3.20833	9.42178e-38	CYBRD1
5.51297e-06	0.322887	0.279	0.153	1.82353	0.148503	HLA-DRB5
2.24383e-10	0.32378	0.772	0.691	1.11722	6.04421e-06	PRDX4
2.75719e-42	0.324889	0.251	0.016	15.6875	7.42705e-38	SOX21
1.32617e-14	0.325999	0.721	0.584	1.23459	3.5723e-10	LIPH
2.30035e-22	0.326279	0.616	0.553	1.11392	6.19645e-18	TACSTD2
5.43641e-24	0.326359	0.784	0.637	1.23077	1.46441e-19	CKB
9.1711e-31	0.32778	0.829	0.731	1.13406	2.47042e-26	TM4SF1
5.15371e-31	0.331262	0.86	0.732	1.17486	1.38826e-26	GALNT3
4.99514e-47	0.333323	0.986	0.986	1	1.34554e-42	EIF1
2.30446e-28	0.334436	0.379	0.168	2.25595	6.20753e-24	PCCA-DT
1.58494e-33	0.335907	0.821	0.707	1.16124	4.26934e-29	TCEA3
9.07063e-08	0.336976	0.922	0.913	1.00986	0.00244336	HSPA5
7.25753e-61	0.340482	0.566	0.305	1.85574	1.95496e-56	CAPS
8.20405e-23	0.34278	0.653	0.426	1.53286	2.20993e-18	COBLL1
1.32594e-53	0.344856	0.35	0.107	3.27103	3.57169e-49	FAM189A2
8.88573e-09	0.347179	0.834	0.793	1.0517	0.000239355	HIST1H4C
7.70095e-38	0.356271	0.384	0.2	1.92	2.07441e-33	RNF39
4.16084e-47	0.365695	0.295	0.047	6.2766	1.12081e-42	SLC16A7
5.23796e-60	0.366413	0.398	0.137	2.90511	1.41095e-55	PRDM16-DT
1.21369e-95	0.368661	0.359	0.036	9.97222	3.26932e-91	SNTB1
1.50068e-09	0.37187	0.631	0.54	1.16852	4.04237e-05	PTGR1
9.49487e-20	0.379021	0.586	0.461	1.27115	2.55763e-15	MID1IP1
1.57942e-42	0.380146	0.821	0.638	1.28683	4.25449e-38	GPRC5C
6.09556e-37	0.386171	0.334	0.144	2.31944	1.64196e-32	THSD4
1.94385e-61	0.394124	0.311	0.011	28.2727	5.23614e-57	ORM2
1.57397e-55	0.397751	0.751	0.689	1.08999	4.23979e-51	EFNA1
1.09054e-43	0.399183	0.539	0.311	1.73312	2.9376e-39	SLC9A2
5.93097e-38	0.40796	0.346	0.1	3.46	1.59763e-33	TMED6
2.57755e-29	0.408932	0.615	0.351	1.75214	6.94314e-25	C2CD4B
2.89558e-80	0.409677	0.374	0.066	5.66667	7.79983e-76	CHRM3
1.15836e-39	0.410021	0.472	0.209	2.25837	3.12028e-35	HOMER2
1.03713e-49	0.412568	0.837	0.678	1.23451	2.79371e-45	CDC42EP1
1.32976e-26	0.414433	0.458	0.366	1.25137	3.58199e-22	YPEL2
8.24118e-18	0.419145	0.686	0.683	1.00439	2.21993e-13	GDF15
2.82092e-33	0.422887	0.818	0.686	1.19242	7.59872e-29	CXADR
1.51039e-29	0.425003	0.716	0.557	1.28546	4.06853e-25	UGCG
4.89735e-30	0.425338	0.65	0.84	0.77381	1.3192e-25	S100P
4.55094e-44	0.427303	0.381	0.124	3.07258	1.22589e-39	RGMB
2.13208e-08	0.428047	0.783	0.823	0.951397	0.000574318	ID1
1.62344e-23	0.428141	0.297	0.106	2.80189	4.37305e-19	ZNF331
8.51819e-49	0.43373	0.704	0.503	1.3996	2.29454e-44	PRKCI
6.58098e-48	0.435453	0.609	0.26	2.34231	1.77272e-43	ELL2
2.22671e-37	0.435584	0.8	0.641	1.24805	5.99808e-33	TSPAN13
8.86107e-33	0.43776	0.47	0.226	2.07965	2.38691e-28	GPT2
1.33185e-120	0.444715	0.434	0.021	20.6667	3.58759e-116	POU2AF1
1.28214e-53	0.44603	0.407	0.149	2.73154	3.45369e-49	FLRT3
1.44774e-71	0.45021	0.459	0.154	2.98052	3.89979e-67	NTN4
7.86101e-09	0.45104	0.851	0.856	0.994159	0.000211752	SDC4
9.96556e-52	0.451639	0.729	0.514	1.41829	2.68442e-47	ENAH
1.10746e-43	0.456434	0.703	0.514	1.3677	2.98317e-39	MT1M
7.86156e-54	0.465674	0.764	0.482	1.58506	2.11767e-49	ANXA3
1.11284e-51	0.46769	0.674	0.4	1.685	2.99764e-47	ALCAM
1.6465e-63	0.47186	0.35	0.064	5.46875	4.43518e-59	PLIN5
6.8722e-50	0.472298	0.631	0.316	1.99684	1.85116e-45	GALNT12
1.19828e-29	0.475835	0.384	0.232	1.65517	3.2278e-25	AC007952.4
2.02885e-43	0.485091	0.56	0.489	1.14519	5.46512e-39	ITPKC
5.27539e-16	0.486226	0.746	0.707	1.05516	1.42103e-11	SOD2
1.70223e-47	0.486396	0.645	0.414	1.55797	4.58529e-43	ANKRD22
1.37105e-52	0.498837	0.745	0.571	1.30473	3.69319e-48	GATA6
1.19051e-20	0.506421	0.848	0.731	1.16005	3.20687e-16	CTSE
5.49568e-94	0.50878	0.546	0.213	2.56338	1.48037e-89	CREB3L4
3.56714e-70	0.509236	0.887	0.69	1.28551	9.60881e-66	ADIRF
1.03437e-54	0.514064	0.63	0.421	1.49644	2.78628e-50	ENC1
5.43209e-25	0.516921	0.883	0.762	1.15879	1.46324e-20	BLVRB
3.14892e-105	0.51988	0.648	0.346	1.87283	8.48225e-101	SPDEF
4.6106e-89	0.523966	0.991	0.898	1.10356	1.24196e-84	MUC1
3.44064e-72	0.525277	0.705	0.364	1.93681	9.26806e-68	SLC9A3R2
3.61337e-43	0.527489	0.808	0.764	1.05759	9.73332e-39	HSPA1B
6.67079e-141	0.528387	0.57	0.166	3.43373	1.79691e-136	FBP2
9.16279e-71	0.540578	0.427	0.08	5.3375	2.46818e-66	PHGDH
6.48296e-75	0.544771	0.723	0.576	1.25521	1.74631e-70	TGIF1
4.06886e-142	0.554975	0.535	0.076	7.03947	1.09603e-137	GPRC5B
7.14924e-49	0.559401	0.726	0.457	1.58862	1.92579e-44	GSTM3
2.70546e-36	0.564189	0.781	0.692	1.12861	7.28769e-32	DNAJB1
1.36982e-75	0.57777	0.827	0.617	1.34036	3.6899e-71	CTSH
2.77446e-99	0.57987	0.649	0.284	2.28521	7.47355e-95	COLCA1
1.25346e-54	0.585122	0.562	0.244	2.30328	3.37645e-50	AQP5
2.44851e-141	0.588847	0.582	0.099	5.87879	6.59556e-137	SLC9A4
2.02717e-39	0.591884	0.975	0.877	1.11174	5.46059e-35	AGR2
2.43292e-153	0.603097	0.582	0.054	10.7778	6.55355e-149	LINC02381
3.09215e-27	0.608557	0.403	0.563	0.715808	8.32934e-23	AKR1B10
1.71411e-73	0.617653	0.974	0.97	1.00412	4.6173e-69	CST3
1.18854e-51	0.623985	0.645	0.426	1.51408	3.20156e-47	PDGFA
2.64633e-52	0.624001	0.768	0.672	1.14286	7.12841e-48	MAFF
4.30173e-52	0.631822	0.822	0.631	1.30269	1.15876e-47	DCXR
6.10319e-111	0.63751	0.485	0.085	5.70588	1.64402e-106	PTPRZ1
1.19637e-26	0.642269	0.595	0.354	1.68079	3.22265e-22	RFLNA
1.03856e-69	0.645337	0.844	0.609	1.38588	2.79757e-65	MECOM
1.20739e-11	0.673139	0.361	0.216	1.6713	3.25234e-07	ANKRD36C
1.33644e-115	0.681886	0.759	0.395	1.92152	3.59998e-111	ADAM28
1.13635e-21	0.683771	0.527	0.42	1.25476	3.06099e-17	PDK4
0.000270393	0.700255	0.602	0.633	0.951027	1	AC020656.1
1.42151e-35	0.70367	0.865	0.798	1.08396	3.82912e-31	HERPUD1
2.90304e-15	0.708983	0.907	0.833	1.08884	7.81993e-11	LYZ
9.11362e-126	0.714008	0.808	0.567	1.42504	2.45494e-121	TMEM97
2.47376e-82	0.718944	0.953	0.877	1.08666	6.66357e-78	XBP1
3.01208e-32	0.741431	0.695	0.563	1.23446	8.11363e-28	ID3
9.70945e-51	0.754413	0.865	0.785	1.10191	2.61543e-46	TSC22D1
3.09261e-13	0.771577	0.329	0.178	1.84831	8.33057e-09	LINC00342
2.06536e-89	0.788907	0.872	0.662	1.31722	5.56347e-85	SLC12A2
9.52534e-126	0.832369	0.958	0.832	1.15144	2.56584e-121	VSIG2
1.35414e-77	0.847029	0.961	0.875	1.09829	3.64765e-73	IER3
1.69458e-67	0.857661	0.418	0.075	5.57333	4.56468e-63	UGT2B15
2.56334e-92	0.862602	0.507	0.087	5.82759	6.90486e-88	ID4
1.21075e-70	0.869673	0.786	0.622	1.26367	3.26141e-66	FOXQ1
2.05958e-98	0.876187	0.765	0.485	1.57732	5.54788e-94	PIK3C2G
6.35507e-108	0.895654	0.479	0.043	11.1395	1.71187e-103	IL33
7.31823e-83	0.93165	0.91	0.626	1.45367	1.97131e-78	ANXA10
9.87101e-162	0.946044	0.93	0.695	1.33813	2.65895e-157	IGFBP2
8.70658e-189	0.968187	0.87	0.266	3.27068	2.34529e-184	PSCA
2.26914e-106	0.96988	0.715	0.51	1.40196	6.11237e-102	TMEM238L
4.71628e-112	0.972851	0.882	0.566	1.5583	1.27042e-107	TESC
9.00953e-87	0.979712	0.456	0.79	0.577215	2.4269e-82	TFF1
4.03694e-154	0.991675	0.691	0.208	3.32212	1.08743e-149	FMOD
1.8587e-75	1.01718	0.506	0.271	1.86716	5.00678e-71	RND1
9.60695e-06	1.02154	0.373	0.245	1.52245	0.258782	MSMB
3.41254e-89	1.02599	0.554	0.139	3.98561	9.19237e-85	PDIA2
3.09908e-99	1.03326	0.78	0.349	2.23496	8.34799e-95	VSIG1
2.32424e-126	1.08785	0.828	0.453	1.82781	6.26079e-122	CA9
3.74882e-212	1.10237	0.984	0.975	1.00923	1.00982e-207	CYSTM1
1.78301e-96	1.10284	0.797	0.553	1.44123	4.80289e-92	NR2F2
2.19002e-204	1.12131	0.599	0.055	10.8909	5.89925e-200	C16orf89
1.88e-116	1.14671	0.894	0.523	1.70937	5.06415e-112	GLUL
1.2188e-68	1.1499	0.562	0.159	3.53459	3.28308e-64	BIRC3
1.21184e-20	1.16304	0.826	0.702	1.17664	3.26434e-16	CA2
3.27699e-54	1.17685	0.673	0.429	1.56876	8.82722e-50	SPINK1
1.22498e-13	1.24901	0.514	0.615	0.835772	3.29972e-09	MUC5AC
1.84349e-198	1.25462	0.924	0.545	1.69541	4.9658e-194	CLU
3.71589e-145	1.26263	0.851	0.625	1.3616	1.00095e-140	RNASE1
5.26235e-05	1.26875	0.325	0.325	1	1	JCHAIN
6.04524e-09	1.27487	0.232	0.285	0.814035	0.000162841	IGLC1
8.53342e-62	1.27803	0.589	0.339	1.73746	2.29865e-57	ALDH3A1
1.52502e-142	1.33244	0.602	0.09	6.68889	4.10794e-138	REG1A
0.000390477	1.50919	0.289	0.4	0.7225	1	IGLC3
7.19493e-33	1.51348	0.719	0.848	0.847877	1.9381e-28	IGKC
2.39272e-10	1.52615	0.634	0.722	0.878116	6.44527e-06	IGHA1
4.83814e-99	1.53055	0.677	0.586	1.15529	1.30325e-94	CXCL3
3.18265e-274	1.57176	0.991	0.831	1.19254	8.57311e-270	CLDN18
1.07376e-110	1.63618	0.635	0.468	1.35684	2.8924e-106	CXCL2
1.49183e-246	1.68945	0.723	0.106	6.82075	4.01853e-242	FUT9
1.21056e-265	1.75129	0.691	0.024	28.7917	3.2609e-261	KCNE2
1.11726e-22	1.92566	0.438	0.51	0.858824	3.00956e-18	TFF2
0	2.17312	0.923	0.237	3.89451	0	CXCL17
4.28353e-108	2.37872	0.418	0.007	59.7143	1.15386e-103	LTF
1.01877e-54	2.52219	0.37	0.049	7.55102	2.74427e-50	BPIFB1
3.16961e-31	2.5286	0.406	0.095	4.27368	8.53799e-27	MUCL3
4.12259e-240	3.1102	0.532	0.006	88.6667	1.1105e-235	PGA3
1.7188e-185	3.15588	0.79	0.493	1.60243	4.62993e-181	MUC6
3.07748e-144	3.52348	0.439	0.017	25.8235	8.2898e-140	PGA5
1.25676e-272	3.53377	0.56	0.007	80	3.38534e-268	PGA4
0	6.13239	0.968	0.186	5.2043	0	PGC
0	6.78771	0.848	0.277	3.06137	0	LIPF

## Sheet: B) FC1 vs. FC2
p_val	avg_log2FC	pct.1	pct.2	pct.ratio	p_val_adj	gene
6.69409e-49	-4.00115	0.101	0.7	0.144286	1.80319e-44	REG3A
3.86738e-60	-3.34259	0.353	0.759	0.465086	1.04176e-55	LTF
5.53494e-58	-2.72155	0.446	0.953	0.467996	1.49095e-53	REG1A
1.65914e-86	-2.3853	0.763	0.971	0.785788	4.46924e-82	LCN2
4.17091e-19	-2.05805	0.205	0.347	0.590778	1.12352e-14	CCL20
2.47842e-33	-2.03216	0.015	0.547	0.0274223	6.67613e-29	DUOXA2
1.11982e-50	-1.98548	0.342	0.882	0.387755	3.01647e-46	PDK4
3.8111e-100	-1.96996	0.855	1	0.855	1.02659e-95	CD74
5.29344e-89	-1.84487	0.437	0.941	0.4644	1.42589e-84	HLA-DPB1
1.36567e-72	-1.76001	0.324	0.9	0.36	3.6787e-68	HLA-DPA1
7.9497e-94	-1.71731	0.709	0.988	0.717611	2.14141e-89	HLA-DRA
2.53934e-22	-1.70525	0.043	0.406	0.105911	6.84023e-18	PI3
4.12445e-37	-1.70309	0.037	0.659	0.0561457	1.111e-32	DUOX2
1.86096e-26	-1.69645	0.204	0.559	0.364937	5.01285e-22	SERPINA3
1.42273e-83	-1.49517	0.635	0.971	0.653965	3.83241e-79	FAM3D
3.04478e-09	-1.49418	0.571	0.729	0.783265	8.20174e-05	FCGBP
6.46786e-86	-1.47485	0.567	0.947	0.598733	1.74225e-81	PDZK1IP1
4.35896e-47	-1.47148	0.572	0.947	0.604013	1.17417e-42	ZG16B
3.39402e-23	-1.45617	0.171	0.453	0.377483	9.14248e-19	PGA4
5.1922e-26	-1.44943	0.007	0.406	0.0172414	1.39862e-21	SAA1
1.50169e-39	-1.44344	0.816	0.953	0.856243	4.04511e-35	GLUL
1.09213e-61	-1.43889	0.007	0.735	0.00952381	2.94187e-57	HLA-DQA2
4.17978e-39	-1.40583	0.53	0.918	0.577342	1.12591e-34	BIRC3
7.68429e-10	-1.35131	0.668	0.847	0.788666	2.06992e-05	EGR1
1.40819e-11	-1.28497	0.822	0.9	0.913333	3.79323e-07	SPINK1
2.46786e-32	-1.26839	0.732	0.959	0.763295	6.64768e-28	IFITM3
1.13827e-12	-1.21353	0.142	0.294	0.482993	3.06616e-08	CXCL5
2.356e-09	-1.19316	0.946	0.971	0.974253	6.34636e-05	IER2
5.5211e-64	-1.19003	0.736	0.976	0.754098	1.48722e-59	HLA-DRB1
2.85556e-14	-1.16309	0.344	0.482	0.713693	7.69202e-10	CXCL8
1.84522e-87	-1.15515	0.945	1	0.945	4.97047e-83	PIGR
2.59082e-21	-1.13986	0.166	0.412	0.402913	6.9789e-17	PGA3
1.08705e-42	-1.12587	0.826	0.971	0.850669	2.92819e-38	CEBPD
7.58484e-06	-1.12502	0.962	0.994	0.967807	0.204313	JUN
7.84003e-23	-1.10129	0.962	0.988	0.973684	2.11187e-18	CD24
3.72886e-16	-1.0891	0.877	0.953	0.920252	1.00444e-11	DUSP1
1.2511e-44	-1.0855	0.97	1	0.97	3.3701e-40	RPS26
6.62017e-16	-1.06908	0.491	0.635	0.773228	1.78327e-11	KCNE2
1.08952e-59	-1.06509	0.601	0.924	0.650433	2.93485e-55	CFB
2.68159e-25	-1.05831	0.667	0.853	0.781946	7.2234e-21	NFKBIZ
7.19622e-43	-1.05392	0.757	0.888	0.852477	1.93845e-38	SOD2
7.9282e-30	-1.02082	0.961	1	0.961	2.13562e-25	HLA-B
1.4908e-13	-1.00222	0.28	0.759	0.368906	4.01577e-09	NUPR1
0.272875	-0.956588	0.428	0.571	0.749562	1	LINC00342
1.04809e-24	-0.953121	0.806	0.924	0.872294	2.82324e-20	PNRC1
1.26089e-22	-0.928244	0.026	0.341	0.0762463	3.39645e-18	LYPD2
1.24552e-35	-0.928074	0.166	0.641	0.25897	3.35505e-31	IFITM2
2.2221e-32	-0.914868	0.892	0.965	0.924352	5.98567e-28	NSA2
1.28661e-11	-0.890011	0.133	0.282	0.471631	3.46574e-07	TNFAIP2
0.000573047	-0.888684	0.804	0.865	0.92948	1	AKR1C3
6.87066e-14	-0.878966	0.384	0.706	0.543909	1.85075e-09	TSC22D3
2.5967e-06	-0.850167	0.869	0.918	0.946623	0.0699474	ATF3
4.88995e-26	-0.824915	0.669	0.753	0.888446	1.31721e-21	CXCL2
5.11008e-42	-0.805264	0.112	0.635	0.176378	1.3765e-37	HLA-DQA1
3.6955e-18	-0.801329	0.411	0.629	0.653418	9.95456e-14	ORM2
6.37613e-12	-0.791695	0.89	0.935	0.951872	1.71754e-07	EIF2S2
1.77532e-20	-0.786501	0.854	0.918	0.930283	4.78218e-16	ZFP36L1
2.85524e-29	-0.782043	0.504	0.676	0.745562	7.69116e-25	BMP2
5.31606e-23	-0.773806	0.774	0.888	0.871622	1.43199e-18	HSPA1A
0.00140607	-0.768166	0.96	0.976	0.983607	1	FOS
2.52058e-17	-0.763835	0.881	0.988	0.8917	6.78969e-13	SNHG8
0.65306	-0.75805	0.828	0.9	0.92	1	VSIG1
6.2982e-12	-0.742295	0.882	0.947	0.931362	1.69655e-07	BTG2
5.74836e-18	-0.737342	0.551	0.776	0.710052	1.54844e-13	ZC3H12A
1.53342e-25	-0.735412	0.971	1	0.971	4.13058e-21	RPS20
0.000717216	-0.733621	0.494	0.718	0.688022	1	MUCL3
1.2108e-06	-0.730593	0.866	0.941	0.920298	0.0326153	BTG1
3.60072e-12	-0.729813	0.75	0.794	0.944584	9.69926e-08	GDF15
3.44759e-26	-0.729199	0.147	0.588	0.25	9.28676e-22	TPM2
6.71994e-11	-0.726556	0.969	0.994	0.974849	1.81015e-06	IER3
4.12387e-14	-0.717357	0.864	0.941	0.918172	1.11085e-09	HLA-E
1.32228e-16	-0.713023	0.494	0.694	0.711816	3.56183e-12	SGPP2
2.91016e-13	-0.707071	0.373	0.588	0.634354	7.83909e-09	C2CD4B
5.29767e-18	-0.70359	0.72	0.882	0.816327	1.42703e-13	SH3YL1
9.26857e-24	-0.701466	0.617	0.747	0.825971	2.49667e-19	ANKRD22
1.86021e-06	-0.699688	0.215	0.365	0.589041	0.0501083	SLC6A14
1.07824e-50	-0.693639	0.626	0.894	0.700224	2.90446e-46	HLA-DMA
9.02985e-27	-0.690797	0.044	0.441	0.0997732	2.43237e-22	MUC4
8.24265e-09	-0.67936	0.72	0.882	0.816327	0.000222032	ATXN7L3B
8.33705e-07	-0.67856	0.788	0.894	0.881432	0.0224575	IFI27
2.59758e-07	-0.677279	0.53	0.812	0.652709	0.00699711	RNF145
3.77378e-65	-0.675167	0.99	1	0.99	1.01654e-60	FTH1
9.06245e-18	-0.674685	0.095	0.447	0.212528	2.44115e-13	HILPDA
1.40122e-19	-0.668002	0.753	0.918	0.820261	3.77447e-15	CAPN2
4.11157e-32	-0.664574	0.395	0.612	0.645425	1.10753e-27	GLRX
2.04216e-30	-0.663243	0.202	0.571	0.353765	5.50096e-26	BNIP3
0.152743	-0.66302	0.523	0.5	1.046	1	AKR1C1
0.0001051	-0.657159	0.908	0.924	0.982684	1	SDC4
1.58193e-06	-0.655377	0.66	0.818	0.806846	0.0426124	RFLNA
4.343e-37	-0.638143	0.542	0.776	0.698454	1.16987e-32	HLA-DQB1
2.83568e-17	-0.635004	0.885	0.912	0.970395	7.63846e-13	TOB1
3.23304e-26	-0.634748	0.244	0.635	0.384252	8.70885e-22	IRS2
2.88237e-24	-0.632898	0.978	1	0.978	7.76423e-20	SAT1
1.2094e-14	-0.616876	0.275	0.412	0.667476	3.25775e-10	SERPINA1
2.16781e-18	-0.610491	0.826	0.894	0.923937	5.83943e-14	KTN1
4.56078e-34	-0.610008	0.982	1	0.982	1.22854e-29	EIF1
2.27367e-14	-0.609561	0.597	0.794	0.751889	6.1246e-10	GALNT4
8.37569e-24	-0.607132	0.902	0.959	0.940563	2.25616e-19	GAS5
7.19946e-23	-0.602997	0.613	0.841	0.728894	1.93932e-18	PLAAT4
9.22242e-29	-0.599143	0.07	0.447	0.1566	2.48424e-24	MUC20
2.63872e-08	-0.59622	0.446	0.653	0.683002	0.000710792	USP53
9.4949e-44	-0.59502	0.964	1	0.964	2.55764e-39	RPL34
1.10224e-19	-0.593903	0.909	0.976	0.931352	2.96911e-15	NOP53
9.53969e-10	-0.59246	0.967	0.988	0.978745	2.56971e-05	HLA-A
0.108041	-0.590549	0.601	0.747	0.804552	1	GARS
2.08529e-05	-0.58582	0.321	0.347	0.925072	0.561713	CDKN1C
2.5855e-43	-0.582621	0.425	0.859	0.494761	6.96456e-39	HLA-DRB5
8.02925e-14	-0.582511	0.895	0.918	0.974946	2.16284e-09	CCNI
8.03909e-06	-0.574593	0.992	1	0.992	0.216549	ACTG1
7.466e-05	-0.574154	0.682	0.806	0.846154	1	TXNIP
2.49587e-08	-0.570777	0.798	0.912	0.875	0.000672311	RNASE1
8.74042e-35	-0.568327	0.728	0.888	0.81982	2.35441e-30	LDHB
1.02602e-22	-0.567376	0.263	0.576	0.456597	2.76378e-18	HOMER2
5.84854e-31	-0.565649	0.639	0.824	0.775485	1.57542e-26	NR2F2
1.54414e-17	-0.564224	0.794	0.629	1.26232	4.15946e-13	TFF2
3.41838e-14	-0.559008	0.345	0.653	0.528331	9.20808e-10	CCL28
8.69777e-13	-0.555628	0.968	0.994	0.973843	2.34292e-08	RPL38
1.23536e-12	-0.55453	0.41	0.524	0.782443	3.3277e-08	AZGP1
1.0275e-15	-0.551143	0.539	0.747	0.721553	2.76778e-11	HIF1A
6.02306e-09	-0.545322	0.822	0.876	0.938356	0.000162243	FOXP1
2.29171e-14	-0.536255	0.772	0.859	0.898719	6.17319e-10	TMPRSS2
2.93067e-18	-0.528183	0.097	0.541	0.179298	7.89434e-14	FKBP5
2.51058e-25	-0.527306	0.482	0.712	0.676966	6.76276e-21	ASRGL1
9.43791e-06	-0.521359	0.847	0.953	0.888772	0.254229	ATF4
2.64128e-22	-0.519583	0.739	0.806	0.916873	7.11481e-18	CXCL3
2.8318e-05	-0.51787	0.492	0.659	0.746586	0.762802	ANKRD36C
9.42235e-25	-0.517389	0.935	0.982	0.952138	2.5381e-20	TOMM7
1.36332e-11	-0.51718	0.905	0.947	0.955649	3.67237e-07	RHOB
8.73477e-21	-0.516435	0.781	0.935	0.835294	2.35289e-16	CA9
1.3316e-20	-0.515913	0.878	0.971	0.904222	3.58692e-16	PSME1
5.48412e-12	-0.511623	0.124	0.288	0.430556	1.47726e-07	PGA5
3.81754e-06	-0.510078	0.843	0.9	0.936667	0.102833	EIF5B
0.000208662	-0.50972	0.603	0.688	0.876453	1	ISG20
4.89028e-11	-0.508391	0.75	0.894	0.838926	1.3173e-06	GCC2
3.97655e-10	-0.50833	0.828	0.906	0.913907	1.07116e-05	AKR7A3
0.000148095	-0.505829	0.635	0.776	0.818299	1	GSTM3
2.89431e-15	-0.50497	0.465	0.671	0.692996	7.79641e-11	DMKN
9.70961e-12	-0.504063	0.301	0.5	0.602	2.61548e-07	FMO5
3.36192e-20	-0.503657	0.92	0.976	0.942623	9.05601e-16	GABARAP
2.46849e-15	-0.501512	0.579	0.688	0.84157	6.64937e-11	ARHGAP18
1.38757e-24	-0.500394	0.871	0.953	0.913956	3.73769e-20	HSPA8
6.95275e-07	-0.500275	0.696	0.818	0.850856	0.0187286	SARS
1.99857e-42	-0.49827	0.329	0.688	0.478198	5.38355e-38	RDX
3.56168e-12	-0.497796	0.676	0.818	0.826406	9.5941e-08	CHPT1
5.30186e-10	-0.49773	0.244	0.347	0.70317	1.42816e-05	RETREG1
6.62559e-20	-0.497536	0.996	1	0.996	1.78474e-15	B2M
7.1228e-31	-0.49542	0.96	0.994	0.965795	1.91867e-26	RACK1
1.77004e-20	-0.493339	0.244	0.459	0.53159	4.76795e-16	PCCA-DT
3.75915e-19	-0.492737	0.822	0.953	0.862539	1.0126e-14	CDC42EP5
0.000160015	-0.491405	0.745	0.829	0.898673	1	NARS
2.45345e-23	-0.49074	0.968	1	0.968	6.60887e-19	RPL37
1.45426e-29	-0.489872	0.894	0.959	0.932221	3.91733e-25	RPS4Y1
1.29568e-13	-0.489392	0.876	0.894	0.979866	3.49018e-09	ST13
2.01548e-06	-0.484499	0.526	0.694	0.757925	0.0542911	SLC1A5
4.44486e-20	-0.481456	0.423	0.653	0.647779	1.19731e-15	KCNQ1
2.57061e-24	-0.480368	0.858	0.935	0.917647	6.92445e-20	ANXA4
4.68144e-21	-0.479577	0.627	0.818	0.766504	1.26104e-16	HADH
3.65246e-31	-0.479369	0.982	1	0.982	9.83863e-27	RPS27
5.25938e-11	-0.472436	0.346	0.547	0.632541	1.41672e-06	IL33
1.99439e-20	-0.468864	0.804	0.929	0.865447	5.37228e-16	HSPA1B
1.62273e-26	-0.468529	0.981	1	0.981	4.37114e-22	RPL13
1.02083e-29	-0.468484	0.028	0.406	0.0689655	2.74981e-25	VNN2
4.14644e-16	-0.468103	0.372	0.629	0.591415	1.11693e-11	TYMP
2.65001e-11	-0.467154	0.956	1	0.956	7.13832e-07	RPL31
4.56334e-25	-0.466512	0.99	1	0.99	1.22923e-20	RPL41
1.09305e-10	-0.466135	0.463	0.682	0.678886	2.94435e-06	MAOA
5.5713e-26	-0.465334	0.962	1	0.962	1.50074e-21	RPL24
3.90545e-08	-0.461325	0.723	0.824	0.877427	0.00105201	B4GALT1
4.49105e-12	-0.461262	0.872	0.929	0.938644	1.20975e-07	PIM3
9.67382e-30	-0.460068	0.582	0.771	0.754864	2.60584e-25	PAPSS1
4.1272e-22	-0.453612	0.973	0.994	0.978873	1.11174e-17	RPL35A
9.40228e-07	-0.452696	0.435	0.594	0.732323	0.0253269	PSMB9
1.70863e-37	-0.452225	0.964	1	0.964	4.60253e-33	FTL
1.24641e-09	-0.449886	0.915	0.976	0.9375	3.35746e-05	SNHG5
8.32328e-10	-0.449176	0.137	0.412	0.332524	2.24204e-05	SNHG14
4.78987e-07	-0.44889	0.628	0.724	0.867403	0.0129025	NFIB
3.82362e-19	-0.446345	0.976	1	0.976	1.02997e-14	RPS29
3.70919e-14	-0.444636	0.552	0.635	0.869291	9.99144e-10	FUT9
3.84616e-05	-0.442406	0.148	0.4	0.37	1	PSAT1
0.888361	-0.442257	0.823	0.876	0.939498	1	GOLM1
1.91554e-05	-0.440527	0.268	0.406	0.660099	0.515988	PLK2
3.15007e-18	-0.439499	0.032	0.288	0.111111	8.48534e-14	ZBTB16
5.37021e-15	-0.439249	0.964	1	0.964	1.44657e-10	RPL37A
4.01235e-15	-0.436688	0.884	0.906	0.975717	1.08081e-10	SEC62
3.747e-16	-0.435831	0.757	0.829	0.913148	1.00933e-11	NAMPT
1.00585e-15	-0.435179	0.977	1	0.977	2.70947e-11	RPL36
1.71349e-11	-0.432533	0.232	0.576	0.402778	4.61563e-07	SLC38A1
7.45795e-16	-0.429994	0.361	0.565	0.638938	2.00895e-11	SAV1
8.08236e-06	-0.426687	0.769	0.847	0.90791	0.217714	COTL1
3.84343e-08	-0.426547	0.9	0.947	0.95037	0.0010353	NFKBIA
1.72723e-12	-0.424006	0.796	0.882	0.902494	4.65263e-08	POLR1D
7.42943e-24	-0.423317	0.962	1	0.962	2.00127e-19	RPS25
0.000390064	-0.422341	0.272	0.459	0.592593	1	GCNT3
8.59536e-12	-0.422206	0.307	0.524	0.585878	2.31533e-07	SLFN5
2.84258e-08	-0.421397	0.86	0.888	0.968468	0.000765707	FAM107B
5.98235e-05	-0.42029	0.745	0.753	0.989376	1	MAFF
4.06024e-08	-0.419187	0.897	0.912	0.983553	0.00109371	TMC5
8.10227e-15	-0.418103	0.941	0.965	0.97513	2.18251e-10	DSTN
1.33194e-11	-0.416726	0.435	0.635	0.685039	3.58785e-07	FARP1
0.0306023	-0.413842	0.696	0.788	0.883249	1	FAR1
1.64343e-11	-0.411834	0.728	0.812	0.896552	4.4269e-07	PDLIM1
5.59642e-06	-0.410758	0.792	0.876	0.90411	0.150751	MECOM
1.5224e-09	-0.40811	0.458	0.594	0.771044	4.1009e-05	IFI6
2.91799e-07	-0.40721	0.799	0.876	0.9121	0.00786018	EIF3J
1.91435e-19	-0.405446	0.122	0.488	0.25	5.15669e-15	COL9A2
8.98475e-05	-0.404979	0.577	0.729	0.791495	1	TARS
3.30457e-06	-0.403714	0.465	0.629	0.739269	0.0890151	BTG3
3.7842e-32	-0.403672	0.982	1	0.982	1.01935e-27	RPL11
2.16498e-10	-0.402589	0.964	0.988	0.975709	5.83181e-06	JUND
2.68257e-13	-0.402494	0.322	0.547	0.588665	7.22603e-09	BID
1.42616e-09	-0.401016	0.839	0.906	0.926049	3.84166e-05	PA2G4
2.73198e-08	-0.400571	0.954	0.976	0.977459	0.000735912	JUNB
3.33181e-09	-0.400139	0.584	0.718	0.81337	8.9749e-05	EIF4EBP1
1.04139e-11	-0.39846	0.39	0.612	0.637255	2.8052e-07	PTER
3.34155e-18	-0.398152	0.57	0.747	0.763052	9.00113e-14	SLC25A36
1.49468e-11	-0.397055	0.628	0.741	0.847503	4.02622e-07	FXR1
2.78164e-11	-0.395482	0.73	0.818	0.892421	7.49291e-07	ADAM28
1.47989e-21	-0.395419	0.875	0.912	0.95943	3.98639e-17	EIF3E
9.87158e-27	-0.393507	0.904	0.953	0.948583	2.65911e-22	CYB5A
8.08786e-26	-0.392093	0.906	0.994	0.911469	2.17863e-21	CXCL17
1.03435e-13	-0.391102	0.958	1	0.958	2.78623e-09	RPL36A
0.000685622	-0.39039	0.201	0.394	0.510152	1	MMP1
1.33985e-17	-0.390294	0.953	0.994	0.958753	3.60916e-13	RPL23
2.66458e-12	-0.390046	0.25	0.5	0.5	7.17758e-08	RARRES2
1.32619e-18	-0.388059	0.963	0.982	0.980652	3.57236e-14	HSP90AA1
2.58541e-11	-0.387952	0.571	0.747	0.764391	6.96431e-07	NDUFAF2
0.000283329	-0.387281	0.129	0.541	0.238447	1	GATA4
1.83351e-06	-0.386683	0.46	0.676	0.680473	0.0493892	HLA-F
1.2582e-08	-0.3864	0.791	0.882	0.896825	0.00033892	MPST
1.4676e-05	-0.385101	0.458	0.529	0.865784	0.395328	IER5L
1.6247e-05	-0.382544	0.416	0.653	0.63706	0.437646	STK39
0.00366586	-0.382052	0.424	0.606	0.69967	1	MAP4K4
2.39229e-15	-0.378268	0.131	0.424	0.308962	6.44411e-11	TMEM132A
3.65566e-18	-0.377428	0.901	0.971	0.927909	9.84724e-14	SOD1
0.136772	-0.374994	0.711	0.776	0.916237	1	NDRG1
2.87694e-15	-0.374261	0.495	0.682	0.725806	7.7496e-11	DUSP4
7.53057e-23	-0.372474	0.18	0.465	0.387097	2.02851e-18	HLA-DMB
1.93861e-08	-0.369983	0.112	0.447	0.250559	0.000522205	XRRA1
1.74733e-22	-0.369959	0.968	0.994	0.973843	4.70678e-18	RPL17
1.61311e-13	-0.369007	0.591	0.724	0.816298	4.34524e-09	TCEAL4
5.06677e-15	-0.366357	0.743	0.824	0.901699	1.36484e-10	ADI1
1.24993e-05	-0.36568	0.923	0.818	1.12836	0.336694	S100P
9.70271e-11	-0.365527	0.734	0.765	0.959477	2.61362e-06	CTSS
3.36441e-16	-0.365271	0.318	0.535	0.594393	9.06272e-12	IRAK3
2.44538e-10	-0.364356	0.786	0.859	0.915017	6.58713e-06	RSL24D1
1.27224e-08	-0.36418	0.446	0.665	0.670677	0.000342702	PRR15L
1.77721e-25	-0.363632	0.965	1	0.965	4.78726e-21	RPS28
0.0830134	-0.362579	0.416	0.488	0.852459	1	GCLC
4.79622e-23	-0.362463	0.958	1	0.958	1.29196e-18	RPS16
3.70143e-08	-0.361961	0.914	0.941	0.971307	0.000997053	ALDH2
2.22723e-05	-0.360714	0.661	0.729	0.906722	0.599949	NBEAL1
9.01019e-09	-0.357546	0.723	0.853	0.847597	0.000242707	UBL3
3.61567e-22	-0.356916	0.897	0.947	0.947202	9.73954e-18	ATP6V1G1
2.30324e-07	-0.354481	0.131	0.265	0.49434	0.00620424	ERO1B
4.12019e-06	-0.353915	0.399	0.582	0.685567	0.110985	HSD17B11
2.16175e-31	-0.353256	0.965	1	0.965	5.8231e-27	RPL9
1.35789e-07	-0.352846	0.859	0.918	0.93573	0.00365776	SELENOW
2.05509e-13	-0.351969	0.849	0.906	0.937086	5.53579e-09	EIF1AX
1.99343e-43	-0.351646	0.976	1	0.976	5.36971e-39	RPL10
4.47442e-06	-0.350587	0.705	0.806	0.87469	0.120528	TCEAL9
1.21929e-15	-0.348815	0.159	0.347	0.458213	3.28441e-11	IL1R1
0.0165397	-0.348684	0.409	0.553	0.739602	1	EGLN3
6.52644e-14	-0.347334	0.804	0.9	0.893333	1.75803e-09	NFIC
1.05133e-11	-0.346665	0.741	0.853	0.868699	2.83196e-07	STAU1
2.78947e-12	-0.345903	0.516	0.682	0.756598	7.51399e-08	HSPH1
3.14135e-11	-0.345615	0.78	0.835	0.934132	8.46185e-07	EIF3L
6.80273e-08	-0.345589	0.682	0.794	0.858942	0.00183245	DNAJC1
2.3305e-13	-0.345453	0.178	0.459	0.3878	6.27766e-09	ODF3B
0.0021164	-0.343011	0.782	0.859	0.910361	1	DYNC1I2
1.01335e-08	-0.342465	0.366	0.559	0.654741	0.000272967	STAT1
8.50757e-13	-0.342225	0.187	0.471	0.397028	2.29168e-08	SNRPN
1.06953e-09	-0.342194	0.661	0.724	0.912983	2.881e-05	TRIP11
6.69014e-08	-0.341432	0.4	0.541	0.739372	0.00180212	RNF39
1.11721e-10	-0.341284	0.255	0.429	0.594406	3.00943e-06	XYLT2
1.61319e-20	-0.340835	0.958	1	0.958	4.34544e-16	RPL7
1.54705e-06	-0.339581	0.729	0.806	0.904467	0.0416728	METTL7A
1.28483e-09	-0.338586	0.661	0.794	0.832494	3.46095e-05	FUT8
1.06236e-10	-0.338075	0.327	0.547	0.597806	2.86167e-06	UBE2L6
8.23037e-12	-0.33718	0.41	0.494	0.82996	2.21702e-07	CITED4
6.53697e-24	-0.336466	0.965	1	0.965	1.76086e-19	RPS15A
5.4762e-11	-0.335326	0.632	0.782	0.808184	1.47513e-06	ESD
0.0225387	-0.335246	0.482	0.629	0.766296	1	TNIP1
3.88238e-11	-0.334978	0.539	0.682	0.790323	1.0458e-06	TOX3
0.0337429	-0.334849	0.224	0.276	0.811594	1	CCN1
1.98208e-10	-0.334433	0.347	0.535	0.648598	5.33912e-06	APOL1
4.6021e-08	-0.334104	0.678	0.776	0.873711	0.00123967	EHF
3.54365e-06	-0.33331	0.528	0.741	0.712551	0.0954553	AAK1
0.000377103	-0.332129	0.438	0.641	0.683307	1	FBXW11
2.66375e-09	-0.331762	0.886	0.941	0.941552	7.17534e-05	CLU
1.66665e-09	-0.330879	0.795	0.888	0.89527	4.48946e-05	FKBP1A
1.23482e-07	-0.329817	0.614	0.753	0.815405	0.00332623	CHMP2B
4.04499e-19	-0.328908	0.882	0.924	0.954545	1.0896e-14	TOMM20
4.32509e-07	-0.328543	0.83	0.876	0.947489	0.0116505	CDC42EP1
3.75513e-15	-0.327921	0.37	0.565	0.654867	1.01152e-10	ANKRD37
7.24313e-05	-0.324249	0.254	0.218	1.16514	1	AKR1C2
6.25138e-22	-0.323377	0.2	0.382	0.52356	1.68393e-17	CLIC6
9.75742e-16	-0.323219	0.268	0.482	0.556017	2.62836e-11	CREBRF
1.11934e-12	-0.323025	0.425	0.582	0.730241	3.01517e-08	YAP1
9.06682e-07	-0.322638	0.594	0.741	0.801619	0.0244233	CCDC107
2.97961e-09	-0.322409	0.617	0.794	0.777078	8.02617e-05	SMAP1
0.387215	-0.322378	0.481	0.541	0.889094	1	EPS8L3
0.301532	-0.321478	0.784	0.729	1.07545	1	CCND1
9.52328e-07	-0.321134	0.486	0.7	0.694286	0.0256528	TLE1
3.66427e-11	-0.32113	0.329	0.588	0.559524	9.87043e-07	ASPHD1
4.29963e-06	-0.320462	0.887	0.918	0.966231	0.115819	TBCA
9.46185e-17	-0.319856	0.949	0.988	0.960526	2.54874e-12	RPL5
7.72132e-07	-0.318636	0.487	0.659	0.738998	0.0207989	FOXO3
5.80023e-08	-0.318412	0.942	0.982	0.959267	0.00156241	RAC1
3.01583e-29	-0.31793	0.971	1	0.971	8.12375e-25	RPS14
2.53463e-15	-0.317092	0.049	0.353	0.13881	6.82753e-11	SERPING1
6.09399e-08	-0.31666	0.619	0.741	0.835358	0.00164154	SUGT1
6.12201e-05	-0.315576	0.485	0.694	0.698847	1	NMT1
1.23669e-07	-0.31541	0.333	0.541	0.615527	0.00333126	YPEL3
1.71066e-19	-0.315125	0.965	1	0.965	4.60801e-15	RPL32
8.32353e-05	-0.314149	0.18	0.312	0.576923	1	SIK2
1.00035e-05	-0.313925	0.796	0.859	0.926659	0.269465	CDV3
8.23458e-13	-0.313355	0.911	0.971	0.938208	2.21815e-08	ZFAS1
7.38666e-10	-0.313077	0.723	0.747	0.967871	1.98974e-05	IRF2BP2
1.34109e-12	-0.312963	0.964	1	0.964	3.61248e-08	RPL6
1.29222e-14	-0.312444	0.461	0.647	0.712519	3.48084e-10	EIF4EBP3
6.83345e-33	-0.312056	0.965	1	0.965	1.84073e-28	RPL15
5.35712e-16	-0.311971	0.08	0.312	0.25641	1.44305e-11	RHOBTB3
1.46125e-08	-0.311957	0.211	0.447	0.472036	0.000393616	RGS3
1.06165e-05	-0.311829	0.546	0.706	0.773371	0.285977	STX12
2.22789e-08	-0.311548	0.412	0.594	0.693603	0.000600126	FOXA1
1.5261e-11	-0.310515	0.951	1	0.951	4.11085e-07	EEF1D
1.07831e-06	-0.310371	0.627	0.712	0.880618	0.0290463	RNASEH2C
0.000506709	-0.31027	0.852	0.865	0.984971	1	NUDC
1.00385e-17	-0.309478	0.151	0.306	0.493464	2.70407e-13	GABRP
1.96126e-06	-0.309388	0.479	0.647	0.74034	0.0528303	ELL2
7.178e-06	-0.309102	0.743	0.812	0.915025	0.193354	PABPC4
5.82272e-06	-0.307824	0.22	0.459	0.479303	0.156847	SLC7A5
1.25835e-18	-0.307686	0.608	0.735	0.827211	3.38962e-14	WFDC2
1.76716e-11	-0.30705	0.596	0.706	0.844193	4.76019e-07	ARFGEF3
5.81222e-07	-0.306795	0.321	0.547	0.586837	0.0156564	PLIN2
5.45349e-09	-0.306172	0.359	0.553	0.649186	0.000146901	CMSS1
1.91743e-11	-0.305918	0.526	0.712	0.738764	5.16499e-07	LINC02381
3.21228e-07	-0.305731	0.399	0.624	0.639423	0.00865291	APOL6
1.98589e-08	-0.305533	0.53	0.694	0.763689	0.000534939	IFNAR1
1.15295e-06	-0.305458	0.457	0.588	0.777211	0.0310571	ELOA
2.86494e-05	-0.305252	0.699	0.824	0.848301	0.771729	LIPH
1.13935e-22	-0.305171	0.963	0.994	0.968813	3.06907e-18	FAU
1.59995e-14	-0.30426	0.581	0.706	0.822946	4.3098e-10	ALCAM
7.95172e-05	-0.304039	0.826	0.841	0.982164	1	SDCBP
2.70611e-07	-0.304014	0.384	0.629	0.610493	0.00728945	SLC41A2
1.91749e-14	-0.302861	0.147	0.394	0.373096	5.16515e-10	KIAA1958
7.48116e-09	-0.3028	0.808	0.829	0.974668	0.00020152	CIRBP
6.2521e-10	-0.302771	0.607	0.712	0.852528	1.68413e-05	CEBPZ
7.83174e-05	-0.301622	0.625	0.776	0.805412	1	DHRS7
6.91519e-10	-0.301463	0.286	0.547	0.522852	1.86275e-05	TRIM56
0.194327	-0.30123	0.567	0.612	0.926471	1	SDCBP2
6.81363e-05	-0.300524	0.801	0.888	0.902027	1	EPN1
6.69311e-10	-0.30037	0.165	0.412	0.400485	1.80292e-05	RAB29
0.00143194	-0.29965	0.704	0.729	0.965706	1	PSMB10
4.1048e-10	-0.299144	0.56	0.659	0.849772	1.10571e-05	TNFSF10
2.14356e-13	-0.298625	0.951	1	0.951	5.77411e-09	RPL22
2.34007e-42	-0.298582	0.998	0.994	1.00402	6.30344e-38	TPT1
7.05133e-20	-0.29787	0.924	0.982	0.940937	1.89942e-15	ATP5MC2
9.05318e-10	-0.297242	0.697	0.871	0.80023	2.43865e-05	UBALD2
2.12204e-08	-0.296438	0.863	0.906	0.952539	0.000571613	PTP4A2
0.00826822	-0.296161	0.775	0.829	0.934861	1	VEGFA
9.56889e-06	-0.295469	0.946	0.976	0.969262	0.257757	ZFP36
5.71989e-06	-0.295322	0.151	0.365	0.413699	0.154077	RPS6KA5
5.90738e-06	-0.294416	0.804	0.841	0.956005	0.159127	C11orf58
8.27015e-10	-0.294028	0.744	0.8	0.93	2.22773e-05	NCOA7
4.70982e-21	-0.292891	0.939	0.988	0.950405	1.26868e-16	PFDN5
2.70461e-13	-0.292129	0.328	0.571	0.574431	7.28541e-09	FAM13A
0.131804	-0.291973	0.725	0.735	0.986395	1	PDCD4
1.24203e-07	-0.291581	0.608	0.771	0.788586	0.00334565	PRKAR1A
4.1528e-11	-0.291488	0.686	0.771	0.889754	1.11864e-06	IGBP1
6.24054e-07	-0.291372	0.422	0.606	0.69637	0.0168102	DBNDD2
8.66562e-06	-0.291175	0.206	0.459	0.448802	0.233426	SPART
3.93624e-14	-0.291066	0.962	1	0.962	1.06031e-09	RPS21
2.22894e-08	-0.290973	0.452	0.629	0.718601	0.00060041	GATAD1
2.47821e-06	-0.290562	0.662	0.765	0.865359	0.0667556	METAP2
2.42565e-12	-0.289746	0.601	0.729	0.824417	6.53396e-08	FKBP4
1.17906e-08	-0.289463	0.565	0.741	0.762483	0.000317603	SNW1
9.42053e-09	-0.289358	0.188	0.429	0.438228	0.000253761	TMEM37
2.69495e-11	-0.289082	0.901	0.947	0.951426	7.25939e-07	EIF4B
6.48362e-21	-0.288092	0.263	0.424	0.620283	1.74649e-16	BST2
2.65393e-05	-0.287165	0.81	0.824	0.98301	0.714888	DDX21
2.28807e-06	-0.286951	0.297	0.418	0.710526	0.0616337	BBC3
0.12204	-0.286187	0.953	0.959	0.993743	1	ANXA10
2.25127e-11	-0.286085	0.418	0.624	0.669872	6.06425e-07	DESI1
4.12326e-24	-0.286032	0.265	0.524	0.505725	1.11068e-19	FLRT3
6.10884e-08	-0.284134	0.807	0.835	0.966467	0.00164554	UBE2V1
0.000264348	-0.284012	0.599	0.718	0.834262	1	SNHG7
3.2303e-05	-0.283398	0.969	0.994	0.974849	0.870146	ELOB
2.03321e-15	-0.283259	0.608	0.735	0.827211	5.47685e-11	LITAF
2.28706e-08	-0.283193	0.848	0.871	0.973594	0.000616065	DNAJA1
0.0832625	-0.282823	0.387	0.488	0.793033	1	CORO2A
1.86359e-25	-0.282514	0.964	1	0.964	5.01996e-21	RPS12
2.52999e-08	-0.281643	0.824	0.641	1.28549	0.000681504	GPX2
3.73658e-11	-0.28093	0.242	0.476	0.508403	1.00652e-06	GBP2
1.34832e-08	-0.280589	0.558	0.729	0.765432	0.000363198	CIR1
4.7917e-08	-0.27919	0.739	0.841	0.878716	0.00129074	SYF2
1.23585e-10	-0.278937	0.268	0.406	0.660099	3.32901e-06	TACC1
5.57642e-07	-0.278544	0.653	0.641	1.01872	0.0150212	PIK3C2G
2.60945e-13	-0.277781	0.315	0.482	0.653527	7.02906e-09	P4HA1
4.01044e-07	-0.277511	0.496	0.647	0.766615	0.0108029	CASP4
5.05466e-12	-0.276676	0.65	0.706	0.92068	1.36157e-07	CCNG1
5.97638e-09	-0.276596	0.518	0.665	0.778947	0.000160986	MAF1
0.0105111	-0.276025	0.324	0.518	0.625483	1	ITGB6
4.44617e-18	-0.275711	0.821	0.888	0.92455	1.19767e-13	ASPH
1.7192e-06	-0.275642	0.411	0.582	0.706186	0.0463102	ZNF148
2.88357e-23	-0.275193	0.964	1	0.964	7.76748e-19	RPL39
1.40423e-08	-0.274588	0.53	0.635	0.834646	0.000378256	COBLL1
5.19684e-05	-0.274453	0.453	0.629	0.720191	1	IGF2BP2
5.86565e-11	-0.274158	0.292	0.429	0.680653	1.58003e-06	NTN4
2.10643e-05	-0.274006	0.705	0.806	0.87469	0.56741	DAP
1.52736e-06	-0.272136	0.819	0.871	0.940299	0.0411424	DNAJB1
4.59608e-06	-0.272101	0.413	0.559	0.738819	0.123805	IRF2
3.1822e-09	-0.272092	0.215	0.341	0.630499	8.5719e-05	RHOV
6.08051e-06	-0.271917	0.182	0.418	0.435407	0.163791	GAMT
0.00366469	-0.271469	0.634	0.741	0.855601	1	WAC
8.40966e-08	-0.271033	0.296	0.488	0.606557	0.00226531	GABARAPL1
1.22689e-10	-0.271026	0.302	0.406	0.743842	3.30488e-06	KITLG
3.00024e-11	-0.270449	0.738	0.829	0.890229	8.08175e-07	NDUFV3
1.39971e-06	-0.270296	0.868	0.9	0.964444	0.037704	MORF4L1
9.05855e-10	-0.270055	0.553	0.641	0.862715	2.4401e-05	SELENOP
1.90518e-14	-0.269998	0.863	0.935	0.922995	5.13198e-10	EIF3F
5.54331e-05	-0.269891	0.577	0.676	0.85355	1	PHF3
1.46782e-09	-0.269719	0.166	0.394	0.42132	3.95386e-05	SLC16A7
1.33338e-11	-0.269707	0.224	0.394	0.568528	3.59172e-07	CYBRD1
1.2181e-09	-0.26957	0.336	0.524	0.641221	3.28119e-05	RAB32
0.00404681	-0.2691	0.356	0.541	0.658041	1	CTNNAL1
1.52652e-10	-0.268849	0.76	0.753	1.0093	4.11198e-06	NRARP
1.75084e-08	-0.268806	0.176	0.435	0.404598	0.000471623	C12orf65
6.29825e-13	-0.268715	0.581	0.741	0.784076	1.69656e-08	PURA
9.22264e-10	-0.268252	0.577	0.706	0.81728	2.4843e-05	SNHG32
6.29294e-09	-0.268108	0.756	0.812	0.931034	0.000169513	ANXA3
2.58234e-10	-0.267829	0.174	0.324	0.537037	6.95605e-06	SLC9A7
2.75445e-13	-0.267439	0.524	0.729	0.718793	7.41966e-09	IL6ST
7.69678e-11	-0.267438	0.591	0.653	0.905054	2.07328e-06	NFIX
0.000859178	-0.267292	0.91	0.929	0.979548	1	TPM1
7.02504e-09	-0.26699	0.787	0.882	0.89229	0.000189234	RPL22L1
1.09462e-13	-0.266727	0.068	0.335	0.202985	2.94858e-09	DUOX1
0.000130148	-0.265692	0.857	0.865	0.990751	1	GOLGA4
4.45791e-11	-0.265055	0.95	0.988	0.961538	1.20083e-06	RPS17
6.9543e-05	-0.264448	0.288	0.529	0.544423	1	PYROXD1
2.07179e-14	-0.264135	0.457	0.376	1.21543	5.58078e-10	CXCL1
2.48448e-05	-0.263262	0.83	0.853	0.973036	0.669244	PSME2
0.000202234	-0.263068	0.133	0.335	0.397015	1	SPNS2
7.29487e-11	-0.263067	0.363	0.488	0.743852	1.96502e-06	ARHGAP24
4.78822e-07	-0.26295	0.582	0.694	0.838617	0.012898	IFI30
1.0654e-26	-0.262865	0.972	1	0.972	2.86986e-22	RPL18
0.0156966	-0.262561	0.23	0.418	0.550239	1	EEF1A2
5.07813e-08	-0.262528	0.489	0.647	0.755796	0.00136789	SP100
6.40789e-09	-0.26036	0.865	0.894	0.967562	0.000172609	LDHA
2.27777e-13	-0.260276	0.864	0.935	0.924064	6.13562e-09	COPS9
9.88762e-14	-0.25979	0.155	0.382	0.405759	2.66343e-09	SLC9B2
6.64129e-09	-0.259487	0.356	0.435	0.818391	0.000178896	NR4A2
1.34184e-20	-0.259177	0.839	0.865	0.969942	3.61451e-16	MPC2
1.3737e-13	-0.258951	0.114	0.359	0.317549	3.70034e-09	HPN
2.93282e-06	-0.25894	0.817	0.888	0.920045	0.0790014	DEK
0.000360555	-0.258482	0.748	0.788	0.949239	1	PSMB8
1.70596e-22	-0.258028	0.961	1	0.961	4.59534e-18	RPL30
5.50664e-14	-0.257751	0.812	0.865	0.938728	1.48332e-09	TMEM123
4.83453e-14	-0.257624	0.131	0.394	0.332487	1.30228e-09	BEX4
7.76219e-06	-0.257315	0.508	0.588	0.863946	0.20909	ECHDC1
5.57366e-05	-0.257308	0.502	0.647	0.775889	1	SREK1IP1
2.77079e-07	-0.256842	0.387	0.565	0.684956	0.00746368	SORD
0.000276251	-0.256444	0.332	0.547	0.606947	1	TMEM92
0.00304558	-0.256273	0.483	0.576	0.838542	1	DDIT4
2.52573e-09	-0.255673	0.904	0.965	0.936788	6.80355e-05	ARL6IP4
4.56684e-07	-0.255588	0.603	0.724	0.832873	0.0123017	CYB5R3
5.98585e-08	-0.255477	0.51	0.688	0.741279	0.00161241	PLSCR1
2.28855e-06	-0.255127	0.361	0.506	0.713439	0.0616467	LYN
3.3623e-08	-0.255109	0.085	0.3	0.283333	0.000905703	STX19
0.718136	-0.253629	0.193	0.329	0.586626	1	GPAT3
3.78671e-18	-0.253433	0.975	1	0.975	1.02002e-13	RPS3
3.15629e-09	-0.253051	0.076	0.288	0.263889	8.50211e-05	PAG1
0.00282781	-0.252757	0.452	0.612	0.738562	1	TNFRSF21
3.02631e-09	-0.252118	0.982	1	0.982	8.15196e-05	RPLP2
1.91189e-10	-0.250975	0.341	0.482	0.707469	5.15005e-06	ZNF22
1.32841e-15	-0.250903	0.722	0.747	0.966533	3.57833e-11	TMEM97
0.00010441	-0.25075	0.655	0.741	0.883941	1	PAK2
3.31904e-14	-0.250181	0.976	1	0.976	8.9405e-10	RPS8
8.85524e-15	-0.25012	0.957	1	0.957	2.38534e-10	RPL10A
7.13936e-06	-0.249916	0.592	0.735	0.805442	0.192313	RPL7L1
3.21061e-10	-0.249735	0.277	0.476	0.581933	8.64843e-06	PCCA
1.0717e-13	-0.248668	0.267	0.494	0.540486	2.88685e-09	NEO1
2.26424e-36	-0.248618	0.991	1	0.991	6.09919e-32	EEF1A1
0.0115844	-0.248063	0.942	0.953	0.988458	1	SQSTM1
5.70673e-12	-0.247497	0.203	0.353	0.575071	1.53722e-07	CHRM3
0.185707	-0.247349	0.271	0.482	0.562241	1	PHGDH
1.82975e-14	-0.246952	0.334	0.518	0.644788	4.9288e-10	HBP1
0.00661096	-0.245687	0.315	0.388	0.811856	1	DUSP6
3.71053e-18	-0.245555	0.976	1	0.976	9.99506e-14	RPS11
1.27613e-07	-0.245367	0.303	0.494	0.61336	0.00343752	CCND3
3.69435e-10	-0.244315	0.446	0.535	0.833645	9.95148e-06	IFNGR1
3.38615e-09	-0.243597	0.866	0.906	0.95585	9.12128e-05	EIF3G
2.76011e-06	-0.243021	0.409	0.588	0.695578	0.074349	ECPAS
0.00068709	-0.242978	0.865	0.906	0.954746	1	LIMA1
1.10274e-05	-0.24294	0.42	0.624	0.673077	0.297044	CHMP4C
2.13633e-18	-0.242812	0.947	1	0.947	5.75464e-14	COX7C
5.85069e-07	-0.242443	0.62	0.724	0.856354	0.01576	WASL
1.40388e-08	-0.242113	0.853	0.841	1.01427	0.000378162	MTRNR2L8
1.86632e-08	-0.241951	0.411	0.565	0.727434	0.000502729	AK4
0.000833851	-0.241582	0.739	0.812	0.910099	1	CEBPB
6.28107e-17	-0.241519	0.97	1	0.97	1.69193e-12	RPL8
8.32374e-08	-0.240908	0.286	0.494	0.578947	0.00224217	DEGS1
1.11517e-11	-0.240822	0.826	0.876	0.942922	3.00392e-07	TMEM219
1.37996e-22	-0.240758	0.949	1	0.949	3.7172e-18	RPS13
8.82286e-19	-0.240738	0.759	0.853	0.889801	2.37661e-14	GPRC5C
0.0038346	-0.24057	0.899	0.935	0.961497	1	ZFP36L2
5.72164e-15	-0.240086	0.09	0.388	0.231959	1.54124e-10	FNBP1
2.75429e-13	-0.238077	0.981	1	0.981	7.41924e-09	RPL13A
1.07666e-07	-0.238026	0.597	0.706	0.845609	0.00290019	FNBP1L
0.0839114	-0.237947	0.937	0.924	1.01407	1	KLF6
2.24329e-07	-0.237727	0.202	0.412	0.490291	0.00604274	ZBED3
0.0161797	-0.237421	0.447	0.576	0.776042	1	YARS
1.38922e-14	-0.237195	0.84	0.894	0.939597	3.74215e-10	ANAPC16
1.2071e-08	-0.23707	0.773	0.824	0.938107	0.000325157	TCEA1
7.86562e-12	-0.236478	0.825	0.912	0.904605	2.11876e-07	SMIM26
2.89801e-16	-0.236464	0.882	0.935	0.943316	7.80636e-12	COMMD6
2.7264e-11	-0.235413	0.12	0.329	0.364742	7.34409e-07	ANKRD50
0.00369739	-0.235397	0.556	0.629	0.883943	1	RNF19A
2.07787e-06	-0.234693	0.782	0.829	0.943305	0.0559716	ARPC1A
5.17307e-12	-0.23457	0.242	0.441	0.548753	1.39347e-07	DRAM1
6.4189e-06	-0.234515	0.83	0.859	0.96624	0.172906	TOP1
0.000179704	-0.234442	0.511	0.606	0.843234	1	CCDC59
0.00251395	-0.23431	0.939	0.918	1.02288	1	FOSB
0.000446919	-0.234042	0.716	0.759	0.943347	1	GNB1
2.74546e-05	-0.233973	0.786	0.806	0.975186	0.739544	TAF1D
1.58804e-05	-0.233894	0.718	0.794	0.904282	0.427771	EIF5
1.152e-08	-0.233518	0.835	0.859	0.972061	0.000310314	CSDE1
2.30068e-06	-0.233517	0.483	0.647	0.746522	0.0619735	MPZL2
8.73366e-06	-0.233401	0.352	0.529	0.665406	0.235259	ZMYM4
3.68826e-08	-0.233376	0.492	0.647	0.760433	0.000993508	RFC1
5.08207e-17	-0.233176	0.246	0.429	0.573427	1.36896e-12	RBPMS
0.00920283	-0.232409	0.805	0.847	0.950413	1	HDGF
5.4026e-12	-0.231943	0.866	0.894	0.96868	1.4553e-07	YBX3
2.11787e-16	-0.231016	0.963	1	0.963	5.7049e-12	RPL14
3.65769e-11	-0.229458	0.364	0.459	0.793028	9.85273e-07	SLC11A2
5.17114e-05	-0.229103	0.618	0.753	0.820717	1	CD82
2.96085e-08	-0.228972	0.582	0.629	0.925278	0.000797565	KLF10
0.000144956	-0.228814	0.721	0.788	0.914975	1	RSRC2
4.6094e-06	-0.228674	0.785	0.812	0.966749	0.124163	ID3
3.05311e-06	-0.228625	0.336	0.482	0.697095	0.0822415	BSPRY
1.65811e-12	-0.22826	0.782	0.859	0.910361	4.46645e-08	EIF3M
1.48949e-09	-0.228124	0.567	0.706	0.803116	4.01223e-05	AK3
2.00091e-06	-0.227932	0.376	0.547	0.687386	0.0538986	C11orf54
1.20942e-12	-0.227807	0.797	0.882	0.903628	3.25783e-08	EIF3D
1.36238e-09	-0.227636	0.812	0.865	0.938728	3.66986e-05	FBP1
1.25614e-08	-0.227237	0.594	0.712	0.83427	0.000338368	BEX3
1.78944e-09	-0.227039	0.237	0.406	0.583744	4.82021e-05	SNX18
5.66325e-10	-0.226257	0.956	0.982	0.973523	1.52551e-05	HSP90AB1
2.64985e-07	-0.226246	0.749	0.806	0.92928	0.00713791	UBXN1
0.0947389	-0.226158	0.545	0.588	0.926871	1	TXNRD1
6.44404e-09	-0.226157	0.255	0.394	0.647208	0.000173583	FLVCR1
5.08827e-08	-0.22604	0.346	0.476	0.726891	0.00137063	LYRM4
7.86131e-05	-0.225792	0.577	0.676	0.85355	1	SH2D4A
0.00856216	-0.225669	0.308	0.376	0.819149	1	ARID5B
1.02129e-09	-0.225304	0.849	0.906	0.937086	2.75104e-05	CNBP
3.17319e-06	-0.224955	0.547	0.671	0.815201	0.0854761	PPP3CA
3.75349e-06	-0.224896	0.714	0.818	0.872861	0.101108	ADAM9
1.26769e-10	-0.22464	0.873	0.9	0.97	3.41477e-06	SNU13
0.845772	-0.224207	0.176	0.312	0.564103	1	NPW
8.09602e-15	-0.224126	0.196	0.418	0.4689	2.18082e-10	PLOD2
1.47218e-07	-0.223976	0.834	0.871	0.95752	0.00396562	VDAC2
8.94647e-06	-0.223892	0.876	0.906	0.966887	0.240991	PRRC2C
2.04167e-06	-0.223486	0.625	0.718	0.870474	0.0549963	RSF1
9.15062e-07	-0.223034	0.603	0.7	0.861429	0.024649	KLF9
3.98705e-07	-0.222541	0.309	0.471	0.656051	0.0107399	REPS2
0.000720752	-0.222223	0.666	0.735	0.906122	1	PLLP
1.49573e-06	-0.222157	0.663	0.729	0.909465	0.0402904	HIPK2
3.77681e-09	-0.222105	0.701	0.776	0.903351	0.000101736	MYO1C
2.11229e-09	-0.222054	0.874	0.924	0.945887	5.68988e-05	C19orf53
2.38892e-10	-0.221869	0.574	0.706	0.813031	6.43502e-06	REXO2
8.59608e-12	-0.22164	0.806	0.853	0.9449	2.31552e-07	NAP1L1
7.86568e-06	-0.221611	0.78	0.835	0.934132	0.211878	YY1
1.68036e-13	-0.221113	0.358	0.441	0.811791	4.52638e-09	VEGFB
1.73199e-11	-0.220765	0.09	0.288	0.3125	4.66545e-07	GNAI1
3.85806e-07	-0.219775	0.564	0.653	0.863706	0.0103925	ARFGAP3
1.92676e-08	-0.219148	0.454	0.571	0.795096	0.00051901	BIN1
6.77646e-14	-0.218625	0.935	0.982	0.952138	1.82537e-09	SLC25A6
5.35767e-19	-0.218226	0.971	1	0.971	1.44319e-14	RPL29
1.27502e-22	-0.217987	0.041	0.282	0.14539	3.43452e-18	PRKAA2
2.10197e-07	-0.217864	0.601	0.718	0.837047	0.00566209	TCEAL8
3.56149e-09	-0.217751	0.312	0.441	0.707483	9.59358e-05	IGF1R
1.03599e-07	-0.217553	0.814	0.865	0.94104	0.00279064	TTC3
1.89241e-06	-0.21734	0.28	0.453	0.618102	0.0509759	CLDN12
2.98399e-06	-0.217025	0.366	0.459	0.797386	0.0803796	DCAF6
8.00304e-12	-0.216398	0.315	0.306	1.02941	2.15578e-07	PTPRZ1
4.10974e-07	-0.216307	0.531	0.682	0.778592	0.0110704	ME2
0.0367709	-0.216161	0.17	0.335	0.507463	1	APOC1
3.57223e-05	-0.215793	0.19	0.329	0.577508	0.962253	ARHGAP10
1.08558e-07	-0.215708	0.404	0.535	0.75514	0.00292422	ZDHHC9
1.65895e-08	-0.215516	0.226	0.406	0.55665	0.000446872	PLCL2
4.01012e-05	-0.215507	0.342	0.512	0.667969	1	ZNF33A
0.255595	-0.214863	0.482	0.547	0.88117	1	PMAIP1
1.46959e-07	-0.214762	0.206	0.418	0.492823	0.00395863	ZNF37A
2.96179e-08	-0.214517	0.393	0.512	0.767578	0.000797817	ANKIB1
0.000187621	-0.214166	0.674	0.747	0.902276	1	CFDP1
3.82719e-07	-0.214123	0.703	0.735	0.956463	0.0103093	RAB4A
4.40187e-05	-0.213864	0.352	0.506	0.695652	1	HYI
3.70532e-09	-0.213767	0.169	0.359	0.470752	9.98102e-05	CCKBR
0.000136284	-0.213757	0.237	0.353	0.671388	1	AC007952.4
4.03641e-12	-0.213495	0.639	0.776	0.823454	1.08729e-07	PIN4
2.55233e-08	-0.213203	0.308	0.453	0.679912	0.000687522	KLHL24
7.40188e-24	-0.212902	0.249	0.394	0.63198	1.99384e-19	C5orf38
0.000134123	-0.212827	0.923	0.924	0.998918	1	SERBP1
0.00101688	-0.212789	0.697	0.753	0.925631	1	LARP1
3.23575e-06	-0.212764	0.899	0.924	0.972944	0.0871614	VDAC1
0.400782	-0.212285	0.664	0.576	1.15278	1	TRIB1
1.24103e-05	-0.212266	0.401	0.541	0.74122	0.334296	TNFSF13
7.8289e-22	-0.211701	0.963	0.994	0.968813	2.10887e-17	NACA
3.37567e-07	-0.21151	0.704	0.759	0.927536	0.00909304	EIF2A
5.96745e-06	-0.211487	0.673	0.753	0.893758	0.160745	VTI1B
4.71738e-10	-0.21147	0.446	0.465	0.95914	1.27072e-05	DEPP1
1.56355e-14	-0.21123	0.053	0.276	0.192029	4.21174e-10	CIITA
4.41797e-09	-0.21114	0.812	0.876	0.926941	0.000119007	XRCC5
1.55333e-10	-0.210199	0.957	0.982	0.974542	4.18421e-06	COX4I1
5.49836e-09	-0.209969	0.675	0.753	0.896414	0.000148109	SRP72
1.08777e-10	-0.209879	0.473	0.576	0.821181	2.93013e-06	CDK6
6.57573e-07	-0.209548	0.307	0.524	0.585878	0.017713	ADGRG6
3.80995e-11	-0.209447	0.256	0.388	0.659794	1.02629e-06	CA8
2.04721e-10	-0.208278	0.923	0.941	0.980871	5.51458e-06	SERP1
1.68471e-10	-0.20807	0.221	0.341	0.648094	4.5381e-06	CTSF
3.87632e-34	-0.207938	0.454	0.547	0.829982	1.04416e-29	IRX2
1.65613e-11	-0.207608	0.263	0.447	0.588367	4.46113e-07	MXI1
0.000442163	-0.207556	0.562	0.694	0.809798	1	NUP50
5.74355e-08	-0.207147	0.286	0.494	0.578947	0.00154714	GATC
1.92282e-13	-0.20708	0.958	0.994	0.963783	5.17951e-09	EEF2
9.38444e-12	-0.206974	0.798	0.853	0.935522	2.52789e-07	EID1
2.41068e-17	-0.20645	0.953	1	0.953	6.49366e-13	RPL21
1.77744e-08	-0.206333	0.684	0.788	0.86802	0.000478788	DDX1
3.42436e-05	-0.206264	0.574	0.682	0.841642	0.922419	PSMF1
6.363e-19	-0.206256	0.309	0.482	0.641079	1.714e-14	ZDHHC2
0.000174403	-0.20613	0.766	0.794	0.964736	1	TAPBP
7.76316e-06	-0.206041	0.119	0.282	0.421986	0.209116	TRMT10B
1.93982e-12	-0.205879	0.772	0.841	0.917955	5.22529e-08	CXADR
6.05203e-10	-0.205852	0.259	0.371	0.698113	1.63024e-05	ROR1
5.38941e-09	-0.205832	0.806	0.882	0.913832	0.000145175	TMCO1
0.03641	-0.205624	0.52	0.541	0.961183	1	MTHFD2
4.3983e-10	-0.205475	0.851	0.9	0.945556	1.18477e-05	PRDX6
6.28521e-06	-0.204977	0.979	0.988	0.990891	0.169305	PABPC1
0.00270459	-0.204763	0.209	0.318	0.657233	1	NME6
2.5514e-09	-0.204519	0.794	0.835	0.950898	6.87271e-05	CCDC47
5.90644e-16	-0.204518	0.067	0.353	0.189802	1.59102e-11	KCND3
2.01769e-07	-0.204331	0.196	0.376	0.521277	0.00543506	BEX2
0.828863	-0.204009	0.882	0.865	1.01965	1	ID1
3.43229e-06	-0.203816	0.166	0.347	0.478386	0.0924555	GBP1
3.36038e-12	-0.202873	0.865	0.935	0.925134	9.05184e-08	C12orf57
2.53668e-06	-0.202859	0.847	0.871	0.972445	0.0683304	UBXN4
6.0871e-06	-0.201302	0.59	0.718	0.821727	0.163968	SH3GLB1
5.9042e-05	-0.201278	0.188	0.365	0.515068	1	RORC
3.21497e-22	-0.2011	0.952	1	0.952	8.66018e-18	RPS4X
1.79367e-08	-0.201079	0.692	0.788	0.878173	0.000483161	LPP
0.000188002	-0.201049	0.608	0.688	0.883721	1	TNFRSF14
1.27282e-20	-0.200974	0.961	1	0.961	3.42859e-16	RPL26
6.50259e-06	-0.200916	0.232	0.382	0.60733	0.17516	CAPN12
0.000867361	-0.200267	0.246	0.365	0.673973	1	ZNF33B
8.87946e-05	-0.200112	0.558	0.653	0.854518	1	TRIM44
0.0590166	-0.200111	0.229	0.265	0.864151	1	IL32
1.49155e-07	-0.199688	0.494	0.629	0.785374	0.00401778	LIMS1
2.80518e-23	-0.199533	0.941	0.988	0.952429	7.55632e-19	ATP1B1
1.7867e-23	-0.199511	0.962	1	0.962	4.81283e-19	RPS27A
7.08024e-06	-0.199464	0.966	0.994	0.971831	0.19072	EDF1
8.42935e-06	-0.199403	0.637	0.729	0.8738	0.227061	ANKRD12
2.61897e-18	-0.19907	0.974	1	0.974	7.05472e-14	RPLP0
7.71966e-05	-0.19907	0.301	0.424	0.709906	1	TMEM109
3.99253e-10	-0.198482	0.887	0.953	0.930745	1.07547e-05	PCBP1
2.16933e-06	-0.198298	0.6	0.753	0.796813	0.0584352	LTBR
1.1727e-05	-0.19804	0.232	0.447	0.519016	0.31589	PRNP
8.064e-06	-0.197963	0.316	0.435	0.726437	0.21722	LRIG3
5.80576e-06	-0.197844	0.419	0.565	0.741593	0.15639	OSBPL8
8.26297e-14	-0.197834	0.443	0.594	0.745791	2.2258e-09	BNIP3L
7.29334e-05	-0.19779	0.802	0.835	0.960479	1	LMO4
6.9838e-06	-0.197343	0.247	0.382	0.646597	0.188123	H6PD
1.4705e-05	-0.197168	0.556	0.682	0.815249	0.396109	POR
2.24461e-06	-0.197094	0.558	0.665	0.839098	0.0604632	UBE2R2
2.59448e-07	-0.196922	0.605	0.7	0.864286	0.00698874	SUMO3
1.07149e-05	-0.196711	0.316	0.518	0.610039	0.288628	CARS
4.60306e-08	-0.19586	0.496	0.588	0.843537	0.00123993	LTA4H
3.41463e-08	-0.195812	0.726	0.818	0.887531	0.000919799	SNRPB2
3.46438e-07	-0.195679	0.797	0.824	0.967233	0.00933199	MRFAP1
3.7633e-12	-0.195569	0.657	0.771	0.85214	1.01372e-07	ENAH
4.62987e-09	-0.195506	0.895	0.929	0.963402	0.000124715	SON
0.000813016	-0.195144	0.61	0.676	0.902367	1	CFLAR
2.5151e-05	-0.195056	0.684	0.741	0.923077	0.677491	CTBP2
2.01207e-09	-0.195039	0.602	0.612	0.98366	5.41991e-05	GPR160
4.3605e-07	-0.194869	0.491	0.582	0.843643	0.0117459	SLU7
0.000401143	-0.194546	0.268	0.429	0.624709	1	CD68
0.000182125	-0.194545	0.345	0.529	0.652174	1	SIDT2
8.03601e-20	-0.194497	0.959	1	0.959	2.16466e-15	RPS23
1.1168e-08	-0.194324	0.696	0.735	0.946939	0.000300832	TCP1
3.60569e-08	-0.19365	0.565	0.718	0.786908	0.000971264	PAWR
3.26165e-05	-0.193512	0.514	0.647	0.794436	0.878591	PPP4R2
9.58158e-10	-0.193505	0.863	0.906	0.952539	2.58099e-05	ANP32B
0.000102734	-0.193502	0.642	0.688	0.93314	1	URI1
1.53737e-05	-0.19349	0.565	0.629	0.898251	0.414121	TMEM181
1.07822e-06	-0.193446	0.879	0.9	0.976667	0.029044	VAMP8
0.000457562	-0.193325	0.538	0.6	0.896667	1	SRM
0.0440928	-0.19327	0.816	0.782	1.04348	1	DDX24
6.8407e-12	-0.193085	0.232	0.435	0.533333	1.84268e-07	PEA15
6.70621e-12	-0.192849	0.727	0.818	0.888753	1.80645e-07	IMP3
1.14882e-13	-0.192824	0.135	0.341	0.395894	3.09458e-09	ADTRP
3.20844e-17	-0.192686	0.968	1	0.968	8.64257e-13	RPL19
1.09176e-18	-0.192576	0.041	0.288	0.142361	2.94089e-14	ZC3H12C
2.1789e-07	-0.19252	0.242	0.347	0.697406	0.0058693	WIPI1
0.00021592	-0.192413	0.429	0.541	0.792976	1	DESI2
6.99402e-05	-0.192391	0.562	0.647	0.868624	1	PAIP2
9.22244e-06	-0.192376	0.718	0.771	0.931258	0.248425	RNF181
0.000845274	-0.192208	0.179	0.353	0.507082	1	TMEM161B
4.33553e-07	-0.191472	0.275	0.459	0.599129	0.0116786	XPOT
0.0810315	-0.191314	0.968	0.959	1.00938	1	ANXA2
1.37824e-07	-0.1904	0.505	0.559	0.903399	0.00371257	NME4
7.87403e-05	-0.190175	0.571	0.682	0.837243	1	FGD4
1.17286e-07	-0.1901	0.456	0.588	0.77551	0.00315933	PCMTD1
1.94235e-06	-0.190041	0.575	0.688	0.835756	0.0523211	NELFE
1.26614e-05	-0.189838	0.469	0.553	0.848101	0.341059	MYCBP2
1.81328e-05	-0.189796	0.477	0.576	0.828125	0.488443	RB1CC1
0.00115156	-0.189641	0.314	0.435	0.721839	1	DTX3L
2.1942e-07	-0.188753	0.8	0.841	0.951249	0.00591052	SELENOK
0.000156009	-0.18874	0.637	0.729	0.8738	1	FOXA3
1.40425e-08	-0.188646	0.815	0.871	0.935706	0.000378264	HERPUD1
6.19814e-09	-0.188263	0.881	0.924	0.953463	0.000166959	HSPD1
4.07422e-06	-0.188103	0.769	0.835	0.920958	0.109747	ERBB3
1.88829e-12	-0.188103	0.458	0.606	0.755776	5.0865e-08	HAGH
2.84023e-08	-0.188002	0.704	0.771	0.9131	0.000765074	MTUS1
8.11734e-08	-0.187577	0.318	0.453	0.701987	0.00218657	ZNF358
4.27095e-07	-0.187313	0.483	0.624	0.774038	0.0115046	SHTN1
7.21796e-05	-0.186975	0.315	0.424	0.742925	1	CIZ1
6.83104e-08	-0.18612	0.747	0.818	0.913203	0.00184008	DDX18
1.43195e-07	-0.185864	0.88	0.918	0.958606	0.00385725	ZNHIT1
2.19952e-06	-0.185717	0.885	0.894	0.989933	0.0592484	MTDH
5.47965e-09	-0.184985	0.22	0.394	0.558376	0.000147605	MFSD4A
6.66106e-10	-0.184709	0.363	0.512	0.708984	1.79429e-05	AIP
1.73595e-05	-0.184552	0.172	0.329	0.522796	0.467612	TXNDC16
0.000418217	-0.18446	0.245	0.4	0.6125	1	GCLM
1.78809e-05	-0.184221	0.227	0.335	0.677612	0.481659	RGMB
8.33098e-09	-0.184196	0.399	0.547	0.729433	0.000224412	FYTTD1
0.000543351	-0.183961	0.481	0.612	0.785948	1	CTDSP1
0.105146	-0.183678	0.256	0.271	0.944649	1	RASD1
3.12866e-12	-0.183629	0.775	0.853	0.908558	8.42768e-08	EIF2S3
1.45672e-07	-0.183565	0.122	0.288	0.423611	0.00392397	ANGPTL4
4.33271e-06	-0.183324	0.617	0.706	0.873938	0.11671	COA6
0.000380358	-0.183241	0.383	0.506	0.756917	1	TMA16
9.47052e-07	-0.182744	0.345	0.529	0.652174	0.0255107	INSR
2.23923e-11	-0.182711	0.97	1	0.97	6.03182e-07	RPS24
6.77859e-06	-0.182341	0.512	0.647	0.791345	0.182595	RNF10
6.82205e-09	-0.181746	0.444	0.571	0.777583	0.000183766	ARMCX3
8.88029e-06	-0.181355	0.433	0.565	0.766372	0.239208	UTP11
1.73234e-09	-0.181205	0.212	0.365	0.580822	4.66639e-05	NT5C3B
1.6858e-05	-0.180927	0.675	0.747	0.903614	0.454105	SSNA1
0.172138	-0.180778	0.239	0.347	0.688761	1	AIFM2
6.1471e-06	-0.180773	0.628	0.724	0.867403	0.165584	WDR45B
0.00270468	-0.180514	0.103	0.324	0.317901	1	PCAT18
1.66979e-08	-0.180476	0.726	0.794	0.914358	0.000449792	TC2N
4.93707e-09	-0.18023	0.392	0.576	0.680556	0.00013299	AIDA
6.15126e-06	-0.180206	0.837	0.859	0.974389	0.165697	GALNT3
2.7587e-06	-0.180188	0.542	0.629	0.861685	0.0743112	TFAM
3.98864e-05	-0.179449	0.808	0.835	0.967665	1	BAG1
1.41353e-07	-0.179438	0.708	0.747	0.947791	0.00380762	G3BP1
2.48203e-21	-0.179355	0.72	0.829	0.868516	6.68585e-17	CKB
1.12652e-10	-0.179067	0.858	0.912	0.940789	3.0345e-06	RTRAF
1.57709e-08	-0.178987	0.423	0.547	0.773309	0.00042482	ZNF652
7.82233e-11	-0.178943	0.426	0.476	0.894958	2.1071e-06	PLCB4
7.37774e-07	-0.178789	0.418	0.576	0.725694	0.0198734	CHKA
2.97498e-10	-0.178401	0.612	0.706	0.866856	8.01371e-06	APPL1
4.5665e-11	-0.178194	0.285	0.376	0.757979	1.23008e-06	ZBTB10
1.35448e-07	-0.178021	0.076	0.288	0.263889	0.00364856	CTH
5.88695e-11	-0.17786	0.968	1	0.968	1.58577e-06	RPS19
4.85218e-08	-0.17773	0.667	0.776	0.859536	0.00130703	ABCF1
1.13919e-15	-0.176667	0.509	0.694	0.733429	3.06863e-11	ZNF292
0.00437791	-0.1766	0.686	0.688	0.997093	1	MPHOSPH8
0.00292044	-0.176485	0.202	0.3	0.673333	1	TUSC1
0.000169011	-0.176395	0.633	0.682	0.928152	1	PSMC1
1.84129e-05	-0.176383	0.172	0.4	0.43	0.495987	BTN3A2
4.5836e-05	-0.176176	0.438	0.565	0.775221	1	ZNF524
7.87322e-05	-0.17599	0.203	0.341	0.595308	1	ZNF827
0.000530457	-0.175951	0.751	0.788	0.953046	1	RAB10
0.000575589	-0.175922	0.307	0.388	0.791237	1	ZBTB44
3.88067e-12	-0.175909	0.116	0.253	0.458498	1.04534e-07	SBSPON
8.61358e-06	-0.175325	0.339	0.512	0.662109	0.232024	SLC7A1
4.65469e-05	-0.175218	0.614	0.559	1.09839	1	TFRC
0.000111149	-0.175174	0.446	0.594	0.750842	1	CAB39
2.22022e-06	-0.175156	0.449	0.559	0.80322	0.059806	RBM26
2.13385e-05	-0.175105	0.25	0.365	0.684932	0.574795	ACSL4
9.14403e-07	-0.174911	0.759	0.835	0.908982	0.0246313	TAF10
1.87686e-09	-0.174764	0.84	0.871	0.964409	5.0557e-05	UXT
0.00115893	-0.17457	0.525	0.606	0.866337	1	SERINC1
0.00523103	-0.174241	0.52	0.553	0.940325	1	PHIP
0.523913	-0.174121	0.109	0.253	0.43083	1	CHAC1
4.51463e-06	-0.174057	0.298	0.435	0.685057	0.121611	MINDY2
1.80422e-09	-0.174051	0.686	0.806	0.851117	4.86004e-05	AP2B1
6.26979e-10	-0.174023	0.063	0.276	0.228261	1.68889e-05	MSN
2.92529e-10	-0.173799	0.094	0.265	0.354717	7.87986e-06	FAM229B
2.62698e-06	-0.173626	0.487	0.553	0.880651	0.0707631	TIMM9
6.53999e-09	-0.173573	0.28	0.559	0.500894	0.000176168	GAREM1
1.58648e-14	-0.173396	0.991	1	0.991	4.2735e-10	RPS6
2.68284e-10	-0.173199	0.155	0.335	0.462687	7.22678e-06	SYBU
0.000322668	-0.173187	0.67	0.759	0.88274	1	DYNC1LI2
9.12277e-07	-0.173165	0.674	0.759	0.888011	0.024574	HMOX2
0.0142809	-0.172999	0.291	0.376	0.773936	1	TMEM107
5.87604e-16	-0.172914	0.011	0.282	0.0390071	1.58283e-11	S100A9
0.000141488	-0.172799	0.436	0.565	0.771681	1	RFK
0.000234481	-0.172526	0.328	0.394	0.832487	1	NINJ1
3.56115e-08	-0.171719	0.15	0.294	0.510204	0.000959267	ZNF552
9.2146e-08	-0.171719	0.27	0.382	0.706806	0.00248214	STEAP2
2.41516e-06	-0.171712	0.727	0.806	0.901985	0.0650572	COMTD1
2.28812e-06	-0.171568	0.363	0.518	0.700772	0.0616351	CLIC4
6.216e-06	-0.171476	0.283	0.441	0.641723	0.16744	CPQ
3.22175e-08	-0.17141	0.274	0.418	0.655502	0.000867844	MAP3K5
5.08426e-05	-0.171356	0.454	0.576	0.788194	1	CFAP97
0.00151216	-0.171336	0.188	0.329	0.571429	1	TRIB2
0.000133117	-0.17133	0.526	0.641	0.820593	1	GTF2F1
0.00141486	-0.170627	0.374	0.471	0.794055	1	KIAA1143
6.55344e-08	-0.170481	0.442	0.571	0.774081	0.0017653	ARHGAP26
1.66461e-11	-0.170385	0.856	0.9	0.951111	4.48397e-07	EIF3H
7.57656e-08	-0.170339	0.97	1	0.97	0.0020409	RPL35
1.7092e-06	-0.17032	0.655	0.741	0.883941	0.0460408	YME1L1
1.87814e-06	-0.170033	0.74	0.847	0.873672	0.0505914	ABHD2
1.53144e-08	-0.169921	0.323	0.382	0.84555	0.000412524	ZNF503
2.63013e-09	-0.16973	0.35	0.418	0.837321	7.08478e-05	MBIP
0.0111881	-0.169483	0.361	0.465	0.776344	1	ERVK3-1
3.15581e-06	-0.169358	0.16	0.329	0.486322	0.0850081	TBC1D2B
1.40863e-17	-0.16879	0.154	0.406	0.37931	3.79442e-13	REC8
0.00186109	-0.168724	0.496	0.541	0.916821	1	ARL4A
1.57392e-07	-0.168571	0.795	0.841	0.945303	0.00423967	ERGIC1
8.07083e-05	-0.168533	0.364	0.494	0.736842	1	C2orf49
6.54658e-07	-0.168448	0.812	0.859	0.945285	0.0176345	HADHA
4.78318e-05	-0.168426	0.755	0.806	0.936725	1	PRKCSH
2.22319e-06	-0.168407	0.624	0.688	0.906977	0.0598862	SNX6
1.39304e-06	-0.168232	0.786	0.8	0.9825	0.0375244	LRRC59
2.09419e-05	-0.168185	0.578	0.671	0.861401	0.564111	MYRF
6.00201e-07	-0.168177	0.214	0.382	0.560209	0.0161676	RHOBTB1
0.00039086	-0.168159	0.378	0.488	0.77459	1	RDH14
9.00026e-07	-0.168143	0.79	0.812	0.972906	0.024244	PDCD5
4.48939e-07	-0.167624	0.739	0.824	0.896845	0.0120931	SBDS
7.09423e-10	-0.167607	0.562	0.724	0.776243	1.91097e-05	FUT2
0.000311985	-0.166849	0.658	0.671	0.980626	1	CAPRIN1
4.38027e-17	-0.16643	0.986	1	0.986	1.17991e-12	RPL18A
3.21457e-06	-0.166425	0.589	0.665	0.885714	0.0865908	KARS
0.00103608	-0.166254	0.558	0.624	0.894231	1	RSBN1L
3.45447e-16	-0.166124	0.906	0.935	0.968984	9.30532e-12	BRI3
5.21559e-07	-0.165728	0.241	0.429	0.561772	0.0140492	FAM20C
0.000460739	-0.165457	0.708	0.741	0.955466	1	AHCYL1
7.60359e-06	-0.165317	0.452	0.547	0.826325	0.204818	DIAPH2
1.14587e-06	-0.165214	0.182	0.294	0.619048	0.0308664	MIR200CHG
0.0105675	-0.164661	0.335	0.412	0.813107	1	AARS
0.00243565	-0.164603	0.27	0.418	0.645933	1	TUT4
0.000105853	-0.164583	0.139	0.288	0.482639	1	SLC26A6
2.90437e-06	-0.164098	0.573	0.559	1.02504	0.0782349	EPB41L4A-AS1
0.000513656	-0.164095	0.637	0.688	0.925872	1	SCARB2
1.04163e-10	-0.164044	0.744	0.782	0.951407	2.80583e-06	TMEM256
0.0179046	-0.164024	0.257	0.453	0.567329	1	PELI2
2.74367e-12	-0.163856	0.198	0.288	0.6875	7.39061e-08	AC253572.2
5.81904e-05	-0.163828	0.515	0.571	0.901926	1	TERF1
0.000175102	-0.163501	0.498	0.618	0.805825	1	SLC35D2
5.96312e-07	-0.163088	0.556	0.682	0.815249	0.0160628	FAM50A
1.35023e-05	-0.163062	0.44	0.535	0.82243	0.363712	ARSD
8.66197e-09	-0.163056	0.472	0.529	0.89225	0.000233327	LRG1
0.00237339	-0.162911	0.138	0.271	0.509225	1	PPP2R3A
2.9009e-08	-0.162694	0.428	0.494	0.866397	0.000781414	SLC16A3
1.53473e-08	-0.162693	0.818	0.853	0.958968	0.000413411	RBIS
0.000104765	-0.162541	0.092	0.294	0.312925	1	B3GNT6
0.00421775	-0.162287	0.338	0.476	0.710084	1	ZNF655
0.00061779	-0.162258	0.319	0.429	0.74359	1	SFTA2
0.0173985	-0.162237	0.719	0.724	0.993094	1	EPRS
5.53129e-08	-0.16204	0.214	0.4	0.535	0.00148996	HDAC7
0.000627723	-0.161901	0.314	0.441	0.712018	1	ELK4
0.0146341	-0.161891	0.363	0.488	0.743852	1	NRBF2
1.21075e-06	-0.161859	0.638	0.718	0.888579	0.032614	PUM1
2.71079e-12	-0.161063	0.799	0.818	0.976773	7.30206e-08	HES1
2.11404e-10	-0.160503	0.251	0.318	0.789308	5.6946e-06	FUT1
2.16772e-09	-0.160085	0.627	0.682	0.919355	5.83918e-05	CAMLG
4.02825e-08	-0.159796	0.836	0.888	0.941441	0.00108509	TAX1BP1
0.000185298	-0.159567	0.509	0.629	0.809221	1	RERE
9.44951e-07	-0.159536	0.721	0.776	0.929124	0.0254542	ACP1
1.80994e-06	-0.159501	0.67	0.741	0.904184	0.0487542	EIF1B
4.85712e-09	-0.159447	0.64	0.712	0.898876	0.000130836	SH3BGRL
0.000120391	-0.159078	0.234	0.4	0.585	1	SGMS1
9.30451e-07	-0.158959	0.612	0.665	0.920301	0.0250636	PTPRK
0.000113476	-0.158828	0.142	0.329	0.431611	1	WWC2
1.72855e-10	-0.158748	0.8	0.871	0.918485	4.65621e-06	CD81
2.71448e-07	-0.158555	0.799	0.841	0.950059	0.00731201	UBE2L3
3.77444e-16	-0.158333	0.237	0.394	0.601523	1.01672e-11	ECHDC3
0.0199552	-0.158226	0.284	0.371	0.765499	1	PTPRJ
1.7715e-10	-0.158177	0.747	0.782	0.955243	4.77188e-06	SSB
8.31895e-09	-0.158164	0.36	0.471	0.764331	0.000224088	RNF130
0.00159441	-0.158063	0.188	0.306	0.614379	1	TTF1
3.46268e-08	-0.157891	0.922	0.929	0.992465	0.000932743	HSPA5
8.32491e-06	-0.157634	0.236	0.4	0.59	0.224248	C11orf52
0.00014483	-0.157608	0.236	0.324	0.728395	1	WDFY2
1.23417e-05	-0.157366	0.639	0.712	0.897472	0.332447	SMIM15
2.34538e-06	-0.157307	0.242	0.388	0.623711	0.0631775	UBE2Q2
1.08036e-09	-0.157043	0.259	0.447	0.579418	2.91016e-05	MITF
1.31259e-09	-0.15694	0.077	0.259	0.297297	3.53571e-05	C1R
9.2597e-06	-0.156705	0.386	0.518	0.745174	0.249429	CHORDC1
7.75647e-10	-0.156516	0.829	0.871	0.95178	2.08936e-05	PSMA2
0.00043007	-0.156364	0.215	0.312	0.689103	1	FAM110C
0.000130131	-0.156305	0.227	0.371	0.61186	1	RHOQ
3.5353e-08	-0.156152	0.205	0.418	0.490431	0.000952304	SP110
3.80188e-08	-0.155952	0.102	0.265	0.384906	0.00102411	SHC2
1.04416e-07	-0.155621	0.681	0.776	0.877577	0.00281266	NENF
1.25777e-05	-0.15544	0.635	0.718	0.884401	0.338804	GLO1
0.000119208	-0.154936	0.295	0.459	0.642702	1	NME7
0.00798647	-0.154899	0.242	0.412	0.587379	1	NFKBIL1
5.2119e-06	-0.154829	0.43	0.565	0.761062	0.140393	MAX
1.33472e-14	-0.154622	0.946	1	0.946	3.59534e-10	RPL27
3.44881e-05	-0.154556	0.84	0.853	0.98476	0.929007	CLINT1
3.2922e-06	-0.154506	0.426	0.576	0.739583	0.0886821	KDSR
1.95084e-05	-0.154494	0.864	0.859	1.00582	0.525498	CHP1
4.66639e-09	-0.154302	0.788	0.818	0.963325	0.000125699	PCBD1
4.43996e-05	-0.154176	0.425	0.588	0.722789	1	GOSR1
5.13267e-06	-0.154068	0.739	0.794	0.93073	0.138259	RTF1
1.20507e-10	-0.153966	0.354	0.524	0.675573	3.24611e-06	IRF9
0.00151651	-0.153962	0.48	0.565	0.849558	1	TMEM30A
9.84592e-10	-0.153923	0.232	0.312	0.74359	2.6522e-05	ZNF395
5.47107e-05	-0.153874	0.314	0.459	0.684096	1	PRRG4
0.326181	-0.153836	0.502	0.441	1.13832	1	PDGFA
0.000250716	-0.153757	0.511	0.618	0.826861	1	CDC5L
0.000176934	-0.153676	0.286	0.453	0.631347	1	CCDC174
1.72254e-08	-0.153605	0.579	0.576	1.00521	0.000463999	NECTIN3
1.89709e-10	-0.153597	0.605	0.653	0.926493	5.11019e-06	GNG10
4.15482e-07	-0.153393	0.784	0.841	0.932224	0.0111918	CSNK2B
0.00038501	-0.15327	0.169	0.306	0.552288	1	EVA1C
0.00155721	-0.153221	0.238	0.353	0.674221	1	PINK1
0.0010206	-0.153061	0.466	0.571	0.816112	1	FOXA2
0.000761344	-0.152497	0.844	0.847	0.996458	1	CHMP3
0.00126488	-0.152344	0.67	0.741	0.904184	1	DIAPH1
0.0377464	-0.152283	0.092	0.271	0.339483	1	ARHGAP6
0.00214187	-0.151899	0.315	0.429	0.734266	1	RFNG
4.6294e-05	-0.151724	0.438	0.571	0.767075	1	UPF2
5.92578e-07	-0.151416	0.76	0.835	0.91018	0.0159623	EIF4H
6.05406e-12	-0.151066	0.104	0.265	0.392453	1.63078e-07	PLAGL1
2.67577e-06	-0.150926	0.46	0.541	0.850277	0.0720773	SF3A3
0.000218142	-0.150845	0.492	0.553	0.889693	1	MED13L
2.46585e-06	-0.150841	0.313	0.406	0.770936	0.0664227	IRF8
0.00210314	-0.150694	0.417	0.488	0.854508	1	RRP15
1.15213e-11	-0.15033	0.944	0.965	0.978238	3.1035e-07	BTF3
9.97706e-14	-0.150323	0.792	0.859	0.922002	2.68752e-09	COX7A2L
0.00635952	-0.150221	0.909	0.894	1.01678	1	SH3BGRL3
7.39244e-07	-0.150202	0.593	0.682	0.869501	0.019913	CDK2AP1
0.000221653	-0.149965	0.333	0.465	0.716129	1	CDKN1B
3.20614e-08	-0.149959	0.218	0.335	0.650746	0.000863637	PHYHD1
1.34185e-05	-0.149661	0.728	0.788	0.923858	0.361454	ATRX
2.76639e-06	-0.149641	0.312	0.424	0.735849	0.0745183	CRBN
3.62021e-10	-0.149534	0.644	0.712	0.904494	9.75177e-06	CPNE3
1.81861e-07	-0.149207	0.328	0.394	0.832487	0.00489879	SELENON
0.000703867	-0.149023	0.304	0.394	0.771574	1	CNOT6L
0.00189016	-0.148518	0.317	0.424	0.747642	1	PTRH1
6.12392e-08	-0.148301	0.79	0.812	0.972906	0.0016496	DCXR
0.000115403	-0.148163	0.305	0.406	0.751232	1	RAMP1
2.97622e-07	-0.14766	0.697	0.776	0.898196	0.00801706	DNAJC8
1.97067e-05	-0.147613	0.471	0.571	0.824869	0.530838	SMAD5
7.40559e-08	-0.147586	0.18	0.335	0.537313	0.00199484	JMY
0.000536065	-0.147331	0.705	0.747	0.943775	1	LAD1
3.08849e-14	-0.147144	0.636	0.682	0.932551	8.31947e-10	FAM3C
1.63707e-05	-0.147064	0.445	0.547	0.813528	0.440976	PTPN2
2.32155e-09	-0.146839	0.959	0.994	0.964789	6.25355e-05	RPL36AL
1.3616e-06	-0.146825	0.315	0.524	0.601145	0.0366775	PIP5K1B
0.00269206	-0.146742	0.542	0.594	0.912458	1	RBPJ
0.026199	-0.146627	0.529	0.571	0.926445	1	YES1
8.57167e-06	-0.146361	0.559	0.665	0.840602	0.230895	NSRP1
3.68049e-06	-0.146358	0.567	0.641	0.884555	0.0991413	ARL5A
3.83158e-11	-0.146283	0.9	0.918	0.980392	1.03211e-06	SUMO2
9.24536e-07	-0.146134	0.134	0.253	0.529644	0.0249042	GOLGA8B
3.09493e-06	-0.145836	0.238	0.418	0.569378	0.0833682	HIST2H2AC
0.00860757	-0.145424	0.315	0.418	0.753589	1	CEP85L
4.73828e-11	-0.145382	0.857	0.906	0.945916	1.27635e-06	WDR83OS
9.19043e-11	-0.145077	0.47	0.571	0.823117	2.47563e-06	TMEM106B
0.00160082	-0.144929	0.475	0.547	0.868373	1	PFDN4
2.94271e-05	-0.144355	0.328	0.453	0.724062	0.792679	SPATS2
5.9261e-08	-0.144177	0.311	0.418	0.744019	0.00159631	GRINA
0.0327456	-0.144153	0.298	0.394	0.756345	1	RPRD1A
1.12361e-06	-0.144145	0.75	0.829	0.904704	0.0302667	RAD23A
7.14254e-05	-0.14409	0.254	0.335	0.758209	1	MYO9A
0.000386084	-0.144016	0.509	0.571	0.891419	1	ADSS
0.0040513	-0.144006	0.389	0.465	0.836559	1	FARSB
9.80471e-05	-0.143933	0.524	0.547	0.957952	1	PLEKHA5
4.11961e-09	-0.143554	0.856	0.888	0.963964	0.00011097	SRRM1
0.000130542	-0.143444	0.814	0.835	0.97485	1	TRA2B
0.357999	-0.143395	0.302	0.376	0.803191	1	WARS
0.000330381	-0.143388	0.694	0.7	0.991429	1	CCDC186
0.00151581	-0.143326	0.527	0.547	0.963437	1	RDH10
1.92725e-08	-0.143286	0.339	0.524	0.646947	0.000519144	ZFAND3
1.28825e-16	-0.143252	0.257	0.382	0.672775	3.47017e-12	ORM1
0.0286455	-0.142888	0.424	0.506	0.837945	1	PCGF5
1.23325e-05	-0.142486	0.681	0.753	0.904382	0.3322	RAB5C
6.93393e-10	-0.142267	0.82	0.871	0.941447	1.86779e-05	UFC1
3.14005e-08	-0.142181	0.61	0.694	0.878963	0.000845836	PAFAH1B2
1.947e-06	-0.141587	0.145	0.253	0.573123	0.0524463	PIK3IP1
3.20128e-06	-0.141539	0.729	0.771	0.945525	0.0862329	MRPL34
2.31904e-17	-0.141482	0.201	0.382	0.526178	6.24681e-13	RNF152
1.39558e-07	-0.141248	0.645	0.706	0.913598	0.00375927	IFT20
1.76687e-06	-0.141133	0.78	0.835	0.934132	0.0475942	ENY2
0.00119908	-0.141012	0.361	0.471	0.766454	1	KIAA1191
2.6259e-06	-0.140922	0.733	0.818	0.896088	0.0707338	TXN2
0.00018977	-0.140881	0.568	0.682	0.832845	1	EML4
2.64253e-07	-0.140813	0.238	0.371	0.641509	0.00711819	UBFD1
0.031051	-0.140751	0.247	0.329	0.75076	1	MAP2K1
0.078364	-0.140663	0.271	0.388	0.698454	1	CWF19L2
2.07595e-08	-0.140576	0.847	0.906	0.934879	0.000559199	VAPA
1.35549e-08	-0.140546	0.732	0.824	0.88835	0.000365128	RPS19BP1
1.74351e-05	-0.140319	0.281	0.394	0.713198	0.46965	EGLN1
1.98511e-05	-0.140287	0.186	0.312	0.596154	0.534728	TMEM192
4.70348e-05	-0.140237	0.202	0.341	0.592375	1	GPANK1
7.07406e-10	-0.140151	0.831	0.888	0.935811	1.90554e-05	MGST1
0.00183733	-0.139905	0.911	0.906	1.00552	1	HDLBP
2.90262e-05	-0.139705	0.25	0.347	0.720461	0.78188	UBN2
0.00692814	-0.139667	0.368	0.465	0.791398	1	PRCC
0.00134884	-0.139643	0.445	0.518	0.859073	1	BCAP29
0.00106503	-0.139311	0.575	0.671	0.85693	1	AFG3L2
0.000126383	-0.139263	0.328	0.418	0.784689	1	ATXN7
3.64583e-05	-0.139159	0.257	0.394	0.652284	0.982078	UBLCP1
0.0144674	-0.139135	0.135	0.271	0.498155	1	EPSTI1
0.00176876	-0.139029	0.286	0.353	0.810198	1	PKIB
4.73742e-08	-0.138959	0.768	0.847	0.90673	0.00127612	MRPL27
1.97668e-07	-0.138743	0.386	0.424	0.910377	0.00532459	ZDHHC4
0.00323009	-0.138684	0.297	0.394	0.753807	1	RETREG3
5.13048e-09	-0.138654	0.866	0.894	0.96868	0.0001382	RAB2A
8.66296e-05	-0.138508	0.463	0.524	0.883588	1	PWP1
0.042652	-0.138452	0.939	0.959	0.979145	1	C19orf33
0.000453231	-0.138448	0.366	0.506	0.72332	1	ACBD6
1.09064e-06	-0.138436	0.66	0.688	0.959302	0.0293785	OLA1
2.52341e-05	-0.138325	0.512	0.6	0.853333	0.679731	BDP1
0.00451267	-0.138253	0.39	0.465	0.83871	1	CUL5
0.00208911	-0.138205	0.601	0.635	0.946457	1	DHX36
0.000149607	-0.138111	0.335	0.471	0.711253	1	DHX40
1.33401e-08	-0.137788	0.781	0.771	1.01297	0.000359342	RSL1D1
0.00384867	-0.13762	0.214	0.353	0.606232	1	PDE8A
9.17154e-24	-0.137606	0.991	1	0.991	2.47054e-19	CYSTM1
1.25335e-15	-0.137376	0.952	0.994	0.957746	3.37616e-11	RPS7
4.13341e-07	-0.137179	0.792	0.829	0.955368	0.0111342	GDI2
2.8116e-14	-0.137173	0.768	0.841	0.913199	7.5736e-10	REEP5
0.00198855	-0.137129	0.546	0.559	0.976744	1	FRAT2
4.26482e-07	-0.137048	0.606	0.771	0.785992	0.0114882	IGLC2
4.28456e-07	-0.13677	0.482	0.606	0.79538	0.0115413	SMC3
4.72367e-06	-0.136626	0.389	0.512	0.759766	0.127242	ATP2C1
3.48613e-06	-0.136565	0.356	0.506	0.703557	0.0939059	MARS
0.000816776	-0.13644	0.991	0.988	1.00304	1	UBC
2.17932e-07	-0.13644	0.732	0.753	0.972112	0.00587043	GTF3A
0.00100934	-0.136192	0.435	0.459	0.947712	1	HNMT
1.0485e-07	-0.136171	0.75	0.8	0.9375	0.00282435	UBE2D2
0.000205027	-0.136122	0.266	0.424	0.627358	1	ZNF579
1.27981e-05	-0.136076	0.534	0.606	0.881188	0.344741	STIP1
0.0255816	-0.136069	0.298	0.329	0.905775	1	CCDC112
1.48409e-06	-0.136055	0.192	0.259	0.741313	0.0399769	TPD52L1
1.19096e-05	-0.135959	0.544	0.629	0.864865	0.320808	GNG12
3.32792e-07	-0.135947	0.734	0.812	0.903941	0.00896443	PDAP1
1.58083e-05	-0.135708	0.462	0.529	0.873346	0.425829	ERCC1
0.000432601	-0.135695	0.222	0.318	0.698113	1	HNF1A-AS1
0.00530418	-0.135651	0.384	0.435	0.882759	1	MYL6B
0.0406508	-0.135421	0.269	0.388	0.693299	1	RHOU
2.58424e-07	-0.135361	0.462	0.582	0.793814	0.00696116	TMEM126B
1.1276e-05	-0.1353	0.8	0.812	0.985222	0.303742	PHB
0.0623191	-0.135248	0.553	0.565	0.978761	1	PYCR1
2.25833e-06	-0.135247	0.617	0.682	0.904692	0.0608327	CACYBP
0.101889	-0.135221	0.469	0.524	0.895038	1	SHISA5
0.0224003	-0.135146	0.52	0.482	1.07884	1	LAMA3
0.000222608	-0.135093	0.459	0.518	0.8861	1	SCAMP1
2.56651e-08	-0.135048	0.82	0.853	0.961313	0.000691342	CCT3
4.13117e-09	-0.134901	0.392	0.476	0.823529	0.000111281	TNFAIP8
7.19023e-10	-0.134837	0.796	0.871	0.913892	1.93683e-05	GSPT1
0.00401206	-0.134663	0.475	0.506	0.938735	1	RPF2
7.10467e-05	-0.13463	0.509	0.606	0.839934	1	MEAF6
0.00964215	-0.134623	0.772	0.782	0.987212	1	EIF6
2.9732e-05	-0.134571	0.28	0.335	0.835821	0.80089	FAM189A2
0.0364364	-0.134569	0.408	0.506	0.806324	1	FBXO21
5.63311e-06	-0.134541	0.223	0.347	0.642651	0.151739	UBXN7
7.63541e-05	-0.134513	0.727	0.741	0.981107	1	RAB14
1.92324e-06	-0.134355	0.168	0.335	0.501493	0.0518062	HCP5
3.07403e-05	-0.134308	0.18	0.365	0.493151	0.828053	SP140L
1.95076e-14	-0.134307	0.853	0.935	0.912299	5.25477e-10	ATP6V0E1
1.15912e-05	-0.1343	0.259	0.329	0.787234	0.312232	CCDC28A
0.000957828	-0.134095	0.391	0.476	0.821429	1	WDR74
5.24781e-07	-0.134093	0.746	0.806	0.925558	0.014136	BAD
1.15811e-05	-0.133998	0.166	0.253	0.656126	0.31196	FGGY
4.40916e-05	-0.133929	0.549	0.6	0.915	1	ARL2
0.000390548	-0.133869	0.603	0.647	0.931994	1	TTC37
0.000296178	-0.133666	0.668	0.676	0.988166	1	ERO1A
3.23613e-06	-0.13366	0.804	0.824	0.975728	0.0871716	CCT6A
3.5581e-07	-0.133492	0.823	0.876	0.939498	0.00958446	HIST1H4C
0.00052662	-0.133146	0.26	0.376	0.691489	1	LGALS8
0.0111761	-0.132887	0.22	0.329	0.668693	1	PRKRIP1
0.00443946	-0.132489	0.354	0.388	0.912371	1	BCKDK
7.23436e-06	-0.132336	0.411	0.547	0.751371	0.194872	DCTD
2.40307e-06	-0.132304	0.903	0.918	0.98366	0.0647314	SET
1.7187e-08	-0.132222	0.774	0.812	0.953202	0.000462967	RWDD1
0.00131228	-0.132021	0.419	0.518	0.80888	1	PPP1R35
7.12775e-06	-0.131945	0.28	0.388	0.721649	0.192	FAM174B
0.000243265	-0.13187	0.518	0.606	0.854785	1	ZNF24
1.5168e-05	-0.131863	0.185	0.3	0.616667	0.40858	CEP68
1.37707e-06	-0.13168	0.442	0.541	0.817006	0.0370941	DHPS
0.000325043	-0.131619	0.473	0.506	0.934783	1	TATDN1
0.0184332	-0.131595	0.286	0.359	0.796657	1	EIF2B4
2.16125e-05	-0.131559	0.267	0.335	0.797015	0.582176	NUDT9
1.34806e-06	-0.131494	0.232	0.376	0.617021	0.0363127	AGO3
9.54941e-07	-0.131387	0.758	0.812	0.933498	0.0257233	PSMB7
3.77838e-09	-0.131277	0.623	0.688	0.905523	0.000101778	KLK11
0.0776441	-0.131026	0.354	0.429	0.825175	1	FAM98C
2.76538e-06	-0.131024	0.137	0.276	0.496377	0.0744911	PLCB1
1.1526e-05	-0.131018	0.393	0.453	0.86755	0.310476	CTDSP2
8.07144e-05	-0.130905	0.398	0.529	0.752363	1	EFR3A
1.46527e-06	-0.130556	0.478	0.571	0.837128	0.0394701	FAHD1
0.000163406	-0.13037	0.17	0.271	0.627306	1	SNTB1
1.56398e-05	-0.130352	0.141	0.288	0.489583	0.421289	PARP3
2.09356e-10	-0.13034	0.739	0.818	0.903423	5.63942e-06	ANKRD11
5.86678e-08	-0.130108	0.643	0.724	0.888122	0.00158033	RAD50
1.88824e-07	-0.12983	0.812	0.853	0.951934	0.00508636	EIF3I
0.00269657	-0.129608	0.533	0.559	0.953488	1	C12orf45
9.8644e-05	-0.129496	0.568	0.606	0.937294	1	VAMP2
6.80228e-07	-0.129462	0.62	0.688	0.901163	0.0183233	ARID4B
5.64693e-06	-0.129431	0.502	0.582	0.862543	0.152111	BDH2
0.0220939	-0.129243	0.311	0.412	0.754854	1	SGTA
0.00208403	-0.129045	0.173	0.282	0.613475	1	ADGRA3
2.36873e-08	-0.129019	0.557	0.635	0.877165	0.000638065	SMIM30
0.00664591	-0.128998	0.173	0.3	0.576667	1	CCDC18-AS1
1.22984e-05	-0.128996	0.661	0.7	0.944286	0.331281	PSMG2
0.0710801	-0.128891	0.251	0.335	0.749254	1	TTC14
1.87876e-06	-0.128784	0.556	0.618	0.899676	0.0506083	ZC3H13
1.6494e-06	-0.128632	0.596	0.682	0.8739	0.0444298	CLNS1A
3.4256e-09	-0.128632	0.73	0.8	0.9125	9.22754e-05	NONO
0.00891457	-0.128619	0.156	0.259	0.602317	1	BMPR1A
1.55878e-07	-0.128394	0.163	0.324	0.503086	0.00419889	PRXL2C
0.040697	-0.12835	0.32	0.424	0.754717	1	ELP5
0.000370376	-0.128192	0.333	0.435	0.765517	1	NRIP1
2.18399e-07	-0.128146	0.558	0.671	0.831595	0.005883	TGFBR2
0.00373489	-0.12796	0.187	0.3	0.623333	1	KIAA0355
2.5796e-06	-0.127309	0.703	0.747	0.941098	0.0694868	DDRGK1
8.84673e-07	-0.127268	0.455	0.494	0.921053	0.0238304	DNAJC4
0.000399124	-0.127201	0.208	0.306	0.679739	1	MTR
0.0623255	-0.127164	0.333	0.406	0.820197	1	WBP4
1.60016e-07	-0.127115	0.696	0.741	0.939271	0.00431035	GNL3
0.000146229	-0.126962	0.898	0.9	0.997778	1	PSMA7
1.27793e-07	-0.126908	0.705	0.776	0.908505	0.00344235	FAAP20
0.0112901	-0.126898	0.935	0.924	1.0119	1	HNRNPK
1.04871e-11	-0.126755	0.986	1	0.986	2.82492e-07	RPL12
0.000212726	-0.126573	0.375	0.494	0.759109	1	VPS4A
0.000154784	-0.126475	0.872	0.906	0.962472	1	FAM3B
1.7858e-07	-0.126391	0.713	0.788	0.904822	0.00481041	BUD31
0.000948457	-0.126324	0.601	0.624	0.963141	1	CCPG1
0.01103	-0.126148	0.273	0.394	0.692893	1	TMEM38A
9.08788e-09	-0.126035	0.411	0.476	0.863445	0.0002448	VWA1
3.09212e-06	-0.126028	0.473	0.594	0.796296	0.0832924	KDM5A
0.000259109	-0.125958	0.315	0.412	0.764563	1	PHETA1
0.00101844	-0.125928	0.464	0.518	0.895753	1	EXOSC7
0.00123434	-0.125684	0.183	0.259	0.706564	1	PRKAB1
0.00874954	-0.125674	0.355	0.4	0.8875	1	SRP68
3.28467e-05	-0.125645	0.372	0.482	0.771784	0.884792	LRRC58
1.24534e-05	-0.125079	0.739	0.776	0.95232	0.335457	COA4
0.000391597	-0.125036	0.345	0.471	0.732484	1	RBMX2
0.000871776	-0.125025	0.278	0.347	0.801153	1	DBT
2.95169e-05	-0.124958	0.386	0.482	0.80083	0.795096	BOD1
0.0327427	-0.124926	0.331	0.418	0.791866	1	HIPK3
0.0265675	-0.124894	0.366	0.447	0.818792	1	SDCCAG8
0.0638898	-0.12486	0.33	0.394	0.837563	1	SFXN1
3.50461e-07	-0.124553	0.447	0.559	0.799642	0.00944037	PKN1
5.17039e-06	-0.124451	0.873	0.876	0.996575	0.139275	POMP
0.000237287	-0.124396	0.547	0.624	0.876603	1	C14orf119
2.34121e-05	-0.124307	0.539	0.612	0.880719	0.630651	HSDL2
4.84122e-09	-0.124228	0.28	0.335	0.835821	0.000130408	PACSIN3
0.00154517	-0.124225	0.274	0.365	0.750685	1	TCOF1
5.57243e-05	-0.124217	0.636	0.682	0.932551	1	CHMP5
0.0563246	-0.124074	0.537	0.559	0.960644	1	PBDC1
4.58356e-05	-0.123857	0.432	0.518	0.833977	1	SPG21
0.0129354	-0.12362	0.402	0.476	0.844538	1	CSNK2A2
2.52268e-12	-0.123606	0.784	0.847	0.92562	6.79534e-08	ATP6V1F
2.54844e-05	-0.123333	0.195	0.294	0.663265	0.686474	CCDC117
0.00679754	-0.123063	0.23	0.324	0.709877	1	JAK2
0.0263877	-0.123003	0.815	0.794	1.02645	1	SYNE2
1.86486e-05	-0.122987	0.46	0.524	0.877863	0.502337	PHF20
0.00111928	-0.122925	0.317	0.394	0.804569	1	NOA1
2.43875e-07	-0.122764	0.861	0.894	0.963087	0.00656925	TRIR
5.18031e-07	-0.122696	0.803	0.835	0.961677	0.0139542	SF3B6
2.59566e-17	-0.122696	0.912	1	0.912	6.99193e-13	CYBA
6.03707e-08	-0.12216	0.409	0.565	0.723894	0.00162621	LYPD6B
0.000650085	-0.122137	0.612	0.671	0.912072	1	PDLIM5
4.023e-11	-0.122118	0.837	0.894	0.936242	1.08368e-06	LAMTOR5
0.000242816	-0.122111	0.483	0.576	0.838542	1	KXD1
5.97372e-06	-0.122022	0.439	0.553	0.793852	0.160914	NBR1
0.0331616	-0.121905	0.339	0.388	0.873711	1	PMM1
4.49653e-05	-0.121738	0.299	0.406	0.736453	1	ABCF2
0.00362882	-0.121519	0.425	0.512	0.830078	1	RWDD4
0.00169183	-0.121478	0.564	0.618	0.912621	1	MRPS18B
1.31661e-06	-0.121398	0.721	0.759	0.949934	0.0354656	RBMX
5.76264e-05	-0.121348	0.435	0.553	0.786618	1	DDIT3
2.04886e-06	-0.121148	0.167	0.276	0.605072	0.0551902	UTP25
2.38718e-06	-0.121101	0.145	0.271	0.535055	0.0643033	PLPP3
3.25231e-06	-0.120983	0.367	0.471	0.779193	0.0876075	CCDC91
2.97858e-05	-0.120953	0.601	0.612	0.982026	0.80234	TNRC6B
0.0015179	-0.120901	0.53	0.594	0.892256	1	GPRC5B
0.00277586	-0.120649	0.387	0.506	0.764822	1	FBXO25
0.000253981	-0.120605	0.215	0.282	0.762411	1	WWTR1
1.7295e-08	-0.120538	0.935	0.976	0.957992	0.000465874	BLVRB
0.00584944	-0.12044	0.343	0.412	0.832524	1	CDCA7L
0.000253902	-0.120225	0.342	0.476	0.718487	1	RBM22
2.41893e-08	-0.120148	0.731	0.788	0.927665	0.000651588	EI24
1.83951e-06	-0.12014	0.599	0.688	0.87064	0.0495509	PTEN
2.68273e-08	-0.120041	0.613	0.706	0.868272	0.000722646	HDAC2
0.00138256	-0.119887	0.198	0.324	0.611111	1	CARD6
9.51113e-06	-0.119721	0.52	0.624	0.833333	0.256201	FAM32A
0.000277249	-0.119476	0.757	0.788	0.96066	1	UBE2B
0.0124518	-0.119467	0.343	0.418	0.820574	1	SURF6
4.7514e-08	-0.119429	0.452	0.576	0.784722	0.00127988	SMARCC2
3.96836e-08	-0.119398	0.295	0.347	0.850144	0.00106896	CA12
1.83162e-06	-0.119347	0.681	0.765	0.890196	0.0493383	NSD3
3.67529e-09	-0.119261	0.701	0.776	0.903351	9.90014e-05	GABARAPL2
0.00948171	-0.119051	0.542	0.576	0.940972	1	PTGES2
7.96726e-08	-0.118864	0.737	0.771	0.955901	0.00214614	CCT8
7.0424e-08	-0.118792	0.69	0.741	0.931174	0.00189701	NDUFAF3
8.46695e-05	-0.118497	0.672	0.694	0.9683	1	HSD17B4
0.0303823	-0.118476	0.33	0.353	0.934844	1	ZNF280D
3.86581e-14	-0.118452	0.394	0.471	0.836518	1.04133e-09	ASS1
6.31349e-06	-0.11845	0.496	0.6	0.826667	0.170066	GIGYF2
3.07041e-11	-0.118377	0.829	0.853	0.971864	8.27077e-07	ANXA5
0.173733	-0.118376	0.277	0.324	0.854938	1	CCHCR1
5.89548e-05	-0.118347	0.637	0.688	0.925872	1	NAXE
0.326561	-0.118333	0.298	0.371	0.803235	1	ERLIN1
1.78133e-06	-0.118332	0.589	0.618	0.953074	0.0479837	SAT2
2.45123e-05	-0.118315	0.896	0.912	0.982456	0.660287	DDX17
5.17745e-09	-0.118282	0.66	0.747	0.883534	0.000139465	RASSF6
0.000564306	-0.118272	0.164	0.294	0.557823	1	BOK
5.52233e-05	-0.118271	0.127	0.276	0.460145	1	C3orf38
9.62215e-05	-0.118193	0.328	0.441	0.743764	1	PDCD7
0.138386	-0.117994	0.31	0.341	0.909091	1	MFSD12
6.64386e-07	-0.1179	0.342	0.447	0.765101	0.0178966	CASP10
1.42875e-05	-0.117809	0.35	0.459	0.762527	0.384862	MRPL45
1.08363e-06	-0.117724	0.618	0.694	0.89049	0.0291896	TBL1XR1
0.00313055	-0.117699	0.439	0.506	0.867589	1	MAT2B
3.08249e-07	-0.117451	0.87	0.871	0.998852	0.00830331	NOP10
0.000923333	-0.117446	0.222	0.347	0.639769	1	TRIM4
2.2399e-05	-0.117357	0.483	0.588	0.821429	0.603362	IARS
1.36029e-06	-0.11729	0.524	0.618	0.847896	0.0366421	ARID1A
2.88692e-10	-0.117093	0.852	0.906	0.940397	7.77649e-06	MRPS21
0.00104297	-0.117078	0.353	0.494	0.714575	1	EPC1
0.111544	-0.117066	0.437	0.435	1.0046	1	ARHGEF28
3.20692e-07	-0.117044	0.658	0.753	0.873838	0.00863849	C1orf122
1.7385e-06	-0.116996	0.735	0.776	0.947165	0.0468299	POLR2H
1.49999e-09	-0.116832	0.738	0.765	0.964706	4.04051e-05	TXNL1
2.57994e-05	-0.116511	0.224	0.294	0.761905	0.694958	MAML2
0.000109075	-0.116468	0.26	0.388	0.670103	1	NCK1
0.00140561	-0.116459	0.307	0.388	0.791237	1	SNHG18
0.00196153	-0.116435	0.204	0.318	0.641509	1	SIK3
0.00190785	-0.116434	0.635	0.665	0.954887	1	PYURF
0.00675887	-0.116399	0.59	0.659	0.895296	1	AMN
0.00221083	-0.11635	0.239	0.359	0.665738	1	PRELID2
0.0383467	-0.11631	0.494	0.535	0.923364	1	EEA1
8.48602e-09	-0.116286	0.706	0.806	0.875931	0.000228588	FDFT1
2.78165e-05	-0.116217	0.558	0.624	0.894231	0.749292	M6PR
0.00600831	-0.116079	0.412	0.465	0.886022	1	RNF187
0.387515	-0.11586	0.256	0.324	0.790123	1	AC023090.1
4.56038e-05	-0.115712	0.704	0.712	0.988764	1	CCT4
0.00979748	-0.115702	0.222	0.312	0.711538	1	IHH
0.0369228	-0.115683	0.334	0.394	0.847716	1	RASSF3
0.0492431	-0.11549	0.247	0.341	0.72434	1	SCNM1
0.021173	-0.11546	0.443	0.476	0.930672	1	COA5
0.0201994	-0.115361	0.235	0.324	0.725309	1	MPI
0.00151091	-0.11512	0.446	0.541	0.824399	1	NCBP2
3.93956e-08	-0.115109	0.948	0.976	0.971311	0.0010612	RPL4
0.00080806	-0.115007	0.42	0.494	0.850202	1	TPGS1
0.000604714	-0.114679	0.761	0.782	0.973146	1	CAP1
0.596584	-0.114444	0.164	0.259	0.633205	1	SSTR1
2.91386e-06	-0.1143	0.365	0.418	0.873206	0.0784906	ORAI1
8.98946e-07	-0.114273	0.681	0.788	0.864213	0.0242149	IMPA2
0.00544965	-0.114266	0.194	0.271	0.715867	1	MAP3K1
6.25692e-05	-0.114172	0.299	0.418	0.715311	1	B4GALT2
3.17455e-08	-0.114143	0.555	0.576	0.963542	0.00085513	FAM210B
7.24524e-10	-0.114135	0.624	0.747	0.835341	1.95165e-05	RAD21
1.69155e-08	-0.114075	0.215	0.329	0.653495	0.000455654	SERPINA4
6.72399e-06	-0.114055	0.726	0.788	0.92132	0.181124	RALBP1
2.48271e-16	-0.114036	0.968	0.988	0.979757	6.68767e-12	CST3
0.331263	-0.113993	0.355	0.4	0.8875	1	IFI35
6.2754e-06	-0.113605	0.442	0.547	0.808044	0.16904	SLC39A1
7.99871e-07	-0.113584	0.591	0.647	0.913447	0.0215461	PCNP
0.00137615	-0.113581	0.256	0.388	0.659794	1	OGFR
0.00443192	-0.113564	0.326	0.429	0.759907	1	THAP12
3.42621e-09	-0.113559	0.742	0.818	0.90709	9.22918e-05	TRAM1
0.000334991	-0.113458	0.371	0.441	0.84127	1	ARID4A
8.62284e-05	-0.113326	0.674	0.706	0.954674	1	HSD17B12
0.00102829	-0.113319	0.122	0.253	0.482213	1	GRB10
0.00878132	-0.113204	0.415	0.512	0.810547	1	CSNK1G2
7.05776e-06	-0.113187	0.423	0.494	0.856275	0.190115	LSM10
2.57441e-11	-0.113127	0.866	0.918	0.943355	6.93468e-07	CLTA
3.51515e-08	-0.113034	0.856	0.894	0.957494	0.000946876	PTGES3
8.78077e-10	-0.112986	0.589	0.706	0.834278	2.36528e-05	DSG2
0.0244321	-0.112906	0.222	0.312	0.711538	1	NKIRAS2
0.000747587	-0.112879	0.382	0.488	0.782787	1	CERS2
0.00591779	-0.112872	0.244	0.365	0.668493	1	PLEKHM2
0.00509701	-0.112788	0.655	0.671	0.976155	1	RALA
0.0224646	-0.112734	0.37	0.476	0.777311	1	C8orf33
0.00208125	-0.112701	0.25	0.353	0.708215	1	LIAS
0.000928638	-0.112471	0.217	0.288	0.753472	1	SGK3
0.00127186	-0.112447	0.232	0.318	0.72956	1	ZFAND2A
5.52903e-06	-0.11241	0.443	0.512	0.865234	0.148935	SNAP23
5.22873e-09	-0.11218	0.974	1	0.974	0.000140846	RPL27A
0.0369474	-0.112167	0.521	0.459	1.13508	1	SGK1
1.95212e-09	-0.112061	0.72	0.753	0.956175	5.25843e-05	MAP3K13
8.55482e-05	-0.112032	0.372	0.459	0.810458	1	ZBTB20
3.72881e-10	-0.112026	0.903	0.953	0.947534	1.00443e-05	GNG5
1.32856e-08	-0.11194	0.738	0.776	0.951031	0.000357873	SUMO1
0.00667499	-0.111896	0.493	0.512	0.962891	1	KIF13B
2.96871e-09	-0.111836	0.301	0.394	0.763959	7.99681e-05	GCNT2
7.66877e-05	-0.111706	0.17	0.265	0.641509	1	LZTS2
0.00102178	-0.1117	0.385	0.441	0.873016	1	CARD16
1.5372e-05	-0.111614	0.48	0.565	0.849558	0.414076	R3HDM2
0.000331411	-0.111428	0.527	0.594	0.887205	1	TRIM8
1.71292e-08	-0.111412	0.138	0.259	0.532819	0.00046141	SESTD1
7.15758e-11	-0.111409	0.765	0.818	0.935208	1.92804e-06	PSMB5
0.00047072	-0.111381	0.55	0.606	0.907591	1	C9orf78
7.55685e-11	-0.111235	0.821	0.865	0.949133	2.03559e-06	BRK1
0.00164527	-0.111213	0.508	0.571	0.889667	1	DCAF7
0.0110507	-0.111204	0.25	0.347	0.720461	1	APC
1.1406e-07	-0.111042	0.692	0.724	0.955801	0.00307244	SUMF2
1.04155e-05	-0.111025	0.483	0.565	0.854867	0.280562	PAIP1
0.0243986	-0.110829	0.443	0.506	0.875494	1	PUM3
0.00129886	-0.110567	0.452	0.506	0.893281	1	NMD3
0.0353688	-0.110558	0.244	0.359	0.679666	1	HERPUD2
0.000122056	-0.110518	0.178	0.306	0.581699	1	PMS1
1.53377e-06	-0.110506	0.151	0.282	0.535461	0.041315	OAS2
0.0263428	-0.110478	0.612	0.612	1	1	PRPF38B
0.0232336	-0.1101	0.397	0.476	0.834034	1	URM1
0.000359426	-0.11009	0.695	0.747	0.930388	1	TPR
0.026086	-0.109771	0.39	0.447	0.872483	1	CLUH
1.20294e-06	-0.109731	0.376	0.441	0.852608	0.0324035	MED21
0.0392203	-0.109641	0.336	0.388	0.865979	1	IFT22
0.000598646	-0.109634	0.302	0.4	0.755	1	SMIM10L1
4.27863e-06	-0.10934	0.512	0.6	0.853333	0.115253	BCCIP
0.000107507	-0.109309	0.251	0.4	0.6275	1	CBLB
0.278699	-0.109271	0.552	0.541	1.02033	1	TMUB1
4.58278e-05	-0.109121	0.529	0.624	0.847756	1	FRG1
0.0043268	-0.108932	0.157	0.259	0.606178	1	PIK3CA
0.00203869	-0.108902	0.484	0.512	0.945312	1	ABCE1
0.400463	-0.108855	0.201	0.306	0.656863	1	ZRANB1
3.72635e-06	-0.108777	0.693	0.712	0.973315	0.100377	U2SURP
0.0329557	-0.108599	0.267	0.324	0.824074	1	TOPBP1
0.0336474	-0.10858	0.176	0.265	0.664151	1	IL17RA
6.48895e-05	-0.108571	0.332	0.429	0.773893	1	PNPT1
0.273771	-0.108562	0.251	0.294	0.853741	1	SMIM27
0.00771441	-0.108558	0.38	0.412	0.92233	1	COQ8A
0.000175046	-0.108487	0.353	0.471	0.749469	1	ARL2BP
3.58814e-06	-0.108384	0.557	0.647	0.860896	0.0966538	PDHB
0.00735733	-0.108364	0.451	0.5	0.902	1	CDC40
8.57826e-06	-0.108356	0.573	0.676	0.847633	0.231072	CALCOCO2
0.000123683	-0.108346	0.626	0.659	0.949924	1	ETF1
0.00847968	-0.108287	0.434	0.488	0.889344	1	INTS6
2.90937e-11	-0.108274	0.883	0.929	0.950484	7.83696e-07	NDUFB4
0.000343253	-0.108124	0.284	0.382	0.743455	1	IDH3A
0.013555	-0.107928	0.403	0.453	0.889625	1	PPFIBP2
0.0013693	-0.1079	0.424	0.5	0.848	1	GMPS
2.32502e-06	-0.10788	0.372	0.5	0.744	0.062629	HELZ
0.038422	-0.107822	0.461	0.506	0.911067	1	MAPK1
0.000957975	-0.107679	0.545	0.6	0.908333	1	SUZ12
0.000174859	-0.107558	0.243	0.318	0.764151	1	ZBTB4
0.0971805	-0.10755	0.297	0.341	0.870968	1	ARL8A
9.14526e-07	-0.107538	0.305	0.365	0.835616	0.0246346	SSH2
1.70444e-12	-0.107535	0.951	0.994	0.95674	4.59126e-08	EEF1G
0.00310008	-0.107524	0.351	0.418	0.839713	1	UFSP2
6.68239e-05	-0.107193	0.342	0.424	0.806604	1	ZCCHC7
7.15589e-05	-0.107048	0.38	0.5	0.76	1	CYB5R1
4.67771e-11	-0.106972	0.678	0.765	0.886275	1.26003e-06	PRPF4B
0.000134234	-0.106781	0.229	0.288	0.795139	1	STARD3NL
0.00197241	-0.106689	0.216	0.312	0.692308	1	GCNT4
3.13093e-09	-0.106686	0.718	0.794	0.904282	8.43378e-05	CHCHD1
8.07045e-05	-0.106614	0.314	0.412	0.762136	1	SHPRH
0.00276983	-0.106336	0.845	0.829	1.0193	1	TST
7.69269e-05	-0.10614	0.41	0.494	0.82996	1	RO60
0.0136704	-0.106071	0.436	0.482	0.904564	1	ASCC3
0.00181181	-0.105909	0.406	0.476	0.852941	1	UBE2E1
0.00818309	-0.105683	0.375	0.429	0.874126	1	CDC34
0.0181168	-0.105586	0.248	0.318	0.779874	1	RANGRF
0.0102696	-0.10535	0.348	0.412	0.84466	1	LETMD1
3.59407e-15	-0.105294	0.284	0.465	0.610753	9.68133e-11	MX1
0.0123257	-0.105226	0.436	0.482	0.904564	1	ATF6
0.0531528	-0.105196	0.176	0.294	0.598639	1	ZNF830
0.000240534	-0.105185	0.332	0.406	0.817734	1	NR0B2
2.51797e-07	-0.105065	0.176	0.288	0.611111	0.00678265	AC239799.2
0.0112596	-0.104976	0.304	0.365	0.832877	1	TBL3
0.000248856	-0.104947	0.552	0.582	0.948454	1	DHX29
0.124912	-0.104845	0.332	0.347	0.956772	1	PAF1
0.0248937	-0.104775	0.245	0.335	0.731343	1	PM20D2
4.66865e-05	-0.104746	0.411	0.518	0.793436	1	ERICH1
3.80632e-05	-0.104689	0.585	0.659	0.887709	1	WTAP
0.000195454	-0.104646	0.318	0.418	0.760766	1	ZNF91
0.00756573	-0.104561	0.171	0.265	0.645283	1	MGAT4A
0.00770481	-0.10454	0.553	0.565	0.978761	1	WDR13
1.32248e-10	-0.104419	0.827	0.865	0.956069	3.56235e-06	NDUFA6
0.000246277	-0.104262	0.254	0.371	0.684636	1	RRAS2
0.0536051	-0.10425	0.281	0.341	0.824047	1	POC1B
0.00552432	-0.10422	0.421	0.465	0.905376	1	TAP1
7.73031e-06	-0.10419	0.397	0.541	0.733826	0.208231	NFE2L1
1.35769e-08	-0.104183	0.459	0.571	0.803853	0.00036572	LAPTM4B
0.0750291	-0.10417	0.175	0.271	0.645756	1	ZCCHC3
0.119781	-0.103981	0.163	0.265	0.615094	1	SGF29
3.13835e-05	-0.103786	0.698	0.729	0.957476	0.845379	PRMT1
0.000650765	-0.1037	0.496	0.529	0.937618	1	PDIA5
1.90199e-06	-0.103115	0.292	0.406	0.719212	0.051234	CNN3
4.88792e-05	-0.103111	0.66	0.694	0.951009	1	SRA1
5.71623e-07	-0.103037	0.366	0.429	0.853147	0.0153978	TMEM243
0.151119	-0.103034	0.441	0.476	0.926471	1	CREB3
0.000268221	-0.103002	0.539	0.547	0.985375	1	FMOD
4.45548e-06	-0.102885	0.569	0.635	0.896063	0.120017	ZMAT2
0.00360641	-0.10267	0.946	0.935	1.01176	1	CTSD
4.87283e-05	-0.102637	0.305	0.312	0.977564	1	HLTF
1.40185e-07	-0.102462	0.573	0.665	0.861654	0.00377616	PPP1R10
2.7624e-12	-0.102436	0.792	0.871	0.9093	7.44109e-08	SNHG16
0.0585526	-0.102403	0.4	0.429	0.932401	1	CREBBP
0.0710663	-0.102369	0.441	0.488	0.903689	1	BORCS7
1.32314e-07	-0.102364	0.705	0.771	0.914397	0.00356415	N4BP2L2
0.0614897	-0.102355	0.332	0.388	0.85567	1	DCTN4
0.00664753	-0.102257	0.177	0.271	0.653137	1	LYSMD3
0.0285406	-0.101969	0.251	0.288	0.871528	1	TGFBRAP1
9.28394e-05	-0.101938	0.444	0.494	0.898785	1	DFFA
0.0432683	-0.101525	0.373	0.435	0.857471	1	SYS1
3.63275e-10	-0.101407	0.844	0.888	0.95045	9.78554e-06	MRPL20
5.75337e-05	-0.101218	0.507	0.576	0.880208	1	BCL2L15
0.00081897	-0.100876	0.563	0.606	0.929043	1	UBE3A
0.00532192	-0.100849	0.497	0.535	0.928972	1	USP47
0.000375484	-0.100791	0.355	0.441	0.804989	1	UBE2F
0.00995792	-0.100778	0.73	0.7	1.04286	1	TMEM134
0.00100469	-0.100738	0.381	0.453	0.84106	1	TCEAL3
9.89131e-11	-0.100677	0.896	0.941	0.952179	2.66442e-06	EIF5A
0.0754059	-0.100662	0.28	0.359	0.779944	1	PIGBOS1
0.000224726	-0.100628	0.366	0.429	0.853147	1	PLEKHF2
0.00199254	-0.100611	0.356	0.406	0.876847	1	ARRDC3
0.00198094	-0.100531	0.715	0.676	1.05769	1	MTIF3
0.00906008	-0.100439	0.459	0.518	0.8861	1	KPNA6
0.00151814	-0.10037	0.221	0.259	0.853282	1	EEF1AKMT4
0.10115	-0.100361	0.258	0.312	0.826923	1	HMGN4
0.00030498	-0.100164	0.279	0.371	0.752022	1	RBM7
0.0270252	0.10004	0.406	0.282	1.43972	1	NAGLU
0.0123534	0.100158	0.487	0.388	1.25515	1	B4GALT5
6.95248e-12	0.100188	0.665	0.647	1.02782	1.87279e-07	KMT2C
7.49241e-11	0.100208	0.753	0.741	1.01619	2.01823e-06	BCLAF1
4.93543e-06	0.100246	0.617	0.576	1.07118	0.132946	GAK
0.00362797	0.10029	0.739	0.671	1.10134	1	MRPS33
6.19279e-06	0.100309	0.814	0.771	1.05577	0.166815	CALM3
3.80644e-07	0.100418	0.57	0.5	1.14	0.0102534	PRELID3B
0.0355645	0.100448	0.292	0.224	1.30357	1	TUFT1
0.0040934	0.100576	0.328	0.224	1.46429	1	C4orf33
0.0108651	0.100615	0.375	0.3	1.25	1	UGT8
1.91415e-10	0.100807	0.841	0.806	1.04342	5.15614e-06	KLF3
0.000495424	0.100903	0.457	0.412	1.10922	1	EPN3
0.00940419	0.100932	0.493	0.406	1.21429	1	DHRS4L2
3.89768e-05	0.101403	0.982	1	0.982	1	TMSB10
1.45123e-06	0.101429	0.399	0.329	1.21277	0.0390917	PLXNA2
0.000384408	0.101511	0.307	0.229	1.34061	1	CCDC14
4.36347e-07	0.101513	0.801	0.759	1.05534	0.0117539	SMIM14
5.47922e-21	0.101816	0.425	0.541	0.785582	1.47594e-16	TLE4
3.58684e-07	0.101831	0.416	0.371	1.12129	0.00966186	FBXO34
0.140057	0.101856	0.487	0.394	1.23604	1	UNC93B1
6.21344e-06	0.101999	0.37	0.3	1.23333	0.167371	TSC2
0.000829518	0.102002	0.3	0.218	1.37615	1	TRPM7
1.73587e-09	0.102037	0.649	0.665	0.97594	4.67591e-05	TMPO
2.50167e-05	0.102173	0.673	0.653	1.03063	0.673876	TMEM98
7.56178e-05	0.102361	0.724	0.676	1.07101	1	MCRIP2
0.00177567	0.102372	0.574	0.529	1.08507	1	RAB5A
0.000760287	0.102592	0.572	0.5	1.144	1	SRSF6
0.0124707	0.10264	0.264	0.176	1.5	1	TARBP1
0.317166	0.102812	0.47	0.382	1.23037	1	CTNNBIP1
0.114139	0.10292	0.344	0.235	1.46383	1	OMA1
0.00245165	0.103142	0.448	0.341	1.31378	1	GLRX2
3.58581e-13	0.103166	0.744	0.735	1.01224	9.65909e-09	NORAD
8.25087e-06	0.103396	0.77	0.706	1.09065	0.222254	TSPAN13
4.55273e-11	0.103433	0.792	0.8	0.99	1.22637e-06	NDUFA12
0.0011266	0.103494	0.678	0.618	1.09709	1	SDHD
0.000848246	0.103514	0.27	0.188	1.43617	1	ZMIZ2
4.98478e-13	0.103539	0.607	0.582	1.04296	1.34275e-08	MCU
0.0051361	0.103646	0.321	0.247	1.2996	1	MAFK
5.16875e-05	0.103702	0.331	0.259	1.27799	1	ESYT2
0.000400924	0.10384	0.368	0.3	1.22667	1	PRKCD
1.19808e-06	0.103925	0.536	0.512	1.04688	0.0322727	SPEN
0.203958	0.104083	0.497	0.465	1.06882	1	C15orf48
4.12756e-09	0.104241	0.782	0.765	1.02222	0.000111184	SUCLG1
0.0703497	0.104491	0.28	0.188	1.48936	1	ACACA
0.0171652	0.104602	0.415	0.3	1.38333	1	ITFG1
0.494791	0.104656	0.364	0.218	1.66972	1	G6PC3
3.27853e-13	0.10478	0.711	0.694	1.0245	8.83136e-09	AFF4
5.30953e-07	0.104868	0.306	0.253	1.20949	0.0143023	DHDDS
0.000103577	0.104965	0.383	0.353	1.08499	1	PCYT1A
0.0277067	0.105104	0.749	0.641	1.16849	1	ARL1
0.261148	0.10516	0.368	0.247	1.48988	1	PDE12
6.23215e-07	0.105168	0.597	0.571	1.04553	0.0167875	SEMA3B
0.0472005	0.105186	0.322	0.212	1.51887	1	FBXO3
0.000191996	0.105364	0.448	0.359	1.24791	1	OPA1
0.0521025	0.105371	0.336	0.2	1.68	1	AGA
0.0245673	0.105401	0.444	0.329	1.34954	1	PRR34-AS1
2.51695e-05	0.105436	0.435	0.347	1.2536	0.677991	PER1
0.10329	0.105536	0.483	0.382	1.2644	1	MRPL2
1.14513e-07	0.105613	0.883	0.876	1.00799	0.00308463	HEBP2
0.0240111	0.105743	0.478	0.4	1.195	1	RPIA
0.00305878	0.10587	0.254	0.176	1.44318	1	NT5DC2
0.51879	0.105957	0.404	0.265	1.52453	1	TSPAN6
0.599698	0.105983	0.443	0.329	1.3465	1	NTHL1
0.000128182	0.106025	0.794	0.735	1.08027	1	ACTR3
8.10984e-06	0.106078	0.599	0.588	1.01871	0.218455	EIF4E
6.74073e-06	0.10612	0.441	0.312	1.41346	0.181575	NR1D2
0.0357411	0.106126	0.384	0.265	1.44906	1	CASP6
8.13248e-07	0.106156	0.802	0.794	1.01008	0.0219065	COX14
0.0217171	0.106178	0.617	0.535	1.15327	1	MAGED1
4.158e-06	0.106298	0.558	0.541	1.03142	0.112004	DCTN1
0.000134506	0.106555	0.327	0.212	1.54245	1	SCRIB
0.529545	0.106591	0.338	0.2	1.69	1	NIPSNAP3A
0.543011	0.106641	0.621	0.5	1.242	1	MRPL22
0.136115	0.106824	0.283	0.176	1.60795	1	KLC4
0.000186268	0.107022	0.669	0.624	1.07212	1	ITPA
3.88724e-06	0.107028	0.655	0.629	1.04134	0.104711	CTSZ
2.34243e-05	0.107039	0.326	0.282	1.15603	0.630982	DIDO1
0.0830402	0.10723	0.546	0.435	1.25517	1	ZNF511
0.000194548	0.107308	0.571	0.529	1.0794	1	APEH
0.00397808	0.107365	0.27	0.147	1.83673	1	IRF7
0.000124603	0.107578	0.635	0.594	1.06902	1	MRPL38
0.0539646	0.107711	0.499	0.435	1.14713	1	RCN1
0.356865	0.107782	0.986	0.976	1.01025	1	ELF3
1.89973e-05	0.107942	0.626	0.559	1.11986	0.51173	CASZ1
7.92565e-10	0.108015	0.884	0.894	0.988814	2.13493e-05	NUCKS1
6.17462e-08	0.108073	0.399	0.371	1.07547	0.00166326	GPATCH2
0.000311267	0.108178	0.411	0.324	1.26852	1	NUTM2A-AS1
1.43928e-06	0.108215	0.422	0.347	1.21614	0.03877	HACD2
6.87112e-06	0.10831	0.363	0.3	1.21	0.185087	ZSWIM6
7.50405e-09	0.108434	0.358	0.3	1.19333	0.000202137	KHDC4
1.0262e-06	0.108553	0.281	0.229	1.22707	0.0276427	KIF16B
0.000274961	0.108712	0.708	0.665	1.06466	1	CAT
0.0447918	0.108846	0.596	0.488	1.22131	1	FIBP
1.14338e-13	0.109331	0.706	0.724	0.975138	3.07992e-09	NDUFAF8
2.058e-05	0.109344	0.5	0.447	1.11857	0.554362	RC3H1
0.0303241	0.109419	0.53	0.447	1.18568	1	MSRB2
1.6112e-05	0.109484	0.661	0.6	1.10167	0.434008	PTBP1
8.22801e-06	0.109507	0.527	0.441	1.19501	0.221638	SLC52A2
3.0919e-05	0.109644	0.566	0.518	1.09266	0.832864	SEPTIN11
2.00379e-12	0.109728	0.718	0.665	1.0797	5.3976e-08	PDXDC1
0.000237291	0.109751	0.584	0.565	1.03363	1	SPPL2A
0.115285	0.109774	0.282	0.171	1.64912	1	RIPK1
0.0750845	0.109823	0.458	0.353	1.29745	1	OSTF1
1.84875e-09	0.109897	0.97	0.988	0.981781	4.97998e-05	CD63
0.128294	0.110098	0.397	0.282	1.4078	1	LACTB2
0.00164957	0.11023	0.685	0.618	1.10841	1	ACOX1
0.00448182	0.110282	0.324	0.229	1.41485	1	USP36
0.00298567	0.110354	0.582	0.506	1.1502	1	TBCB
0.0501458	0.110422	0.528	0.359	1.47075	1	SNRPA
0.0662479	0.110438	0.416	0.335	1.24179	1	PPIH
0.027576	0.110477	0.297	0.171	1.73684	1	TNS3
5.02886e-05	0.110576	0.348	0.271	1.28413	1	RNF141
1.4582e-14	0.110683	0.812	0.847	0.958678	3.92797e-10	DNPH1
3.31357e-06	0.110918	0.645	0.565	1.14159	0.0892575	CHMP4B
0.0164787	0.111298	0.401	0.288	1.39236	1	ING1
8.51716e-06	0.11134	0.413	0.335	1.23284	0.229427	VPS53
0.0993804	0.111355	0.338	0.224	1.50893	1	COX15
1.50575e-12	0.111399	0.665	0.659	1.0091	4.05604e-08	FLNB
1.24433e-06	0.11142	0.365	0.359	1.01671	0.0335185	ZFC3H1
0.000234382	0.11143	0.672	0.6	1.12	1	DCTN3
6.07743e-08	0.111536	0.896	0.865	1.03584	0.00163708	SEM1
1.19276e-06	0.111588	0.619	0.565	1.09558	0.0321292	AHR
0.0145446	0.111887	0.256	0.118	2.16949	1	GFM2
0.000951603	0.11197	0.436	0.365	1.19452	1	BRIX1
1.69623e-05	0.112068	0.613	0.553	1.1085	0.456913	RBBP7
0.00577061	0.11227	0.442	0.341	1.29619	1	MCUR1
4.30088e-06	0.1124	0.657	0.635	1.03465	0.115853	MOB1A
7.91421e-05	0.112471	0.461	0.371	1.24259	1	TJP3
0.547095	0.112536	0.401	0.3	1.33667	1	SLC35A1
0.0033532	0.112538	0.579	0.494	1.17206	1	ITPRIPL2
2.60345e-06	0.112557	0.65	0.653	0.995406	0.0701292	EIF4A3
1.2475e-05	0.112603	0.459	0.388	1.18299	0.336039	SUPT6H
0.688508	0.112701	0.329	0.182	1.80769	1	SDSL
0.917722	0.112732	0.268	0.129	2.07752	1	CAPN6
1.37712e-10	0.112793	0.551	0.5	1.102	3.70955e-06	CYP2S1
0.000235356	0.112862	0.72	0.641	1.12324	1	CAPZA2
0.00761071	0.112893	0.458	0.371	1.2345	1	FASN
1.31606e-09	0.112932	0.769	0.776	0.990979	3.54507e-05	ECI1
5.16144e-05	0.113054	0.823	0.753	1.09296	1	S100A16
0.000201031	0.113113	0.295	0.206	1.43204	1	LUZP1
0.0780891	0.113123	0.338	0.235	1.4383	1	PAM
7.4614e-11	0.113335	0.57	0.559	1.01968	2.00988e-06	NPEPPS
0.0118782	0.113461	0.557	0.465	1.19785	1	DGUOK
2.07616e-11	0.113497	0.739	0.741	0.997301	5.59256e-07	HP1BP3
2.43578e-06	0.113497	0.728	0.688	1.05814	0.0656126	ZNF207
0.00414816	0.113544	0.538	0.453	1.18764	1	GCSH
1.97472e-10	0.113579	0.937	0.959	0.977059	5.31931e-06	UBL5
0.0176667	0.113606	0.333	0.218	1.52752	1	ATP13A1
0.00168239	0.113685	0.568	0.494	1.1498	1	MTCH2
0.30179	0.113693	0.305	0.176	1.73295	1	RAB11FIP4
3.14534e-06	0.113723	0.625	0.612	1.02124	0.0847261	YWHAG
0.656999	0.113791	0.27	0.141	1.91489	1	GAS2L1
0.222024	0.113879	0.366	0.188	1.94681	1	SLC25A10
0.0740183	0.114111	0.622	0.494	1.25911	1	PLEKHB2
4.56666e-05	0.114193	0.372	0.253	1.47036	1	B3GNT5
1.23718e-10	0.114218	0.838	0.835	1.00359	3.33259e-06	ANAPC11
0.909649	0.11424	0.377	0.271	1.39114	1	POLR3K
0.00367738	0.114251	0.382	0.288	1.32639	1	HYAL2
0.000372612	0.114506	0.839	0.794	1.05668	1	PKM
0.00281589	0.114603	0.592	0.512	1.15625	1	ACTN1
1.37452e-06	0.114637	0.351	0.288	1.21875	0.0370255	KIAA0232
0.0798176	0.114642	0.34	0.259	1.31274	1	PEX26
1.40857e-11	0.114647	0.648	0.647	1.00155	3.79427e-07	SLK
0.000445007	0.114868	0.426	0.371	1.14825	1	MYOF
0.0181457	0.114887	0.344	0.2	1.72	1	HTT
1.31163e-05	0.114954	0.839	0.806	1.04094	0.353314	IQGAP2
2.7063e-07	0.115116	0.819	0.812	1.00862	0.00728996	C1QBP
0.0440041	0.115209	0.646	0.553	1.16817	1	NDUFA9
0.0122379	0.115219	0.677	0.606	1.11716	1	SNX5
0.019018	0.11526	0.496	0.388	1.27835	1	KLF13
7.81873e-12	0.115302	0.935	0.965	0.968912	2.10613e-07	ATP5MG
1.93585e-07	0.115361	0.693	0.653	1.06126	0.00521461	PSMC6
0.00146141	0.115531	0.766	0.7	1.09429	1	F11R
0.00051202	0.115533	0.5	0.424	1.17925	1	AP1G1
0.0221306	0.115612	0.316	0.171	1.84795	1	GRTP1
0.000232207	0.11577	0.714	0.647	1.10355	1	SRP19
0.201526	0.115841	0.289	0.141	2.04965	1	SKI
0.000362656	0.11593	0.325	0.2	1.625	1	ALDH16A1
0.00378747	0.116126	0.292	0.171	1.7076	1	PI4KA
0.240421	0.116138	0.402	0.247	1.62753	1	ASPSCR1
0.00152815	0.116183	0.346	0.241	1.43568	1	AP1S3
3.1706e-08	0.116217	0.744	0.735	1.01224	0.000854065	BANF1
4.57876e-06	0.116246	0.36	0.318	1.13208	0.123338	CDK11B
4.42823e-14	0.116361	0.711	0.718	0.990251	1.19283e-09	HACD3
1.07173e-08	0.116445	0.572	0.524	1.0916	0.000288692	FNBP4
2.25874e-06	0.116461	0.744	0.694	1.07205	0.0608436	ADD3
0.000148188	0.117102	0.662	0.576	1.14931	1	PPP1R7
0.0293377	0.117191	0.381	0.312	1.22115	1	NCEH1
5.52343e-09	0.117603	0.514	0.5	1.028	0.000148785	DNMBP
2.78233e-06	0.117674	0.757	0.706	1.07224	0.0749477	CHD4
0.188053	0.117695	0.297	0.2	1.485	1	TMEM168
5.24165e-05	0.117882	0.251	0.153	1.64052	1	REXO1
0.00156656	0.117905	0.29	0.129	2.24806	1	ABCB8
1.8291e-09	0.117999	0.943	0.976	0.966189	4.92705e-05	ITM2B
0.00186802	0.118066	0.454	0.376	1.20745	1	RREB1
5.78372e-05	0.118191	0.619	0.559	1.10733	1	DDAH1
0.0100443	0.118209	0.429	0.294	1.45918	1	TSC22D2
3.88507e-05	0.118219	0.384	0.3	1.28	1	EXT1
4.65002e-07	0.118369	0.411	0.376	1.09309	0.0125257	MVD
0.00416216	0.11849	0.508	0.394	1.28934	1	PLEK2
9.10351e-05	0.118601	0.729	0.659	1.10622	1	SFT2D1
2.47e-07	0.118616	0.834	0.835	0.998802	0.00665343	FAM120A
4.59794e-07	0.118718	0.907	0.906	1.0011	0.0123855	ARPC3
2.44899e-06	0.118759	0.486	0.418	1.16268	0.0659684	NOC2L
1.38501e-06	0.118821	0.331	0.265	1.24906	0.0373079	PRKCA
0.673622	0.118821	0.26	0.088	2.95455	1	SLC19A2
2.41122e-06	0.118886	0.49	0.441	1.11111	0.0649511	RDH11
0.00973446	0.119069	0.262	0.106	2.4717	1	FAM174A
4.32988e-09	0.119302	0.362	0.306	1.18301	0.000116634	CCDC88B
0.087905	0.119527	0.344	0.218	1.57798	1	SCML1
9.37686e-08	0.119553	0.643	0.565	1.13805	0.00252584	RNPEPL1
0.000918828	0.119635	0.403	0.353	1.14164	1	PTK6
3.88204e-05	0.120416	0.349	0.3	1.16333	1	TMEM63B
0.0733888	0.12055	0.271	0.141	1.92199	1	PFKFB2
0.00555692	0.120898	0.582	0.476	1.22269	1	SPAG7
0.0217606	0.121107	0.517	0.406	1.2734	1	TRMT10C
0.000315598	0.121183	0.308	0.294	1.04762	1	PRSS3
0.000268922	0.121358	0.573	0.518	1.10618	1	DHX15
0.00808584	0.121728	0.51	0.429	1.18881	1	HK1
0.0430161	0.121769	0.664	0.565	1.17522	1	KDM5B
0.0109396	0.1218	0.316	0.159	1.98742	1	MFSD3
0.647574	0.121802	0.435	0.318	1.36792	1	PROM1
5.46131e-05	0.12182	0.675	0.612	1.10294	1	MPC1
3.75565e-08	0.121909	0.772	0.771	1.0013	0.00101166	RNF7
0.123364	0.121917	0.742	0.606	1.22442	1	CDK2AP2
2.87716e-08	0.122126	0.382	0.318	1.20126	0.000775022	RCAN3
3.66326e-06	0.122479	0.926	0.924	1.00216	0.0986774	ATP5F1B
3.54303e-06	0.122532	0.346	0.282	1.22695	0.0954385	ZNF598
0.0220524	0.122666	0.319	0.259	1.23166	1	MUC13
0.0942722	0.122727	0.408	0.235	1.73617	1	TRIM24
9.48888e-05	0.122774	0.629	0.535	1.1757	1	ESRP1
5.61645e-07	0.122961	0.352	0.312	1.12821	0.015129	GSDMB
0.000650843	0.123004	0.377	0.247	1.52632	1	ATP9A
0.844733	0.123077	0.375	0.218	1.72018	1	PPTC7
0.162859	0.123152	0.526	0.388	1.35567	1	SCO2
2.56208e-11	0.123245	0.733	0.735	0.997279	6.90146e-07	SDF4
0.0106706	0.123294	0.603	0.482	1.25104	1	LIME1
1.00609e-07	0.12352	0.364	0.259	1.40541	0.00271011	SAMD5
0.0315182	0.123542	0.386	0.218	1.77064	1	GJB1
0.00844428	0.123551	0.301	0.182	1.65385	1	ARHGAP27
0.0976461	0.123827	0.335	0.176	1.90341	1	B4GALT7
3.42722e-06	0.123943	0.527	0.453	1.16336	0.0923191	SLC38A10
1.02508e-08	0.124032	0.256	0.153	1.6732	0.000276127	CSTA
0.00497833	0.124149	0.337	0.224	1.50446	1	RBM14
0.00136253	0.124368	0.399	0.276	1.44565	1	HDDC3
3.50167e-05	0.124379	0.691	0.606	1.14026	0.943245	TGIF1
0.0569466	0.124431	0.334	0.247	1.35223	1	SERTAD2
0.000550658	0.124454	0.463	0.371	1.24798	1	IRAK1
3.36279e-13	0.124525	0.928	0.971	0.955716	9.05834e-09	COX7A2
0.0152853	0.124551	0.527	0.471	1.1189	1	KDELR3
1.61489e-11	0.124553	0.269	0.235	1.14468	4.35002e-07	SMG6
0.0705243	0.124893	0.395	0.259	1.5251	1	SLC35C1
0.000251378	0.124902	0.419	0.318	1.31761	1	DYRK2
6.44952e-06	0.125145	0.447	0.335	1.33433	0.173731	SLC39A11
2.37542e-05	0.125208	0.844	0.806	1.04715	0.639866	TMBIM4
2.06717e-13	0.125322	0.867	0.882	0.982993	5.56833e-09	NEDD8
0.690063	0.125453	0.281	0.147	1.91156	1	PAPSS2
2.52234e-08	0.125517	0.861	0.871	0.988519	0.000679444	PHPT1
0.0013168	0.125605	0.417	0.306	1.36275	1	ANKRD9
0.00172126	0.125999	0.669	0.606	1.10396	1	FUCA2
2.75985e-07	0.126261	0.72	0.647	1.11283	0.00743421	PDCD6IP
1.33884e-06	0.126287	0.861	0.835	1.03114	0.0360642	RBM47
1.83695e-06	0.126915	0.673	0.635	1.05984	0.0494819	PNPLA2
0.0221426	0.127016	0.485	0.388	1.25	1	PCNA
0.314097	0.127619	0.604	0.512	1.17969	1	TINAGL1
4.74678e-15	0.127737	0.758	0.729	1.03978	1.27864e-10	ARHGAP21
0.00124508	0.127965	0.264	0.135	1.95556	1	GBA
0.0447506	0.128113	0.318	0.182	1.74725	1	EDEM1
0.0356483	0.128136	0.478	0.394	1.2132	1	CRTAP
0.000334865	0.128146	0.423	0.312	1.35577	1	SIN3A
2.2963e-06	0.12823	0.714	0.694	1.02882	0.0618554	SOX4
6.90507e-05	0.128269	0.425	0.276	1.53986	1	PRR15
0.000423007	0.128489	0.812	0.747	1.08701	1	FAM133B
0.0399299	0.128712	0.38	0.271	1.40221	1	MAPRE2
0.061977	0.128725	0.305	0.176	1.73295	1	GRAMD4
0.0186676	0.128743	0.441	0.324	1.36111	1	MYO1D
7.54825e-06	0.128763	0.331	0.271	1.2214	0.203327	USP54
0.00460874	0.128802	0.478	0.347	1.37752	1	MTG1
4.14152e-06	0.128927	0.28	0.194	1.4433	0.11156	SIPA1L3
0.0387221	0.128981	0.434	0.294	1.47619	1	SNHG15
3.16472e-05	0.129021	0.349	0.247	1.41296	0.85248	GBA2
3.90759e-09	0.129055	0.64	0.647	0.989181	0.000105259	RAP2B
8.95661e-09	0.129124	0.831	0.835	0.99521	0.000241264	UQCRC2
0.0169538	0.129254	0.398	0.288	1.38194	1	EPAS1
5.3054e-07	0.129275	0.307	0.235	1.30638	0.0142912	BIN3
8.00386e-10	0.12935	0.814	0.835	0.97485	2.156e-05	SF1
1.52193e-05	0.129565	0.348	0.271	1.28413	0.409961	RDH13
4.0649e-05	0.129591	0.373	0.276	1.35145	1	ARHGEF1
2.02443e-05	0.129593	0.285	0.171	1.66667	0.545321	PCGF3
4.98269e-08	0.129729	0.637	0.624	1.02083	0.00134219	GCNT1
0.000763178	0.129848	0.648	0.547	1.18464	1	VDAC3
0.00375328	0.129901	0.956	0.947	1.0095	1	TM9SF3
1.40638e-07	0.129982	0.688	0.582	1.18213	0.00378837	TMEM259
0.000309775	0.130019	0.526	0.429	1.22611	1	NUMB
9.87605e-05	0.130337	0.601	0.559	1.07513	1	RPA3
0.227064	0.130455	0.542	0.424	1.2783	1	CTSA
0.000260418	0.130728	0.497	0.394	1.26142	1	DDA1
0.000377114	0.130768	0.721	0.653	1.10413	1	SDHC
0.0178476	0.130839	0.419	0.312	1.34295	1	GGT6
8.99826e-11	0.130883	0.268	0.182	1.47253	2.42386e-06	PPARD
0.0212531	0.131155	0.264	0.118	2.23729	1	CES3
0.0126339	0.131442	0.321	0.135	2.37778	1	DBP
4.6414e-06	0.131502	0.484	0.388	1.24742	0.125025	ANKRD10
0.000307427	0.131506	0.522	0.441	1.18367	1	ALDH7A1
6.92383e-07	0.131676	0.78	0.724	1.07735	0.0186507	EFCAB14
7.04837e-06	0.13168	0.718	0.671	1.07004	0.189862	MRPS16
0.000101367	0.131958	0.352	0.329	1.06991	1	H2AFX
1.75316e-07	0.132075	0.836	0.806	1.03722	0.00472249	NDUFA7
6.85631e-06	0.132228	0.365	0.318	1.1478	0.184689	CLMN
3.56724e-05	0.13238	0.59	0.535	1.1028	0.960908	PIN1
1.51747e-05	0.132535	0.363	0.229	1.58515	0.408762	VPS13D
0.0993677	0.132551	0.423	0.288	1.46875	1	TNFRSF10B
0.0783345	0.132764	0.487	0.353	1.3796	1	GSKIP
0.0642255	0.132914	0.416	0.282	1.47518	1	TSN
2.33343e-05	0.13301	0.437	0.329	1.32827	0.628555	IP6K2
7.49964e-05	0.133054	0.695	0.647	1.07419	1	MGAT4B
0.436976	0.133257	0.251	0.094	2.67021	1	MSX2
0.0335717	0.13328	0.522	0.406	1.28571	1	ATP13A3
0.0199718	0.133287	0.611	0.494	1.23684	1	HUWE1
0.0523101	0.133586	0.327	0.176	1.85795	1	SH3PXD2A
0.00366413	0.133588	0.34	0.194	1.75258	1	SMAD7
0.000177596	0.13365	0.318	0.218	1.45872	1	MOK
7.99006e-06	0.13377	0.636	0.547	1.16271	0.215228	ZDHHC3
8.62624e-08	0.133926	0.37	0.276	1.34058	0.00232365	C3orf52
1.1731e-05	0.134206	0.318	0.224	1.41964	0.315997	NUDT1
9.36544e-10	0.134281	0.431	0.341	1.26393	2.52277e-05	INO80C
8.11987e-06	0.134392	0.293	0.182	1.60989	0.218725	NECAP1
8.4669e-05	0.134536	0.489	0.365	1.33973	1	MAPK13
6.1136e-07	0.134638	0.871	0.847	1.02834	0.0164682	DSP
0.0784124	0.13489	0.402	0.3	1.34	1	SLC35B2
0.058697	0.134937	0.297	0.206	1.44175	1	LMNB2
4.22287e-06	0.134957	0.768	0.706	1.08782	0.113752	VPS29
0.00362043	0.134984	0.358	0.259	1.38224	1	MACC1
8.49364e-05	0.135004	0.461	0.388	1.18814	1	BAZ2A
0.0153116	0.135083	0.611	0.524	1.16603	1	INAVA
2.97211e-08	0.135157	0.617	0.582	1.06014	0.000800599	SUPT5H
0.00454281	0.135228	0.257	0.129	1.99225	1	MICAL2
1.75241e-05	0.135362	0.786	0.735	1.06939	0.472045	AP2M1
2.86774e-10	0.135466	0.657	0.647	1.01546	7.72484e-06	ANTKMT
8.01296e-06	0.135469	0.545	0.435	1.25287	0.215845	TRIM16
0.00170326	0.135542	0.418	0.288	1.45139	1	NAB1
1.76254e-08	0.135554	0.843	0.841	1.00238	0.000474775	SFPQ
0.0214275	0.136222	0.592	0.476	1.2437	1	RCN2
1.7375e-08	0.136231	0.791	0.765	1.03399	0.00046803	CHURC1
2.49969e-11	0.136697	0.827	0.847	0.976387	6.73341e-07	AKAP13
0.00172604	0.136755	0.365	0.241	1.51452	1	LRP1
0.00165857	0.136998	0.437	0.382	1.14398	1	CKS1B
5.92748e-06	0.137015	0.51	0.465	1.09677	0.159669	LGR4
0.00820561	0.137026	0.307	0.159	1.93082	1	FOSL1
1.45928e-05	0.137048	0.663	0.624	1.0625	0.393087	AAMDC
0.0250065	0.137083	0.277	0.206	1.34466	1	TK1
0.0115516	0.137131	0.379	0.259	1.46332	1	RPS6KA4
4.18076e-13	0.137386	0.971	0.982	0.988798	1.12617e-08	SMIM22
1.21342e-06	0.137501	0.721	0.671	1.07452	0.0326858	PDXK
2.92642e-10	0.137527	0.43	0.359	1.19777	7.88291e-06	CYTH1
0.0107394	0.13756	0.301	0.088	3.42045	1	SDE2
0.00541506	0.137833	0.53	0.353	1.50142	1	TIMM17B
0.000407928	0.138154	0.337	0.182	1.85165	1	MSL3
1.99849e-06	0.138249	0.758	0.718	1.05571	0.0538332	RAP1B
5.59295e-07	0.13826	0.303	0.206	1.47087	0.0150657	TRAPPC10
3.66234e-05	0.138416	0.863	0.835	1.03353	0.986523	ARF4
5.21865e-05	0.138466	0.334	0.212	1.57547	1	ENTPD4
2.84214e-09	0.138553	0.618	0.565	1.09381	7.65587e-05	PAFAH1B1
4.71705e-05	0.138569	0.819	0.776	1.05541	1	SELENBP1
0.0172014	0.138802	0.799	0.729	1.09602	1	SOX9
7.86361e-08	0.139039	0.833	0.8	1.04125	0.00211822	LMAN2
4.96547e-06	0.13912	0.734	0.688	1.06686	0.133755	NECTIN2
0.000525477	0.13928	0.601	0.512	1.17383	1	AKT1
0.0311624	0.1394	0.629	0.524	1.20038	1	CRELD2
0.369583	0.139419	0.808	0.671	1.20417	1	GADD45B
0.00345315	0.139509	0.262	0.182	1.43956	1	SULT1B1
1.27905e-18	0.139509	0.678	0.712	0.952247	3.44539e-14	PLP2
0.00018672	0.139591	0.561	0.494	1.13563	1	PSMG4
1.17365e-07	0.139705	0.634	0.6	1.05667	0.00316146	KMT2A
0.103889	0.139741	0.356	0.229	1.55459	1	EMC9
0.00042048	0.139817	0.632	0.571	1.10683	1	DAG1
2.85529e-06	0.139894	0.494	0.394	1.25381	0.076913	TACC2
1.6928e-06	0.13998	0.359	0.253	1.41897	0.0455989	OASL
1.67211e-08	0.139995	0.731	0.682	1.07185	0.000450416	OS9
0.000432144	0.140407	0.311	0.241	1.29046	1	ECT2
1.84657e-05	0.140679	0.302	0.188	1.60638	0.49741	PLCB3
1.09746e-05	0.140716	0.416	0.259	1.60618	0.295622	KAZALD1
4.58253e-18	0.140914	0.897	0.906	0.990066	1.2344e-13	HSPB1
0.646048	0.140965	0.554	0.429	1.29138	1	TIMMDC1
0.133455	0.140967	0.565	0.447	1.26398	1	GSTO2
0.00191117	0.141122	0.27	0.124	2.17742	1	CYP4F12
1.18513e-10	0.141139	0.624	0.482	1.29461	3.19239e-06	SLC50A1
0.000167156	0.141225	0.4	0.276	1.44928	1	PPIP5K2
5.8118e-08	0.14139	0.267	0.171	1.5614	0.00156552	TCTA
2.10694e-05	0.141401	0.693	0.629	1.10175	0.567547	AKR7A2
0.552567	0.141618	0.472	0.312	1.51282	1	BCAT2
0.000125925	0.14173	0.28	0.171	1.63743	1	SLC17A9
0.00061684	0.141757	0.808	0.759	1.06456	1	TRNP1
8.38667e-08	0.141959	0.611	0.547	1.117	0.00225912	USP7
2.62262e-07	0.14225	0.256	0.141	1.8156	0.00706455	AC018521.5
0.805814	0.142346	0.387	0.224	1.72768	1	POU2AF1
0.00719864	0.142595	0.447	0.318	1.40566	1	COQ9
1.25823e-05	0.142693	0.327	0.188	1.73936	0.338928	HMBS
2.60475e-05	0.142715	0.792	0.747	1.06024	0.701641	XRCC6
7.56843e-07	0.142725	0.363	0.253	1.43478	0.0203871	CORO1C
0.0375138	0.142771	0.413	0.3	1.37667	1	PRPS2
2.1392e-05	0.142907	0.819	0.788	1.03934	0.576235	MRPS34
0.000167781	0.142982	0.74	0.671	1.10283	1	NDUFS3
0.0634142	0.14301	0.329	0.182	1.80769	1	EPHX2
2.25587e-10	0.143143	0.839	0.853	0.983587	6.07663e-06	TOMM5
1.69296e-05	0.14321	0.442	0.324	1.3642	0.456032	ELMO3
1.5316e-07	0.143313	0.315	0.253	1.24506	0.00412567	NSD2
2.49059e-05	0.143374	0.466	0.353	1.32011	0.67089	HPCAL1
7.03524e-05	0.143407	0.32	0.212	1.50943	1	SNHG1
3.47299e-05	0.143451	0.375	0.253	1.48221	0.93552	AP2A1
1.7332e-09	0.143457	0.824	0.794	1.03778	4.66872e-05	TPD52
0.108721	0.143487	0.414	0.271	1.52768	1	NCSTN
0.000318127	0.14349	0.711	0.641	1.1092	1	ATP2A2
0.000567118	0.143497	0.52	0.441	1.17914	1	TMEM126A
0.0441219	0.144061	0.333	0.159	2.09434	1	AKR1B1
5.82703e-05	0.144113	0.686	0.582	1.17869	1	ADAM15
0.000366978	0.14472	0.66	0.553	1.19349	1	TRIM2
7.11577e-05	0.144847	0.323	0.188	1.71809	1	PLCE1
0.0270139	0.145062	0.601	0.482	1.24689	1	SLC9A4
0.00151529	0.145112	0.499	0.359	1.38997	1	MMAB
0.000592722	0.145135	0.61	0.541	1.12754	1	COMMD4
5.75069e-10	0.145236	0.462	0.435	1.06207	1.54906e-05	LBR
1.439e-13	0.145311	0.756	0.718	1.05292	3.87625e-09	SCNN1A
0.000355342	0.145475	0.663	0.547	1.21207	1	CENPV
0.000111802	0.145525	0.443	0.318	1.39308	1	RHOT2
0.530286	0.145528	0.446	0.3	1.48667	1	SDHAF3
3.75455e-07	0.145566	0.446	0.347	1.2853	0.0101136	TMEM41B
7.16098e-05	0.145602	0.732	0.682	1.07331	1	CREB3L1
0.0188241	0.14565	0.376	0.253	1.48617	1	NECTIN4
0.000328727	0.145659	0.405	0.282	1.43617	1	ZC3HAV1
1.0769e-07	0.145725	0.973	0.982	0.990835	0.00290085	H3F3B
0.952528	0.145894	0.446	0.276	1.61594	1	NUDT16L1
0.00161989	0.146256	0.642	0.594	1.08081	1	TIPARP
0.025556	0.146319	0.334	0.224	1.49107	1	MBOAT2
3.58026e-05	0.146497	0.606	0.518	1.16988	0.964415	GALNT12
4.78747e-13	0.146525	0.859	0.824	1.04248	1.2896e-08	CTNND1
1.60297e-05	0.146659	0.399	0.329	1.21277	0.431793	TENT5C
0.000377883	0.146699	0.946	0.947	0.998944	1	XBP1
0.00267658	0.14691	0.29	0.176	1.64773	1	KCNK5
0.0327022	0.146966	0.351	0.212	1.65566	1	MNT
1.70309e-05	0.147065	0.597	0.535	1.11589	0.458761	MRPS25
1.10613e-12	0.147084	0.869	0.876	0.992009	2.97959e-08	PSMB1
3.00599e-08	0.147093	0.732	0.747	0.97992	0.000809723	ARPC1B
0.0279985	0.147118	0.453	0.365	1.2411	1	CLIC3
3.02611e-08	0.147248	0.906	0.9	1.00667	0.000815143	SRSF3
1.46502e-06	0.147385	0.385	0.276	1.39493	0.0394632	SH2D3A
7.05049e-05	0.147829	0.416	0.294	1.41497	1	UBE3C
1.58879e-12	0.147862	0.892	0.912	0.97807	4.27972e-08	SLIRP
0.000162454	0.148064	0.471	0.388	1.21392	1	GTF2B
0.0010493	0.148194	0.672	0.576	1.16667	1	RHOC
0.000546284	0.148204	0.596	0.476	1.2521	1	SRPRB
6.48724e-07	0.14854	0.838	0.776	1.0799	0.0174747	RPN1
0.000681584	0.148701	0.435	0.312	1.39423	1	ATF6B
0.000214103	0.148758	0.434	0.382	1.13613	1	DTYMK
7.75907e-05	0.148762	0.685	0.571	1.19965	1	RAB1B
0.000168092	0.148801	0.359	0.241	1.48963	1	LYST
1.0399e-13	0.149145	0.899	0.876	1.02626	2.80119e-09	COPE
2.61347e-06	0.14923	0.77	0.718	1.07242	0.0703989	DDX39B
0.00345963	0.149474	0.555	0.424	1.30896	1	ENDOG
0.000119245	0.149809	0.371	0.229	1.62009	1	GCN1
4.39592e-06	0.149936	0.833	0.806	1.0335	0.118413	ERGIC3
0.00987957	0.150064	0.667	0.576	1.15799	1	SDHA
6.4229e-08	0.150254	0.741	0.735	1.00816	0.00173014	RANBP1
1.55106e-10	0.150536	0.549	0.471	1.16561	4.17809e-06	ARHGAP12
1.6821e-05	0.150705	0.262	0.059	4.44068	0.453108	PHLDA3
1.79988e-07	0.151006	0.387	0.271	1.42804	0.00484834	SMPD3
0.023083	0.151054	0.401	0.294	1.36395	1	SCGB2A1
0.332188	0.151885	0.656	0.512	1.28125	1	MRPL55
0.399511	0.15192	0.418	0.235	1.77872	1	AACS
3.24769e-11	0.152168	0.594	0.553	1.07414	8.74831e-07	MBNL2
1.05587e-06	0.152327	0.883	0.853	1.03517	0.0284419	HNRNPAB
0.0601895	0.153025	0.641	0.506	1.2668	1	CHID1
0.0215308	0.153061	0.291	0.176	1.65341	1	PHLDA1
0.355182	0.153299	0.268	0.094	2.85106	1	ENTPD2
2.95434e-07	0.153398	0.281	0.141	1.99291	0.00795809	SNRK
0.76382	0.153446	0.571	0.394	1.44924	1	WASHC3
8.23602e-10	0.153661	0.369	0.412	0.895631	2.21854e-05	C16orf89
0.013198	0.153668	0.634	0.541	1.1719	1	MRPL16
5.9805e-05	0.153966	0.811	0.753	1.07703	1	MVP
0.000217467	0.154022	0.457	0.359	1.27298	1	C1orf35
0.32797	0.154318	0.282	0.147	1.91837	1	GPRC5D-AS1
3.97006e-11	0.154517	0.563	0.524	1.07443	1.06942e-06	TRIP12
0.0061742	0.154558	0.308	0.182	1.69231	1	EPPK1
0.00685581	0.154745	0.406	0.271	1.49815	1	STK38L
0.0132268	0.15475	0.454	0.276	1.64493	1	CABIN1
1.10234e-09	0.154776	0.327	0.253	1.29249	2.96937e-05	CSKMT
0.00028069	0.154836	0.984	0.982	1.00204	1	MYL6
7.36342e-08	0.15495	0.611	0.6	1.01833	0.00198348	ZNF217
0.00150092	0.155018	0.46	0.312	1.47436	1	HCFC1R1
0.00726157	0.155021	0.36	0.188	1.91489	1	DHRS4
1.24898e-12	0.15516	0.363	0.3	1.21	3.36438e-08	SAP30
0.00302401	0.155253	0.656	0.582	1.12715	1	DECR1
9.66221e-05	0.155275	0.418	0.271	1.54244	1	PCYT2
5.34886e-07	0.155511	0.644	0.559	1.15206	0.0144082	CTNNB1
0.000332675	0.155672	0.632	0.535	1.18131	1	GUSB
0.000132024	0.156047	0.577	0.529	1.09074	1	DNAJB6
0.000668578	0.1561	0.531	0.4	1.3275	1	ENOSF1
0.0421219	0.156111	0.624	0.465	1.34194	1	ZFAND6
1.93196e-08	0.156459	0.762	0.7	1.08857	0.000520413	PLEKHJ1
0.0055833	0.156649	0.456	0.306	1.4902	1	SDR16C5
7.54484e-08	0.156705	0.83	0.818	1.01467	0.00203235	CTSH
0.037644	0.156768	0.496	0.353	1.4051	1	FASTK
0.000463071	0.156936	0.593	0.488	1.21516	1	TIMM17A
0.00204218	0.156961	0.398	0.241	1.65145	1	DDAH2
0.0222002	0.157347	0.554	0.429	1.29138	1	HMG20B
0.00175377	0.157388	0.307	0.082	3.7439	1	GLYCTK
2.3804e-09	0.157437	0.382	0.306	1.24837	6.41209e-05	CRYBG1
3.0478e-07	0.157493	0.683	0.612	1.11601	0.00820986	TMEM167A
0.0173229	0.157792	0.457	0.329	1.38906	1	ITGA3
0.00136715	0.157972	0.657	0.553	1.18807	1	PDHA1
0.000812253	0.158047	0.621	0.518	1.19884	1	CANT1
5.41272e-09	0.158952	0.911	0.853	1.068	0.000145802	EFHD2
0.00277742	0.159064	0.452	0.394	1.14721	1	ARL5B
3.79721e-05	0.159121	0.757	0.706	1.07224	1	MLF2
0.0724705	0.159561	0.312	0.159	1.96226	1	ATP2C2
0.000334017	0.159751	0.643	0.553	1.16275	1	ABHD17A
2.99459e-12	0.159844	0.789	0.776	1.01675	8.06654e-08	ARL6IP5
0.631091	0.15994	0.407	0.212	1.91981	1	ABHD14A
0.127661	0.160035	0.549	0.406	1.35222	1	AKIRIN1
2.54752e-12	0.160235	0.911	0.924	0.985931	6.86226e-08	SEC61B
9.00394e-08	0.160282	0.744	0.688	1.0814	0.00242539	YIF1A
0.0151531	0.160418	0.537	0.406	1.32266	1	CLPTM1
0.000200318	0.160507	0.594	0.518	1.14672	1	RBBP6
0.00240417	0.160759	0.4	0.218	1.83486	1	TBCD
4.50588e-11	0.161305	0.771	0.718	1.07382	1.21375e-06	ACBD3
6.56534e-11	0.161354	0.62	0.547	1.13346	1.76851e-06	DAZAP1
7.1382e-05	0.161746	0.519	0.429	1.20979	1	CAPN5
2.84409e-15	0.161861	0.705	0.665	1.06015	7.66112e-11	SVIP
0.0382506	0.162009	0.473	0.359	1.31755	1	FMC1
2.05901e-13	0.162499	0.855	0.829	1.03136	5.54636e-09	CD164
4.23476e-07	0.162599	0.696	0.618	1.12621	0.0114072	ISOC2
5.04832e-07	0.162663	0.324	0.212	1.5283	0.0135987	CAPN9
1.65801e-10	0.162783	0.571	0.506	1.12846	4.46617e-06	MACF1
0.00263403	0.162866	0.541	0.418	1.29426	1	SLC25A11
7.48592e-06	0.162942	0.363	0.306	1.18627	0.201648	SMC4
4.80321e-05	0.163148	0.671	0.618	1.08576	1	GLRX5
0.774271	0.163159	0.282	0.153	1.84314	1	GGH
4.21279e-10	0.163503	0.8	0.759	1.05402	1.1348e-05	TIMM8B
2.20224e-09	0.164152	0.708	0.624	1.13462	5.93217e-05	ZDHHC20
0.0048917	0.164162	0.432	0.282	1.53191	1	ING2
0.000126064	0.164294	0.404	0.376	1.07447	1	ISG15
7.87805e-10	0.164575	0.609	0.547	1.11335	2.12211e-05	ACIN1
1.43887e-06	0.165286	0.856	0.812	1.05419	0.0387589	MAL2
0.00134509	0.165303	0.414	0.3	1.38	1	ACAT2
5.26508e-08	0.165366	0.555	0.512	1.08398	0.00141825	ASAP2
1.99683e-16	0.165769	0.909	0.959	0.947862	5.37887e-12	ATP5MF
0.031036	0.166035	0.284	0.112	2.53571	1	SKAP2
0.0448893	0.166143	0.628	0.512	1.22656	1	BIK
8.35282e-07	0.166145	0.543	0.435	1.24828	0.0225	RNF126
0.00233251	0.166243	0.676	0.606	1.11551	1	MAGOH
6.00716e-07	0.166397	0.611	0.488	1.25205	0.0161815	SMARCA4
1.44407e-06	0.166488	0.942	0.924	1.01948	0.0388988	HNRNPA1
3.10065e-08	0.166522	0.907	0.906	1.0011	0.000835223	SUB1
1.64938e-10	0.166685	0.852	0.918	0.928105	4.44294e-06	H2AFZ
0.0029518	0.166739	0.663	0.576	1.15104	1	UAP1
0.470393	0.166776	0.493	0.329	1.49848	1	GSTZ1
1.63184e-07	0.167326	0.434	0.429	1.01166	0.00439568	HIST1H1E
1.56684e-05	0.167468	0.351	0.218	1.61009	0.422061	MINK1
3.22274e-06	0.167869	0.527	0.4	1.3175	0.086811	POLR2A
8.87804e-07	0.168319	0.79	0.741	1.06613	0.0239148	BCAP31
1.15199e-09	0.168524	0.618	0.506	1.22134	3.10312e-05	CDK5RAP3
2.91092e-12	0.168683	0.912	0.953	0.956978	7.84114e-08	ATP5PF
1.40323e-06	0.169092	0.478	0.341	1.40176	0.0377988	ME1
1.28675e-23	0.169176	0.886	0.918	0.965142	3.46613e-19	ROMO1
2.61871e-07	0.16918	0.486	0.394	1.2335	0.00705401	POLR2J3
0.030216	0.169349	0.57	0.459	1.24183	1	ABRACL
5.89575e-08	0.169448	0.832	0.818	1.01711	0.00158814	NDUFAB1
0.000251665	0.169627	0.829	0.788	1.05203	1	PPP1R14B
0.306048	0.169733	0.506	0.365	1.3863	1	UCP2
6.74396e-12	0.169781	0.519	0.441	1.17687	1.81662e-07	RETSAT
3.80326e-15	0.169826	0.614	0.524	1.17176	1.02448e-10	SLC44A2
1.34712e-05	0.169912	0.841	0.824	1.02063	0.362874	MRPL41
3.04025e-07	0.169997	0.834	0.771	1.08171	0.00818951	CNPY2
1.95185e-05	0.170775	0.672	0.547	1.22852	0.525769	BOLA3
[truncated: 699 more rows]

## Sheet: C) FC1 vs. IM
p_val	avg_log2FC	pct.1	pct.2	pct.ratio	p_val_adj	gene
1.22538e-203	2.03347	0.995	0.812	1.22537	3.30081e-199	CLDN18
1.57429e-188	-3.98379	0.261	0.902	0.289357	4.24065e-184	REG4
3.41967e-180	-2.10435	0.033	0.867	0.0380623	9.21157e-176	CLDN3
9.14457e-164	-2.27819	0.366	0.982	0.372709	2.46327e-159	CLDN4
3.45612e-149	-2.08784	0.293	0.97	0.302062	9.30976e-145	CLDN7
6.15586e-149	5.66595	0.935	0.131	7.1374	1.6582e-144	PGC
3.4399e-142	-1.72935	0.854	0.982	0.869654	9.26605e-138	LGALS4
5.35837e-141	1.25901	0.991	0.973	1.0185	1.44338e-136	CYSTM1
4.47163e-140	2.26522	0.906	0.242	3.7438	1.20452e-135	CXCL17
7.61066e-130	-0.778099	0.006	0.585	0.0102564	2.05008e-125	CDX1
2.01241e-122	-1.02457	0.024	0.682	0.0351906	5.42084e-118	CDH17
1.61451e-115	-2.07339	0.015	0.524	0.028626	4.34901e-111	ANPEP
2.14746e-107	-1.22133	0.935	0.988	0.946356	5.78461e-103	EPCAM
2.95272e-107	-0.773428	0.005	0.442	0.0113122	7.95375e-103	FABP2
3.07985e-107	-1.71192	0.039	0.707	0.0551627	8.2962e-103	CPS1
1.29884e-106	-3.11593	0.42	0.924	0.454545	3.49868e-102	TFF3
8.79587e-105	1.87601	0.827	0.399	2.07268	2.36934e-100	ALDH3A1
1.96076e-104	-1.48737	0.305	0.895	0.340782	5.2817e-100	CAMK2N1
1.36527e-98	-1.77008	0.012	0.678	0.0176991	3.67762e-94	LEFTY1
4.13827e-97	-0.623123	0.021	0.539	0.038961	1.11473e-92	CHST5
2.6147e-96	-0.670369	0.043	0.616	0.0698052	7.04322e-92	SLC39A5
2.61777e-94	-1.89484	0.347	0.801	0.433208	7.05147e-90	PHGR1
8.34977e-92	-1.04026	0.063	0.589	0.106961	2.24918e-87	MUC17
2.45569e-91	2.45076	0.815	0.246	3.31301	6.61489e-87	PSCA
1.83285e-90	-0.853937	0.15	0.588	0.255102	4.93714e-86	CLDN15
1.02255e-89	-0.965702	0.04	0.597	0.0670017	2.75444e-85	CCND2
4.41961e-89	-1.1211	0.079	0.684	0.115497	1.19051e-84	MUC3A
1.70192e-87	1.42168	0.919	0.654	1.4052	4.58446e-83	IGFBP2
1.62879e-86	-0.605131	0.005	0.339	0.0147493	4.38747e-82	SI
3.02134e-85	-1.26405	0.523	0.844	0.619668	8.1386e-81	CES2
9.44916e-85	-0.958973	0.308	0.789	0.390368	2.54532e-80	PRSS3
2.75923e-84	-1.11558	0.052	0.727	0.0715268	7.43255e-80	ONECUT2
6.11394e-84	1.06932	0.91	0.743	1.22476	1.64691e-79	ALDH1A1
1.52626e-81	-0.858361	0.905	0.969	0.933953	4.1113e-77	SERPINB6
1.00934e-80	0.88186	0.97	0.864	1.12269	2.71886e-76	VSIG2
2.08118e-80	-1.43364	0.319	0.827	0.385732	5.60606e-76	MUC13
1.30637e-77	-1.03295	0.081	0.509	0.159136	3.51898e-73	PRAP1
1.80549e-76	-1.09337	0.606	0.903	0.671096	4.86345e-72	CALML4
2.15636e-76	0.490945	0.53	0.087	6.09195	5.8086e-72	GPRC5B
1.05063e-75	-0.359796	0.003	0.408	0.00735294	2.83009e-71	GUCY2C
1.97163e-75	-0.569885	0.024	0.461	0.0520607	5.31099e-71	GPA33
9.21309e-74	-0.707734	0.125	0.607	0.205931	2.48173e-69	CCL15
1.74348e-73	3.37318	0.566	0.054	10.4815	4.69641e-69	BPIFB1
4.68363e-73	-0.414918	0.061	0.438	0.139269	1.26163e-68	OTC
7.58816e-73	-1.00191	0.729	0.875	0.833143	2.04402e-68	ETHE1
1.44001e-71	-0.631057	0.038	0.539	0.0705009	3.87897e-67	SMIM31
3.84764e-70	1.81366	0.922	0.752	1.22606	1.03644e-65	CA2
6.35243e-69	-0.607751	0.302	0.703	0.429587	1.71115e-64	VIL1
1.01627e-68	1.38829	0.886	0.584	1.51712	2.73752e-64	CLU
1.29607e-68	5.82061	0.711	0.215	3.30698	3.49124e-64	LIPF
1.97153e-68	-0.564664	0.029	0.55	0.0527273	5.31071e-64	HEPH
5.98487e-68	-1.22058	0.931	0.97	0.959794	1.61215e-63	S100A10
9.40365e-68	-0.99246	0.146	0.653	0.223583	2.53306e-63	MALL
1.60084e-67	-0.682982	0.047	0.573	0.0820244	4.31218e-63	SLC3A1
2.07177e-67	1.15954	0.828	0.396	2.09091	5.58073e-63	VSIG1
1.1135e-66	-0.45701	0.003	0.359	0.00835655	2.99942e-62	MEP1A
1.3315e-66	-0.483354	0.036	0.529	0.0680529	3.58666e-62	CLRN3
4.8015e-66	-0.471589	0.014	0.482	0.0290456	1.29338e-61	MYO7B
4.97107e-66	0.656769	0.995	0.927	1.07335	1.33906e-61	MUC1
5.36235e-66	-0.316615	0.011	0.363	0.030303	1.44446e-61	CDX2
1.36421e-65	-1.1592	0.023	0.297	0.0774411	3.67477e-61	PCK1
2.29886e-65	-1.24094	0.038	0.316	0.120253	6.19244e-61	ALDOB
6.20199e-65	-0.765751	0.285	0.75	0.38	1.67063e-60	TMEM45B
4.59785e-64	-0.643881	0.548	0.784	0.69898	1.23852e-59	IDH2
1.68673e-63	0.831319	0.993	0.995	0.99799	4.54355e-59	TMSB4X
5.89852e-63	1.47998	0.822	0.459	1.79085	1.58888e-58	SPINK1
5.69215e-62	-0.629102	0.123	0.626	0.196486	1.53329e-57	DPP4
7.71275e-62	3.00248	0.494	0.109	4.53211	2.07758e-57	MUCL3
1.44327e-61	0.694576	0.623	0.124	5.02419	3.88774e-57	KLK11
3.4833e-61	-0.40054	0.009	0.411	0.0218978	9.38297e-57	CHP2
4.8486e-61	0.482162	0.526	0.054	9.74074	1.30607e-56	LINC02381
2.01871e-60	0.497934	0.73	0.411	1.77616	5.4378e-56	ADAM28
3.05288e-60	-1.0335	0.468	0.865	0.54104	8.22355e-56	PPP1R1B
2.86219e-59	-2.30792	0.085	0.624	0.136218	7.70989e-55	OLFM4
3.31053e-59	0.526602	0.601	0.11	5.46364	8.91757e-55	SLC9A4
2.77525e-58	-1.45488	0.136	0.656	0.207317	7.4757e-54	SOD3
5.17247e-58	-0.767505	0.178	0.697	0.25538	1.39331e-53	CFTR
5.81502e-57	-0.325998	0.007	0.288	0.0243056	1.56639e-52	ANXA13
1.52343e-56	-0.348257	0.058	0.434	0.133641	4.10367e-52	PPP1R14D
4.23769e-55	0.892551	0.869	0.729	1.19204	1.14151e-50	FOXQ1
1.6753e-54	-1.05415	0.968	0.978	0.989775	4.51276e-50	LGALS3
8.75869e-54	-1.0661	0.22	0.746	0.294906	2.35933e-49	HSD17B2
9.48323e-54	-0.414126	0.094	0.497	0.189135	2.5545e-49	WNK2
3.24157e-53	1.17281	0.491	0.026	18.8846	8.73182e-49	KCNE2
8.47529e-53	1.18396	0.583	0.086	6.77907	2.28299e-48	UGT2B15
1.71416e-52	-0.684162	0.069	0.597	0.115578	4.61743e-48	BHLHE41
1.75949e-52	0.439773	0.411	0.012	34.25	4.73955e-48	ORM2
4.57529e-52	0.637683	0.86	0.682	1.261	1.23245e-47	FAM107B
1.38638e-51	-1.153	0.59	0.903	0.653378	3.73448e-47	AMN
1.58479e-51	-0.266876	0.017	0.312	0.0544872	4.26896e-47	SHD
3.59445e-51	-0.662975	0.312	0.725	0.430345	9.68237e-47	ATP2C2
7.86932e-51	-0.963687	0.945	0.958	0.98643	2.11976e-46	PIGR
2.58486e-50	0.47629	0.367	0.014	26.2143	6.96283e-46	SOX21
2.69712e-50	-0.623513	0.077	0.546	0.141026	7.26523e-46	TRIM54
8.88466e-50	0.864121	0.916	0.861	1.06388	2.39326e-45	CTSE
4.3447e-49	-0.577505	0.001	0.264	0.00378788	1.17033e-44	TM4SF20
5.70943e-49	-0.39182	0.045	0.459	0.0980392	1.53795e-44	HOXA10
9.67133e-49	-0.397651	0.066	0.363	0.181818	2.60517e-44	CDHR2
1.03762e-48	-0.337756	0.031	0.389	0.0796915	2.79505e-44	ADH6
2.32034e-48	0.824628	0.552	0.109	5.06422	6.2503e-44	FUT9
2.60545e-48	0.584316	0.346	0.035	9.88571	7.01829e-44	IL33
1.34058e-47	1.05217	0.879	0.567	1.55026	3.61111e-43	TESC
6.34611e-47	0.508177	0.594	0.131	4.53435	1.70945e-42	BEX3
1.08392e-46	2.51457	0.794	0.593	1.33895	2.91975e-42	TFF2
2.86291e-46	0.782746	0.978	0.982	0.995927	7.71181e-42	SAT1
5.31363e-46	-0.772691	0.044	0.404	0.108911	1.43133e-41	MUC4
1.09834e-45	1.00123	0.728	0.173	4.20809	2.95859e-41	LDHB
1.83086e-45	0.837574	0.816	0.472	1.72881	4.9318e-41	GLUL
2.24557e-45	0.329296	0.377	0.027	13.963	6.0489e-41	SLC26A9
2.48221e-45	3.71857	0.399	0.016	24.9375	6.68632e-41	GKN2
3.03997e-45	-0.265509	0.029	0.34	0.0852941	8.18877e-41	OTULINL
1.00485e-44	-1.11021	0.199	0.633	0.314376	2.70677e-40	CEACAM5
3.58337e-44	-0.727328	0.706	0.89	0.793258	9.65253e-40	AGR3
4.90207e-44	-0.427659	0.078	0.478	0.16318	1.32047e-39	OVOL1
7.11035e-44	-0.733566	0.328	0.763	0.429882	1.91531e-39	SERPINB5
1.08182e-43	-0.339735	0.022	0.373	0.0589812	2.91409e-39	WNK4
3.00034e-43	-0.955414	0.05	0.309	0.161812	8.08202e-39	MUC12
5.1406e-43	-0.683056	0.272	0.633	0.4297	1.38472e-38	GCNT3
6.2375e-43	0.566664	0.942	0.83	1.13494	1.6802e-38	CD59
2.04032e-42	-0.782375	0.166	0.597	0.278057	5.49601e-38	CDHR5
3.23016e-42	-0.734256	0.4	0.769	0.520156	8.70109e-38	AOC1
4.30495e-42	-0.255464	0.021	0.302	0.0695364	1.15962e-37	A1CF
6.05157e-42	-1.37764	0.17	0.665	0.255639	1.63011e-37	CEACAM6
6.10264e-42	-0.727607	0.513	0.846	0.606383	1.64387e-37	MISP
6.88993e-42	-0.886506	0.157	0.569	0.275923	1.85594e-37	GP2
1.11297e-41	-0.46517	0.117	0.506	0.231225	2.99801e-37	LRATD1
1.49396e-41	1.11174	0.953	0.727	1.31087	4.02428e-37	ANXA10
7.24588e-41	0.338511	0.387	0.022	17.5909	1.95182e-36	POU2AF1
3.85587e-40	0.551557	0.706	0.555	1.27207	1.03866e-35	MT1M
1.13268e-38	0.591477	0.713	0.43	1.65814	3.0511e-34	RAB27A
3.15004e-38	-0.36652	0.066	0.411	0.160584	8.48525e-34	ANKRD40CL
7.07826e-38	0.607849	0.66	0.37	1.78378	1.90667e-33	RFLNA
1.14291e-37	-0.386975	0.177	0.536	0.330224	3.07865e-33	TRIM15
2.51291e-37	0.568909	0.83	0.727	1.14168	6.76903e-33	CTSH
2.82108e-37	0.810692	0.369	0.03	12.3	7.59914e-33	C16orf89
3.97585e-37	-0.277121	0.014	0.324	0.0432099	1.07097e-32	NPNT
4.10934e-37	0.353183	0.518	0.195	2.65641	1.10693e-32	FBP2
6.92791e-37	-0.327786	0.137	0.429	0.319347	1.86617e-32	TMEM176B
2.00201e-36	-0.50037	0.824	0.854	0.964871	5.39283e-32	MLEC
2.61437e-35	-0.71406	0.912	0.947	0.963041	7.04233e-31	ATP1A1
6.29381e-35	0.476123	0.453	0.154	2.94156	1.69536e-30	CLIC3
7.59154e-35	-0.227702	0.012	0.261	0.045977	2.04493e-30	EFNA2
1.01821e-34	-0.443381	0.072	0.494	0.145749	2.74275e-30	MARVELD3
1.78021e-34	-0.236943	0.008	0.276	0.0289855	4.79536e-30	HOXA13
3.40117e-34	1.75243	0.353	0.005	70.6	9.16172e-30	LTF
3.43155e-34	0.500829	0.603	0.265	2.27547	9.24356e-30	LIME1
1.00228e-33	0.936316	0.951	0.895	1.06257	2.69985e-29	TAGLN2
1.81455e-33	0.393816	0.804	0.669	1.20179	4.88786e-29	NFIC
1.90547e-33	-0.324053	0.071	0.399	0.177945	5.13277e-29	SIPA1L2
2.88833e-33	-0.598986	0.824	0.925	0.890811	7.78029e-29	TPD52
4.84062e-33	-0.692298	0.909	0.944	0.962924	1.30392e-28	SH3BGRL3
5.84639e-33	-0.773889	0.813	0.916	0.887555	1.57484e-28	PHLDA2
8.25436e-33	0.933315	0.781	0.516	1.51357	2.22348e-28	CA9
1.04585e-32	-0.662973	0.837	0.922	0.907809	2.81721e-28	TSPAN3
1.46313e-32	0.569542	0.694	0.393	1.7659	3.94122e-28	DGKD
2.28207e-32	0.392892	0.582	0.344	1.69186	6.14721e-28	PAPSS1
2.48037e-32	-0.249015	0.014	0.278	0.0503597	6.68137e-28	DACH1
5.56937e-32	0.265574	0.447	0.162	2.75926	1.50022e-27	PKN1
6.05817e-32	-0.400104	0.131	0.291	0.450172	1.63189e-27	KRT20
7.42635e-32	-0.350325	0.085	0.373	0.227882	2.00044e-27	TMEM176A
9.31134e-32	0.407996	0.699	0.331	2.11178	2.5082e-27	LY6E
1.58255e-31	-0.346179	0.069	0.389	0.177378	4.26293e-27	HKDC1
2.39561e-31	0.480564	0.632	0.348	1.81609	6.45306e-27	SLC9A2
3.79486e-31	-0.319401	0.075	0.388	0.193299	1.02222e-26	TRABD2A
5.05884e-31	-0.297249	0.244	0.434	0.562212	1.3627e-26	DHRS11
7.20579e-31	-0.371548	0.08	0.412	0.194175	1.94102e-26	RHOBTB3
1.49454e-30	0.560871	0.853	0.755	1.1298	4.02583e-26	NFE2L2
2.05636e-30	-0.217688	0.048	0.31	0.154839	5.53923e-26	BBOX1-AS1
2.60311e-30	-0.361501	0.132	0.479	0.275574	7.01199e-26	PKDCC
3.37103e-30	-0.344062	0.206	0.544	0.378676	9.08054e-26	C1orf21
3.43299e-30	0.735228	0.935	0.838	1.11575	9.24745e-26	BLVRB
9.64425e-30	0.768097	0.946	0.88	1.075	2.59787e-25	XBP1
9.98652e-30	0.408208	0.724	0.541	1.33826	2.69007e-25	LGMN
1.1922e-29	-0.59603	0.063	0.37	0.17027	3.21144e-25	ATP10B
1.90981e-29	-0.376958	0.213	0.49	0.434694	5.14446e-25	SLC6A8
2.13755e-29	-0.389599	0.232	0.608	0.381579	5.75793e-25	SLC38A1
2.18682e-29	-0.757189	0.094	0.284	0.330986	5.89063e-25	DMBT1
3.16324e-29	-0.452718	0.329	0.637	0.516484	8.52082e-25	EPHX2
3.99479e-29	-0.69751	0.728	0.893	0.81523	1.07608e-24	PDLIM1
4.66021e-29	0.422159	0.683	0.389	1.75578	1.25532e-24	SLC9A3R2
7.62562e-29	0.234999	0.318	0.033	9.63636	2.05411e-24	IRAK3
2.28878e-28	0.42198	0.401	0.06	6.68333	6.1653e-24	SCGB2A1
2.37758e-28	0.561549	0.705	0.371	1.90027	6.40449e-24	TCEAL9
2.53187e-28	-0.389367	0.901	0.929	0.96986	6.82011e-24	SOD1
2.59766e-28	0.885174	0.492	0.21	2.34286	6.99732e-24	ANKRD36C
2.69568e-28	0.349391	0.582	0.328	1.77439	7.26134e-24	COLCA1
2.85363e-28	0.316527	0.329	0.048	6.85417	7.68683e-24	RDX
2.9914e-28	-0.412052	0.106	0.486	0.218107	8.05793e-24	PRKACB
3.8408e-28	0.388305	0.514	0.216	2.37963	1.0346e-23	IMPDH1
4.15241e-28	0.900525	0.428	0.17	2.51765	1.11853e-23	LINC00342
4.93298e-28	-0.697218	0.682	0.81	0.841975	1.3288e-23	TXNIP
5.79024e-28	0.365861	0.897	0.863	1.0394	1.55972e-23	ATP6V1G1
7.69537e-28	0.78551	0.53	0.165	3.21212	2.0729e-23	BIRC3
8.54019e-28	-0.657328	0.818	0.907	0.901874	2.30047e-23	APP
1.59339e-27	-0.552854	0.399	0.736	0.54212	4.29212e-23	HSD17B11
2.15558e-27	0.251683	0.315	0.067	4.70149	5.80649e-23	CEP85L
2.37033e-27	0.511736	0.696	0.453	1.53642	6.38496e-23	FAR1
5.64074e-27	-0.42004	0.226	0.58	0.389655	1.51945e-22	TNFRSF11A
5.961e-27	-0.394493	0.443	0.701	0.631954	1.60571e-22	SLC22A18
9.84919e-27	0.175249	0.292	0.048	6.08333	2.65308e-22	BMP7
2.00189e-26	-0.232958	0.089	0.312	0.285256	5.39249e-22	SNORC
2.58842e-26	0.538994	0.792	0.592	1.33784	6.97242e-22	UGCG
4.88002e-26	0.389319	0.567	0.237	2.39241	1.31453e-21	ERBIN
6.48905e-26	-0.937139	0.497	0.767	0.647979	1.74796e-21	C15orf48
1.38037e-25	-0.238472	0.065	0.299	0.217391	3.71832e-21	RARRES1
2.02132e-25	-0.419518	0.121	0.514	0.235409	5.44483e-21	TFPI
2.26623e-25	0.254779	0.648	0.537	1.2067	6.10455e-21	PRKCI
2.75287e-25	-0.245463	0.059	0.307	0.192182	7.41539e-21	CLDN1
3.30411e-25	0.725775	0.826	0.761	1.08541	8.90027e-21	CEBPD
4.04115e-25	-0.395723	0.585	0.754	0.775862	1.08856e-20	CHMP1B
4.08256e-25	1.94692	0.828	0.722	1.14681	1.09972e-20	MUC5AC
5.49622e-25	0.295999	0.269	0.018	14.9444	1.48052e-20	IGFALS
5.85293e-25	-0.286333	0.213	0.596	0.357383	1.5766e-20	DSC2
7.71983e-25	0.374542	0.493	0.181	2.72376	2.07949e-20	GATA6-AS1
7.96592e-25	1.148	0.266	0.02	13.3	2.14578e-20	NKX6-2
1.27588e-24	-0.444461	0.417	0.686	0.607872	3.43683e-20	ABHD11
1.34607e-24	-0.664193	0.91	0.962	0.945946	3.62592e-20	TPM1
1.41859e-24	0.609638	0.329	0.063	5.22222	3.82127e-20	RGS5
1.56732e-24	-0.332409	0.145	0.408	0.355392	4.22188e-20	SLC4A7
3.87533e-24	-0.295897	0.23	0.454	0.506608	1.0439e-19	BNIP5
4.34283e-24	0.457212	0.729	0.565	1.29027	1.16983e-19	METTL7A
9.35116e-24	-0.166045	0.059	0.272	0.216912	2.51892e-19	VIPR1
1.01107e-23	-0.991295	0.348	0.769	0.452536	2.72352e-19	TRIM31
1.02199e-23	0.371438	0.412	0.093	4.43011	2.75293e-19	PRSS23
1.03729e-23	0.428971	0.635	0.426	1.49061	2.79414e-19	GSTM3
2.05333e-23	-0.706259	0.635	0.912	0.696272	5.53105e-19	FAM3D
2.66509e-23	0.588599	0.804	0.652	1.23313	7.17895e-19	TACSTD2
2.78848e-23	0.321616	0.871	0.78	1.11667	7.51132e-19	NPDC1
3.1806e-23	-0.72388	0.229	0.563	0.40675	8.56759e-19	IL32
3.23519e-23	0.352462	0.661	0.397	1.66499	8.71463e-19	FUT8
3.42732e-23	-0.426037	0.166	0.43	0.386047	9.23218e-19	MYO15B
3.91741e-23	-0.440849	0.848	0.899	0.94327	1.05523e-18	FCGRT
9.33564e-23	-1.60779	0.571	0.804	0.710199	2.51474e-18	FCGBP
9.78728e-23	0.45854	0.539	0.241	2.23651	2.6364e-18	FMOD
1.49078e-22	-0.243622	0.069	0.313	0.220447	4.01571e-18	AL121761.1
1.70648e-22	-0.452591	0.815	0.931	0.875403	4.59674e-18	NR4A1
1.9271e-22	0.554752	0.257	0.001	257	5.19104e-18	ORM1
1.96567e-22	-0.294	0.782	0.811	0.964242	5.29492e-18	SUCLG1
2.03453e-22	-0.374479	0.722	0.841	0.858502	5.48041e-18	ASL
2.1023e-22	-0.290322	0.149	0.415	0.359036	5.66297e-18	FUOM
2.11592e-22	0.818543	0.798	0.731	1.09166	5.69966e-18	RNASE1
2.68348e-22	-1.12463	0.724	0.936	0.773504	7.22848e-18	CD55
3.00295e-22	0.429527	0.762	0.608	1.25329	8.08904e-18	GATA6
4.32738e-22	-0.357071	0.302	0.58	0.52069	1.16567e-17	PLCB3
5.0304e-22	-0.368125	0.494	0.694	0.711816	1.35504e-17	IER5
5.94717e-22	0.412833	0.412	0.068	6.05882	1.60199e-17	ID4
6.19424e-22	-0.187796	0.089	0.259	0.343629	1.66854e-17	GDA
6.86829e-22	0.343616	0.756	0.536	1.41045	1.85011e-17	ANXA3
7.25775e-22	-0.497193	0.244	0.577	0.422877	1.95502e-17	RETREG1
7.34218e-22	1.09772	0.739	0.686	1.07726	1.97776e-17	CXCL3
9.28719e-22	-0.650454	0.7	0.854	0.819672	2.50169e-17	AGPAT2
1.23699e-21	1.22312	0.669	0.54	1.23889	3.33207e-17	CXCL2
1.67997e-21	1.80694	0.643	0.246	2.61382	4.52533e-17	MSMB
3.52367e-21	-0.608412	0.526	0.782	0.672634	9.49171e-17	TIMP1
3.61043e-21	-0.219285	0.076	0.32	0.2375	9.72541e-17	BTNL8
4.38043e-21	0.271192	0.698	0.537	1.29981	1.17996e-16	RUNX1
4.93562e-21	0.411068	0.708	0.51	1.38824	1.32951e-16	ZDHHC20
5.29806e-21	-0.281795	0.235	0.475	0.494737	1.42714e-16	GALK1
6.50839e-21	0.257041	0.369	0.139	2.65468	1.75317e-16	ANKRD29
7.08496e-21	0.36171	0.723	0.638	1.13323	1.90848e-16	UBL3
7.46799e-21	-0.432767	0.496	0.722	0.686981	2.01165e-16	STAP2
7.66743e-21	-0.457967	0.438	0.72	0.608333	2.06538e-16	CD44
8.14538e-21	0.380083	0.856	0.762	1.12336	2.19412e-16	YWHAH
8.78178e-21	-0.234194	0.529	0.664	0.796687	2.36555e-16	CDKN1A
9.39425e-21	-0.609555	0.967	0.993	0.973817	2.53053e-16	HLA-A
1.12327e-20	0.393875	0.806	0.629	1.2814	3.02577e-16	NAP1L1
1.53723e-20	0.513528	0.639	0.517	1.23598	4.14083e-16	NR2F2
1.68423e-20	-0.315103	0.49	0.77	0.636364	4.53681e-16	NBL1
1.70742e-20	0.239798	0.319	0.122	2.61475	4.59929e-16	SFTA2
2.25137e-20	-0.773457	0.964	0.999	0.964965	6.06453e-16	S100A6
2.47911e-20	-0.235613	0.168	0.419	0.400955	6.67798e-16	HOXB3
2.53801e-20	0.182022	0.394	0.223	1.76682	6.83664e-16	SHH
2.91295e-20	0.270278	0.285	0.054	5.27778	7.84662e-16	ZBTB10
2.93167e-20	0.715388	0.917	0.846	1.08392	7.89705e-16	KLF2
3.78333e-20	0.370433	0.606	0.336	1.80357	1.01911e-15	GALNT12
4.27632e-20	-0.204895	0.076	0.294	0.258503	1.15191e-15	MTMR11
4.54127e-20	-0.347511	0.463	0.65	0.712308	1.22328e-15	MAOA
4.94603e-20	0.426658	0.856	0.785	1.09045	1.33231e-15	MAL2
5.72837e-20	0.381077	0.974	0.95	1.02526	1.54305e-15	GNAS
5.83132e-20	0.386964	0.695	0.441	1.57596	1.57078e-15	SYTL1
1.06439e-19	-0.460513	0.99	0.995	0.994975	2.86714e-15	FTH1
1.08412e-19	-0.389678	0.308	0.622	0.495177	2.92029e-15	HNF4A
1.09549e-19	-0.359092	0.086	0.341	0.252199	2.95091e-15	TBX3
1.11397e-19	0.439473	0.791	0.571	1.38529	3.00069e-15	CKAP4
1.1459e-19	0.61448	0.446	0.101	4.41584	3.0867e-15	REG1A
1.47862e-19	-0.408141	0.629	0.797	0.78921	3.98296e-15	PYCARD
1.62444e-19	0.171911	0.327	0.165	1.98182	4.37574e-15	PTGER2
1.70053e-19	0.424607	0.41	0.205	2	4.58071e-15	MTRNR2L1
1.82479e-19	0.346557	0.341	0.065	5.24615	4.91543e-15	FAM177B
1.98513e-19	0.281864	0.416	0.143	2.90909	5.34734e-15	KAZALD1
2.35289e-19	0.253075	0.536	0.332	1.61446	6.33799e-15	CRIP2
2.41677e-19	-0.354488	0.259	0.546	0.474359	6.51006e-15	LPGAT1
2.59102e-19	0.229662	0.257	0.054	4.75926	6.97942e-15	PELI2
2.72036e-19	-0.198153	0.236	0.434	0.543779	7.32783e-15	SLC30A1
3.21393e-19	-0.93587	0.404	0.762	0.530184	8.65736e-15	ISG15
4.03398e-19	0.73981	0.776	0.633	1.22591	1.08663e-14	NUCB2
4.27725e-19	0.204856	0.473	0.332	1.4247	1.15216e-14	CDK6
7.65663e-19	0.579251	0.883	0.751	1.17577	2.06247e-14	ADIRF
8.38855e-19	0.230717	0.581	0.408	1.42402	2.25962e-14	ALCAM
9.27712e-19	0.427031	0.969	0.948	1.02215	2.49898e-14	IER3
1.13774e-18	-0.248245	0.756	0.839	0.901073	3.06473e-14	CIAO2B
1.2304e-18	0.675931	0.497	0.275	1.80727	3.31433e-14	RND1
1.88668e-18	0.398539	0.614	0.4	1.535	5.08215e-14	SLC44A2
2.72934e-18	-0.66608	0.797	0.931	0.856069	7.35201e-14	ETS2
2.94634e-18	-0.260664	0.254	0.498	0.51004	7.93655e-14	DDC
3.5923e-18	0.306913	0.479	0.215	2.22791	9.67658e-14	ELL2
3.81564e-18	-0.140274	0.075	0.256	0.292969	1.02782e-13	LINC00926
3.96985e-18	0.257416	0.689	0.58	1.18793	1.06936e-13	TRIOBP
4.6965e-18	0.386629	0.723	0.569	1.27065	1.2651e-13	B4GALT1
4.81525e-18	-0.511954	0.185	0.412	0.449029	1.29708e-13	ADM
5.03169e-18	0.390527	0.801	0.641	1.24961	1.35539e-13	SMIM14
5.09188e-18	-0.167519	0.97	0.995	0.974874	1.3716e-13	GAPDH
5.68384e-18	0.29363	0.968	0.951	1.01788	1.53106e-13	TMBIM6
5.96467e-18	0.22177	0.456	0.28	1.62857	1.6067e-13	EYA2
6.88947e-18	0.231181	0.722	0.599	1.20534	1.85582e-13	TMEM97
7.8399e-18	0.22005	0.496	0.314	1.57962	2.11183e-13	CAPS
9.68293e-18	-0.309643	0.287	0.527	0.544592	2.60829e-13	AOPEP
1.00224e-17	-0.274424	0.239	0.429	0.55711	2.69973e-13	ACAA2
1.01309e-17	-0.290349	0.119	0.414	0.28744	2.72897e-13	TFAP2A
1.08124e-17	0.28246	0.792	0.663	1.19457	2.91255e-13	MECOM
1.31441e-17	-0.328053	0.561	0.766	0.732376	3.54062e-13	USH1C
1.36914e-17	0.195204	0.341	0.122	2.79508	3.68804e-13	SLC29A1
1.44941e-17	-0.490845	0.81	0.883	0.917327	3.90427e-13	CD9
1.59086e-17	0.209817	0.291	0.037	7.86486	4.2853e-13	MAP9
2.00881e-17	-0.210902	0.065	0.264	0.246212	5.41114e-13	B3GALT5
4.11567e-17	-0.294416	0.669	0.788	0.848985	1.10864e-12	SLC9A3R1
4.73391e-17	-0.955408	0.275	0.503	0.54672	1.27517e-12	SERPINA1
6.44607e-17	0.244228	0.714	0.62	1.15161	1.73638e-12	ADAM9
6.55675e-17	-0.352422	0.6	0.755	0.794702	1.76619e-12	MLXIP
7.6317e-17	0.291398	0.593	0.434	1.36636	2.05575e-12	ZFPM1
8.05443e-17	-0.409056	0.46	0.68	0.676471	2.16962e-12	HLA-F
8.56162e-17	0.20322	0.36	0.162	2.22222	2.30624e-12	GULP1
9.58588e-17	-0.362763	0.172	0.506	0.339921	2.58215e-12	AC021218.1
9.61089e-17	0.169049	0.268	0.061	4.39344	2.58889e-12	LIFR
1.1472e-16	-0.274266	0.873	0.898	0.97216	3.0902e-12	S100A14
1.18463e-16	-0.221947	0.144	0.366	0.393443	3.19105e-12	UPP1
1.30376e-16	-0.27504	0.28	0.505	0.554455	3.51193e-12	FUT3
1.43732e-16	0.24608	0.884	0.887	0.996618	3.87171e-12	SEC62
1.63143e-16	-0.289245	0.214	0.473	0.452431	4.39457e-12	NT5E
2.11631e-16	0.185958	0.407	0.208	1.95673	5.70071e-12	MMEL1
2.21359e-16	0.299632	0.286	0.05	5.72	5.96274e-12	PKIB
2.51297e-16	0.165761	0.347	0.156	2.22436	6.76918e-12	SMARCA1
4.72631e-16	-0.270552	0.856	0.89	0.961798	1.27313e-11	UQCRC1
5.5961e-16	-0.130725	0.12	0.267	0.449438	1.50742e-11	AC092868.2
5.89763e-16	0.231816	0.315	0.098	3.21429	1.58864e-11	PTPRZ1
6.43917e-16	-0.224447	0.862	0.872	0.988532	1.73452e-11	ATP5MC1
6.54652e-16	0.188666	0.47	0.365	1.28767	1.76344e-11	PER3
6.59182e-16	-0.384901	0.611	0.717	0.852162	1.77564e-11	MXD1
6.64257e-16	0.288238	0.746	0.6	1.24333	1.78931e-11	BAD
8.19875e-16	0.103002	0.808	0.799	1.01126	2.2085e-11	TRNP1
8.62169e-16	-0.38226	0.58	0.782	0.741688	2.32242e-11	MYH14
1.06803e-15	-0.388967	0.823	0.898	0.916481	2.87696e-11	S100A16
1.07144e-15	0.213665	0.408	0.239	1.70711	2.88614e-11	ARNTL2
1.10789e-15	-0.638231	0.356	0.661	0.538578	2.98432e-11	NR4A2
1.11592e-15	0.140786	0.28	0.113	2.47788	3.00595e-11	PACSIN3
1.12553e-15	-0.187561	0.046	0.257	0.178988	3.03184e-11	MYB
1.13345e-15	0.223441	0.324	0.155	2.09032	3.05319e-11	CAPN9
1.15221e-15	0.184674	0.956	0.956	1	3.1037e-11	TM9SF3
1.20478e-15	0.352605	0.759	0.618	1.22816	3.24533e-11	GPRC5C
1.55101e-15	0.4323	0.435	0.121	3.59504	4.17796e-11	AADAC
1.63773e-15	-0.43367	0.823	0.936	0.879274	4.41155e-11	GOLM1
1.77224e-15	-0.254507	0.054	0.309	0.174757	4.77387e-11	SLC6A20
1.78197e-15	0.291812	0.842	0.807	1.04337	4.80008e-11	RNASET2
2.07386e-15	0.244168	0.763	0.698	1.09312	5.58635e-11	LCN2
2.24399e-15	0.272217	0.617	0.488	1.26434	6.04463e-11	ANKRD22
2.3577e-15	0.122688	0.701	0.686	1.02187	6.35094e-11	GATM
2.38685e-15	-0.392815	0.501	0.705	0.710638	6.42946e-11	DGAT1
2.65716e-15	0.580809	0.511	0.271	1.88561	7.1576e-11	AQP5
2.67323e-15	-0.444122	0.855	0.924	0.925325	7.20087e-11	CD164
4.11273e-15	-0.446689	0.672	0.827	0.812576	1.10785e-10	RHOC
4.22257e-15	0.322498	0.663	0.498	1.33133	1.13743e-10	AAMDC
4.39036e-15	-0.443638	0.722	0.89	0.811236	1.18263e-10	ST14
4.39368e-15	1.20054	0.722	0.657	1.09893	1.18352e-10	AKR1B10
4.46952e-15	0.72408	0.764	0.59	1.29492	1.20395e-10	SOCS3
4.52678e-15	-0.15687	0.132	0.267	0.494382	1.21938e-10	IL2RG
5.19577e-15	-0.13662	0.382	0.569	0.671353	1.39958e-10	CRYBG1
5.75259e-15	-0.250534	0.53	0.682	0.777126	1.54957e-10	MSRB2
5.86475e-15	-0.336049	0.21	0.54	0.388889	1.57979e-10	HOXB7
5.94545e-15	-0.599539	0.96	0.977	0.9826	1.60153e-10	TSPAN8
6.13594e-15	0.911621	0.923	0.976	0.945697	1.65284e-10	S100P
6.4996e-15	0.363534	0.835	0.81	1.03086	1.7508e-10	IRF1
6.64284e-15	-0.477698	0.968	0.986	0.981744	1.78938e-10	ANXA2
6.67372e-15	0.191196	0.437	0.248	1.7621	1.7977e-10	ARHGEF28
6.86349e-15	1.24684	0.973	0.959	1.0146	1.84882e-10	LYZ
7.93507e-15	-0.736284	0.613	0.807	0.759603	2.13747e-10	MDK
8.51563e-15	-0.939245	0.981	0.996	0.98494	2.29385e-10	MT-CO2
8.86177e-15	-0.486933	0.859	0.928	0.925647	2.3871e-10	SELENOW
8.95577e-15	0.259711	0.664	0.574	1.15679	2.41241e-10	FXYD5
1.0357e-14	0.504924	0.819	0.733	1.11733	2.78986e-10	DNAJB1
1.05053e-14	0.202039	0.348	0.125	2.784	2.82981e-10	LRMDA
1.1142e-14	0.277228	0.823	0.752	1.09441	3.00132e-10	SLC12A2
1.17642e-14	-0.254289	0.15	0.284	0.528169	3.16892e-10	FGFBP1
1.19105e-14	-0.300504	0.072	0.305	0.236066	3.20834e-10	FBXO32
1.2092e-14	-0.246304	0.391	0.581	0.672978	3.25723e-10	PON2
1.21642e-14	-0.340485	0.976	0.982	0.99389	3.27667e-10	CFL1
1.27308e-14	-0.1392	0.169	0.286	0.590909	3.4293e-10	ARRDC4
1.49971e-14	-0.258818	0.188	0.384	0.489583	4.03978e-10	SULT1A1
1.50546e-14	-0.25278	0.436	0.605	0.720661	4.05525e-10	TPMT
1.54675e-14	-0.214385	0.082	0.273	0.300366	4.16649e-10	EPHB2
1.84471e-14	-0.182363	0.149	0.343	0.434402	4.96909e-10	EMB
1.85372e-14	0.247589	0.421	0.239	1.76151	4.99337e-10	CREB3L4
2.03616e-14	-0.250521	0.788	0.848	0.929245	5.4848e-10	DNAJC15
2.33005e-14	0.191792	0.28	0.114	2.45614	6.27645e-10	FAM189A2
2.39989e-14	-0.179805	0.171	0.335	0.510448	6.46458e-10	MGAT4A
2.55015e-14	-0.145645	0.107	0.278	0.384892	6.86933e-10	ANKS4B
3.13924e-14	0.172069	0.38	0.215	1.76744	8.45616e-10	CYB5R1
3.3351e-14	-0.196122	0.15	0.367	0.408719	8.98377e-10	F12
3.65636e-14	-0.278306	0.656	0.765	0.857516	9.84913e-10	DECR1
3.78997e-14	-0.177597	0.358	0.494	0.724696	1.0209e-09	ACSS2
3.89255e-14	-0.15675	0.141	0.329	0.428571	1.04854e-09	PLD1
4.79065e-14	0.195826	0.617	0.595	1.03697	1.29046e-09	TMEM238L
4.98131e-14	-0.207058	0.198	0.399	0.496241	1.34181e-09	LAMB1
5.15908e-14	-0.184922	0.372	0.482	0.771784	1.3897e-09	HIST1H2AC
5.17908e-14	0.57203	0.824	0.878	0.938497	1.39509e-09	GPX2
5.67295e-14	-0.327198	0.295	0.547	0.539305	1.52812e-09	LUZP1
6.21973e-14	0.334793	0.871	0.776	1.12242	1.67541e-09	QSOX1
8.59671e-14	0.399423	0.641	0.558	1.14875	2.31569e-09	ITPKC
8.6375e-14	-0.11017	0.167	0.34	0.491176	2.32668e-09	COL17A1
9.21425e-14	-0.221244	0.081	0.305	0.265574	2.48204e-09	IYD
9.52994e-14	0.424266	0.509	0.337	1.51039	2.56708e-09	YPEL2
9.89545e-14	-0.46525	0.706	0.829	0.851628	2.66554e-09	SLC35A3
1.22425e-13	-0.163118	0.051	0.252	0.202381	3.29777e-09	SLC1A1
1.23594e-13	0.156793	0.663	0.581	1.14114	3.32925e-09	HIPK2
1.26047e-13	-0.311484	0.391	0.627	0.623604	3.39534e-09	BAIAP2L2
1.5006e-13	1.07154	0.406	0.114	3.5614	4.04217e-09	PDIA2
1.54746e-13	0.161861	0.265	0.161	1.64596	4.1684e-09	FLRT3
1.59782e-13	0.176773	0.522	0.386	1.35233	4.30404e-09	GALNT10
1.6344e-13	0.450876	0.844	0.709	1.19041	4.4026e-09	SPCS3
1.8141e-13	-0.370855	0.568	0.754	0.753316	4.88665e-09	EML4
1.86272e-13	-0.15497	0.784	0.822	0.953771	5.01761e-09	FAM162A
1.87825e-13	0.407504	0.722	0.554	1.30325	5.05945e-09	GALNT6
1.99442e-13	0.205397	0.363	0.133	2.72932	5.37236e-09	CLIC4
1.99884e-13	0.175006	0.363	0.186	1.95161	5.38428e-09	ARHGAP24
2.15007e-13	0.583339	0.903	0.905	0.99779	5.79165e-09	NQO1
2.28665e-13	0.261304	0.83	0.755	1.09934	6.15955e-09	CDC42EP1
2.45431e-13	0.258005	0.899	0.824	1.09102	6.61116e-09	MLPH
2.48845e-13	0.226355	0.818	0.781	1.04738	6.70313e-09	LMAN1
2.63304e-13	0.243792	0.788	0.756	1.04233	7.09262e-09	EFNA1
2.75588e-13	-0.268288	0.639	0.748	0.854278	7.42351e-09	PPP1R16A
2.92678e-13	-0.140163	0.39	0.493	0.791075	7.88387e-09	PEPD
3.31104e-13	-0.302743	0.488	0.698	0.69914	8.91896e-09	RNF114
3.32085e-13	-0.168679	0.94	0.933	1.0075	8.94537e-09	COX6A1
3.33354e-13	-0.337012	0.544	0.71	0.766197	8.97956e-09	IFRD1
3.41267e-13	-0.12464	0.94	0.94	1	9.19272e-09	COX6C
3.70221e-13	0.252527	0.4	0.235	1.70213	9.97263e-09	RNF39
3.91709e-13	-0.153139	0.126	0.299	0.421405	1.05515e-08	SH3BP1
4.93054e-13	-0.367836	0.574	0.856	0.670561	1.32814e-08	KRT7
5.0739e-13	-0.399657	0.732	0.838	0.873508	1.36676e-08	ARPC1B
5.22425e-13	0.770268	0.808	0.707	1.14286	1.40726e-08	GADD45B
5.37508e-13	0.147241	0.255	0.125	2.04	1.44789e-08	XYLT2
5.46189e-13	0.360456	0.778	0.713	1.09116	1.47127e-08	BCAS1
5.70205e-13	0.345679	0.759	0.653	1.16233	1.53596e-08	ACSL3
5.70613e-13	0.231695	0.482	0.336	1.43452	1.53706e-08	ONECUT3
5.91277e-13	-0.185441	0.095	0.313	0.303514	1.59272e-08	HOTAIRM1
6.32645e-13	0.158081	0.252	0.091	2.76923	1.70415e-08	TSPAN5
6.61797e-13	-0.245369	0.772	0.846	0.91253	1.78268e-08	EIF6
7.19411e-13	0.200844	0.381	0.19	2.00526	1.93788e-08	TCEAL3
8.06529e-13	-0.192051	0.181	0.329	0.550152	2.17255e-08	HSD11B2
8.19958e-13	0.172685	0.392	0.207	1.89372	2.20872e-08	TNFAIP8
8.25252e-13	0.169009	0.417	0.273	1.52747	2.22298e-08	TTTY14
8.3097e-13	0.352199	0.479	0.259	1.84942	2.23838e-08	B3GNT7
8.77206e-13	-0.196406	0.112	0.346	0.323699	2.36293e-08	ARSE
1.03577e-12	0.172695	0.461	0.336	1.37202	2.79005e-08	EPB41L1
1.05279e-12	-0.212965	0.261	0.464	0.5625	2.8359e-08	OAF
1.09637e-12	-0.233775	0.857	0.898	0.954343	2.95328e-08	LSM7
1.11921e-12	-0.201011	0.214	0.371	0.576819	3.01481e-08	MFSD2A
1.1716e-12	0.309007	0.831	0.767	1.08344	3.15593e-08	BACE2
1.25492e-12	0.237126	0.711	0.63	1.12857	3.38037e-08	GNAQ
1.3176e-12	-0.230628	0.908	0.939	0.966986	3.54921e-08	GUK1
1.36346e-12	0.205028	0.795	0.713	1.11501	3.67277e-08	ERGIC1
1.43371e-12	0.309794	0.743	0.645	1.15194	3.86198e-08	SH3BGRL2
1.44525e-12	0.355356	0.58	0.287	2.02091	3.89306e-08	LINC00261
1.48686e-12	0.264383	0.465	0.234	1.98718	4.00514e-08	DMKN
1.49661e-12	-0.136392	0.079	0.252	0.313492	4.03141e-08	SLC22A18AS
1.58762e-12	0.149519	0.265	0.069	3.84058	4.27658e-08	FAHD2B
1.64619e-12	-0.330355	0.07	0.343	0.204082	4.43433e-08	MUC20
1.71817e-12	-0.24728	0.437	0.65	0.672308	4.62825e-08	IP6K2
1.79491e-12	-0.232898	0.202	0.401	0.503741	4.83496e-08	ZNF703
1.83608e-12	-0.247966	0.483	0.612	0.789216	4.94584e-08	CRYL1
1.8994e-12	0.210428	0.664	0.561	1.1836	5.11642e-08	C1GALT1
1.99993e-12	-0.483544	0.497	0.744	0.668011	5.38722e-08	MGLL
2.06117e-12	0.284906	0.807	0.727	1.11004	5.55217e-08	MIA3
2.09317e-12	-0.157556	0.155	0.321	0.482866	5.63837e-08	TMEM171
2.10656e-12	-0.423056	0.262	0.476	0.55042	5.67445e-08	SULT1B1
2.14631e-12	0.417427	0.758	0.635	1.1937	5.78151e-08	ARHGAP21
2.17619e-12	-0.127886	0.231	0.393	0.587786	5.862e-08	AGMAT
2.46254e-12	-0.168341	0.234	0.386	0.606218	6.63334e-08	ACOT7
2.51894e-12	-0.652938	0.734	0.853	0.860492	6.78528e-08	CTSS
2.83438e-12	0.283356	0.583	0.429	1.35897	7.63497e-08	PALLD
3.02309e-12	-0.252728	0.387	0.558	0.693548	8.1433e-08	CORO2A
3.23978e-12	-0.267047	0.095	0.322	0.295031	8.727e-08	ODF2L
3.429e-12	0.243406	0.628	0.487	1.28953	9.2367e-08	DHCR24
3.66465e-12	-0.262295	0.838	0.854	0.981265	9.87147e-08	GSTK1
3.80486e-12	0.221422	0.657	0.541	1.21442	1.02492e-07	ENAH
4.01718e-12	0.209431	0.847	0.815	1.03926	1.08211e-07	VAPA
4.09553e-12	-0.222142	0.949	0.948	1.00105	1.10321e-07	EEF1B2
4.2602e-12	0.17258	0.524	0.401	1.30673	1.14757e-07	IL6ST
4.52299e-12	-0.252615	0.379	0.561	0.675579	1.21836e-07	FAM234A
4.53268e-12	-0.422976	0.864	0.914	0.945295	1.22097e-07	CIB1
4.7555e-12	0.289496	0.717	0.664	1.07982	1.28099e-07	GSTA1
4.7839e-12	-0.261033	0.308	0.512	0.601562	1.28864e-07	INPP1
6.40062e-12	0.492301	0.44	0.216	2.03704	1.72414e-07	AL158206.1
7.17869e-12	-0.370591	0.723	0.852	0.848592	1.93372e-07	NAPRT
7.22115e-12	-0.250314	0.397	0.57	0.696491	1.94516e-07	TMEM170A
7.70406e-12	-0.209043	0.122	0.298	0.409396	2.07524e-07	MIR194-2HG
8.23815e-12	0.218559	0.486	0.302	1.60927	2.21911e-07	SLC2A4RG
8.49077e-12	0.340137	0.302	0.088	3.43182	2.28716e-07	REP15
8.62127e-12	0.323873	0.748	0.765	0.977778	2.32231e-07	SULT1C2
8.81329e-12	0.162782	0.369	0.177	2.08475	2.37404e-07	SOX2
9.06167e-12	0.102394	0.307	0.199	1.54271	2.44094e-07	RBMS1
1.00016e-11	-0.197377	0.168	0.35	0.48	2.69414e-07	PGAP1
1.04225e-11	0.444357	0.79	0.657	1.20244	2.80752e-07	DCXR
1.12028e-11	-0.265547	0.926	0.937	0.98826	3.01771e-07	RPS27L
1.18812e-11	-0.198631	0.076	0.283	0.268551	3.20044e-07	PAG1
1.24395e-11	-0.195327	0.318	0.471	0.675159	3.35083e-07	SIAE
1.32802e-11	-0.862665	0.981	0.999	0.981982	3.57729e-07	MT-CO1
1.3337e-11	0.217423	0.515	0.339	1.51917	3.59258e-07	FUNDC1
1.44906e-11	-0.219205	0.959	0.961	0.997919	3.90333e-07	COX5B
1.47881e-11	-0.234997	0.301	0.509	0.591356	3.98347e-07	ARHGAP27
1.52404e-11	-0.40924	0.251	0.574	0.437282	4.10532e-07	AXDND1
1.58237e-11	0.26667	0.271	0.072	3.76389	4.26242e-07	PHGDH
1.68507e-11	-0.171906	0.397	0.507	0.783037	4.53907e-07	LACTB2
1.70704e-11	0.35983	0.503	0.256	1.96484	4.59826e-07	FAM241A
1.87813e-11	-0.35742	0.481	0.697	0.6901	5.05913e-07	EPS8L3
1.9142e-11	0.160881	0.417	0.227	1.837	5.15627e-07	PTPRN2
2.02729e-11	0.141678	0.557	0.407	1.36855	5.46092e-07	SPDEF
2.09746e-11	-0.217275	0.435	0.603	0.721393	5.64994e-07	HNMT
2.10434e-11	0.109928	0.837	0.801	1.04494	5.66846e-07	GALNT3
2.1502e-11	-0.244067	0.834	0.861	0.968641	5.792e-07	SNHG6
2.4609e-11	-0.23031	0.272	0.456	0.596491	6.62894e-07	RAPGEFL1
2.65202e-11	0.316767	0.653	0.551	1.18512	7.14375e-07	PIK3C2G
2.70319e-11	0.141569	0.348	0.219	1.58904	7.2816e-07	ZNF704
2.75471e-11	-0.588282	0.369	0.69	0.534783	7.42035e-07	DST
2.82074e-11	0.172681	0.256	0.113	2.26549	7.59823e-07	AC023090.1
2.90173e-11	-0.184509	0.251	0.41	0.612195	7.8164e-07	NHSL1
3.02281e-11	-0.234432	0.413	0.582	0.709622	8.14254e-07	ACADS
3.05478e-11	0.276153	0.803	0.754	1.06499	8.22867e-07	VPS35
3.30604e-11	0.203141	0.804	0.808	0.99505	8.90549e-07	HSPA1B
3.31869e-11	-0.151629	0.195	0.348	0.560345	8.93957e-07	ACE
3.71561e-11	0.20768	0.579	0.457	1.26696	1.00087e-06	ITPRIPL2
3.85559e-11	0.293929	0.829	0.752	1.10239	1.03858e-06	SLC38A2
4.06794e-11	0.302772	0.757	0.744	1.01747	1.09578e-06	SOD2
4.14154e-11	-0.368287	0.644	0.792	0.813131	1.11561e-06	CTNNB1
4.16336e-11	0.119343	0.812	0.79	1.02785	1.12148e-06	TMEM123
4.69514e-11	0.121989	0.251	0.112	2.24107	1.26473e-06	FUT1
4.73592e-11	0.104764	0.358	0.211	1.69668	1.27572e-06	VEGFB
5.16581e-11	0.525685	0.425	0.177	2.40113	1.39151e-06	HLA-DRB5
5.20565e-11	0.151814	0.403	0.249	1.61847	1.40225e-06	TLCD3A
5.36137e-11	0.204231	0.864	0.816	1.05882	1.44419e-06	CHP1
5.4441e-11	0.229867	0.603	0.479	1.25887	1.46648e-06	KLF9
5.61946e-11	0.338838	0.745	0.682	1.09238	1.51371e-06	MAFF
5.84212e-11	-0.400381	0.476	0.683	0.696925	1.57369e-06	FAT1
6.0598e-11	-0.33114	0.661	0.789	0.837769	1.63233e-06	AK1
6.36829e-11	-0.2948	0.734	0.823	0.891859	1.71543e-06	HBEGF
6.38196e-11	-0.297518	0.4	0.603	0.66335	1.71911e-06	GALM
6.49753e-11	-0.347127	0.791	0.868	0.91129	1.75024e-06	PDCD6
6.56056e-11	0.338981	0.745	0.605	1.2314	1.76722e-06	SGSM3
6.63938e-11	-0.289164	0.861	0.928	0.927802	1.78845e-06	CAST
6.83661e-11	0.226064	0.815	0.777	1.04891	1.84158e-06	HMGN3
6.86109e-11	-0.512194	0.822	0.948	0.867089	1.84817e-06	CDC42EP5
6.8644e-11	-0.215147	0.175	0.337	0.519288	1.84906e-06	GPT
6.90063e-11	-0.373462	0.61	0.727	0.839065	1.85882e-06	SLC20A1
7.2781e-11	-0.249269	0.184	0.4	0.46	1.9605e-06	TPCN1
7.60713e-11	0.450202	0.78	0.668	1.16766	2.04913e-06	CENPX
7.84813e-11	-0.199083	0.131	0.295	0.444068	2.11405e-06	CDKN2B
8.31908e-11	-0.115273	0.315	0.565	0.557522	2.24091e-06	PITX1
8.62538e-11	0.157885	0.826	0.777	1.06306	2.32342e-06	SDCBP
9.59885e-11	0.22887	0.78	0.678	1.15044	2.58564e-06	EFCAB14
9.93697e-11	0.550315	0.882	0.922	0.956616	2.67672e-06	ID1
1.15422e-10	-0.384627	0.268	0.52	0.515385	3.10911e-06	CD68
1.18539e-10	-0.247215	0.435	0.611	0.711948	3.19308e-06	PSMB9
1.299e-10	-0.138834	0.992	0.996	0.995984	3.49912e-06	KRT8
1.32073e-10	-0.235982	0.289	0.527	0.548387	3.55764e-06	MYO1A
1.43107e-10	-0.273209	0.377	0.585	0.644444	3.85487e-06	EFNB1
1.64642e-10	-0.155004	0.494	0.589	0.83871	4.43497e-06	PLGRKT
1.70243e-10	0.515317	0.908	0.894	1.01566	4.58585e-06	SDC4
1.85554e-10	0.18001	0.732	0.669	1.09417	4.99826e-06	GTF3A
1.88008e-10	-0.125523	0.089	0.263	0.338403	5.06437e-06	SSPN
2.08149e-10	-0.416371	0.483	0.701	0.689016	5.60691e-06	DDIT4
2.09173e-10	-0.335402	0.836	0.894	0.935123	5.63448e-06	TMEM54
2.1386e-10	0.102483	0.261	0.155	1.68387	5.76075e-06	NEBL
2.21498e-10	-0.210103	0.678	0.766	0.885117	5.9665e-06	ADH5
2.42213e-10	0.114873	0.651	0.639	1.01878	6.52449e-06	FAM120AOS
2.79448e-10	-0.17061	0.106	0.272	0.389706	7.52749e-06	PLEKHS1
2.92412e-10	-0.338023	0.961	0.981	0.979613	7.8767e-06	HLA-B
2.96871e-10	0.320133	0.894	0.845	1.05799	7.99681e-06	RPS4Y1
3.20615e-10	0.276078	0.774	0.656	1.17988	8.6364e-06	CLPTM1L
3.23458e-10	-0.165809	0.792	0.844	0.938389	8.71299e-06	NDUFA12
3.24671e-10	0.339896	0.712	0.611	1.1653	8.74567e-06	DUT
3.33382e-10	-0.145117	0.122	0.301	0.405316	8.98032e-06	RGS12
3.46212e-10	0.308437	0.517	0.389	1.32905	9.32592e-06	JAG1
3.81369e-10	-0.168412	0.226	0.367	0.615804	1.02729e-05	MATN2
3.84196e-10	-0.254082	0.791	0.846	0.934988	1.03491e-05	MPST
3.96741e-10	0.149844	0.311	0.141	2.20567	1.0687e-05	QSER1
3.9872e-10	-0.275619	0.235	0.48	0.489583	1.07403e-05	SLC5A1
4.1303e-10	0.368506	0.406	0.18	2.25556	1.11258e-05	SPINK5
4.17057e-10	-0.396615	0.174	0.488	0.356557	1.12343e-05	HIST3H2A
4.30112e-10	0.248499	0.626	0.439	1.42597	1.15859e-05	HLA-DMA
4.77477e-10	0.19027	0.593	0.471	1.25902	1.28618e-05	FNDC3B
4.78827e-10	0.355993	0.72	0.618	1.16505	1.28982e-05	CKB
4.80299e-10	0.257786	0.801	0.703	1.1394	1.29378e-05	KRT10
4.95184e-10	-0.175063	0.923	0.92	1.00326	1.33388e-05	ATP5MC3
5.18302e-10	0.217365	0.716	0.641	1.117	1.39615e-05	TSPAN15
5.44293e-10	0.168398	0.618	0.502	1.23108	1.46616e-05	CYB561
5.46504e-10	-0.389396	0.589	0.789	0.746515	1.47212e-05	DSG2
5.62602e-10	-0.268105	0.463	0.656	0.705793	1.51548e-05	ATP1B3
5.97988e-10	0.21341	0.813	0.78	1.04231	1.6108e-05	SLPI
6.26063e-10	-0.187025	0.333	0.478	0.696653	1.68643e-05	GIPC2
6.55622e-10	-0.424584	0.453	0.712	0.636236	1.76605e-05	PYGB
6.58044e-10	-0.252235	0.26	0.468	0.555556	1.77257e-05	MIB2
7.31336e-10	0.23851	0.772	0.709	1.08886	1.97e-05	CXADR
7.62506e-10	0.308513	0.852	0.771	1.10506	2.05396e-05	NUDC
7.7926e-10	-0.224965	0.163	0.389	0.419023	2.09909e-05	TBC1D1
7.89012e-10	0.224011	0.578	0.429	1.34732	2.12536e-05	SIPA1L1
8.14206e-10	0.283012	0.795	0.695	1.14388	2.19323e-05	FKBP1A
8.43939e-10	0.146904	0.906	0.903	1.00332	2.27332e-05	BRI3
8.52933e-10	0.203564	0.705	0.605	1.16529	2.29755e-05	SLC39A7
8.5457e-10	-0.285325	0.333	0.556	0.598921	2.30195e-05	MAP1LC3A
8.75079e-10	-0.24322	0.537	0.687	0.781659	2.3572e-05	MAP7
9.53083e-10	0.199875	0.511	0.392	1.30357	2.56732e-05	MAGI1
9.90969e-10	-0.268643	0.321	0.517	0.62089	2.66937e-05	TFDP2
9.98784e-10	0.263752	0.591	0.476	1.2416	2.69043e-05	ENC1
1.11732e-09	-0.254864	0.372	0.565	0.658407	3.00973e-05	IFT172
1.11865e-09	-0.132048	0.208	0.348	0.597701	3.0133e-05	ST6GALNAC4
1.16729e-09	-0.287938	0.372	0.551	0.675136	3.14434e-05	B3GNT5
1.22386e-09	-0.216703	0.183	0.386	0.474093	3.29671e-05	HNF4G
1.34103e-09	0.174281	0.614	0.503	1.22068	3.61235e-05	SH3RF1
1.37243e-09	-0.79282	0.979	0.997	0.981946	3.69691e-05	MT-CO3
1.50351e-09	-0.232421	0.38	0.541	0.702403	4.05001e-05	TCF12
1.5502e-09	-0.247567	0.477	0.645	0.739535	4.17577e-05	ADGRE5
1.79891e-09	-0.440618	0.902	0.917	0.983642	4.84573e-05	GAS5
1.82112e-09	-0.337522	0.784	0.906	0.865342	4.90554e-05	JUP
1.89335e-09	0.171006	0.611	0.551	1.10889	5.10012e-05	CAMK2D
1.93091e-09	-0.134027	0.955	0.958	0.996868	5.20128e-05	COX6B1
1.94865e-09	0.225454	0.544	0.448	1.21429	5.24909e-05	PPFIBP1
2.01031e-09	-0.348328	0.471	0.683	0.689605	5.41518e-05	SLC37A1
2.07818e-09	0.167758	0.807	0.732	1.10246	5.59801e-05	RNASE4
2.18849e-09	-0.19587	0.172	0.341	0.504399	5.89515e-05	TNFRSF14-AS1
2.19829e-09	-0.167665	0.897	0.91	0.985714	5.92154e-05	PEBP1
2.32339e-09	-0.110283	0.845	0.857	0.985998	6.25851e-05	NDUFS7
2.46911e-09	-0.170689	0.166	0.352	0.471591	6.65105e-05	ARHGEF10L
2.54889e-09	0.113842	0.472	0.362	1.30387	6.86594e-05	LRG1
2.58924e-09	-0.136003	0.487	0.597	0.815745	6.97463e-05	NCLN
2.68336e-09	-0.180795	0.487	0.569	0.855888	7.22817e-05	GSKIP
3.18155e-09	-0.213343	0.323	0.546	0.591575	8.57013e-05	FAM160A2
3.3484e-09	-0.125563	0.292	0.382	0.764398	9.01958e-05	TUFT1
3.50695e-09	-0.964549	0.698	0.793	0.880202	9.44667e-05	TCIM
3.54015e-09	0.166567	0.464	0.316	1.46835	9.5361e-05	ITGAV
3.56944e-09	-0.155016	0.914	0.912	1.00219	9.615e-05	EIF3K
3.98993e-09	-0.125863	0.137	0.29	0.472414	0.000107477	KLHL23
4.14788e-09	-0.147868	0.095	0.256	0.371094	0.000111731	KIAA1211
5.02037e-09	1.17503	0.737	0.743	0.991925	0.000135234	AC020656.1
5.29245e-09	-0.150507	0.398	0.555	0.717117	0.000142563	IFI27L2
5.38369e-09	0.228612	0.705	0.659	1.0698	0.00014502	TAX1BP3
5.46837e-09	0.264265	0.502	0.305	1.6459	0.000147301	SMIM6
5.94178e-09	-0.274361	0.468	0.657	0.712329	0.000160054	CLSTN1
6.16902e-09	-0.287057	0.421	0.62	0.679032	0.000166175	CASK
6.30852e-09	0.562028	0.814	0.668	1.21856	0.000169933	MANF
6.45579e-09	0.16955	0.457	0.325	1.40615	0.0001739	EPN3
6.81283e-09	-0.237841	0.912	0.97	0.940206	0.000183517	CYBA
7.11829e-09	0.208302	0.437	0.242	1.80579	0.000191745	SLC2A10
7.26214e-09	-0.400066	0.28	0.524	0.534351	0.00019562	ANK3
7.27603e-09	-0.237196	0.361	0.543	0.664825	0.000195994	LYN
7.67393e-09	-0.222365	0.24	0.435	0.551724	0.000206713	PLXNB1
7.72847e-09	-0.185611	0.305	0.397	0.768262	0.000208182	RAMP1
8.39392e-09	-0.1835	0.128	0.293	0.43686	0.000226107	DGKA
8.80064e-09	0.231229	0.639	0.582	1.09794	0.000237063	CDC42BPA
9.0031e-09	-0.301294	0.911	0.944	0.965042	0.000242517	ZFAS1
9.15349e-09	0.341647	0.482	0.314	1.53503	0.000246568	UTRN
9.72403e-09	-0.335632	0.589	0.751	0.784288	0.000261936	CTSC
9.74162e-09	-0.151618	0.215	0.35	0.614286	0.00026241	RHOV
9.86728e-09	-0.194498	0.217	0.427	0.508197	0.000265795	SULF2
1.00961e-08	-0.276911	0.575	0.722	0.796399	0.000271958	GNA11
1.03816e-08	0.322544	0.584	0.377	1.54907	0.000279649	MED24
1.0516e-08	0.19189	0.661	0.582	1.13574	0.000283271	RAB27B
1.10047e-08	-0.205689	0.484	0.607	0.797364	0.000296433	SMCO4
1.11123e-08	-0.207904	0.151	0.321	0.470405	0.000299331	C6orf141
1.11758e-08	0.144458	0.691	0.646	1.06966	0.000301042	TGIF1
1.16732e-08	-0.212684	0.211	0.412	0.512136	0.00031444	AC068587.4
1.17503e-08	0.27761	0.845	0.859	0.983702	0.000316517	ABLIM1
1.1776e-08	0.317965	0.757	0.649	1.16641	0.00031721	NAMPT
1.21541e-08	0.330597	0.939	0.948	0.990506	0.000327395	TSPO
1.28908e-08	-0.129235	0.153	0.37	0.413514	0.00034724	IGFBP4
1.30367e-08	-0.220804	0.144	0.327	0.440367	0.000351168	PIK3R3
1.34347e-08	-0.236251	0.335	0.535	0.626168	0.00036189	PELI1
1.40726e-08	-0.206553	0.163	0.355	0.459155	0.000379074	DGKH
1.49894e-08	-0.153175	0.282	0.444	0.635135	0.000403768	TTC38
1.50728e-08	-0.140597	0.203	0.348	0.583333	0.000406016	VDR
1.57873e-08	-0.194837	0.235	0.427	0.550351	0.000425261	ABCD4
1.61825e-08	1.18542	0.663	0.569	1.1652	0.000435909	MUC6
1.63817e-08	0.498812	0.939	0.933	1.00643	0.000441274	PRDX1
1.66109e-08	0.187617	0.35	0.237	1.47679	0.000447448	MBIP
1.67174e-08	0.16831	0.567	0.494	1.14777	0.000450315	SPTLC2
1.78807e-08	-0.444051	0.664	0.801	0.828964	0.000481652	KDM5B
1.85917e-08	-0.286585	0.881	0.907	0.971334	0.000500805	MGST3
2.0439e-08	-0.201976	0.633	0.773	0.818887	0.000550564	NT5C3A
2.1494e-08	0.16619	0.39	0.286	1.36364	0.000578984	PTER
2.15415e-08	-0.132116	0.268	0.422	0.635071	0.000580264	BPNT1
2.15695e-08	-0.207129	0.275	0.465	0.591398	0.000581017	ITPK1
2.17083e-08	-0.211343	0.21	0.354	0.59322	0.000584758	RNF43
2.23197e-08	-0.202481	0.273	0.441	0.619048	0.000601225	CDC42EP2
2.25734e-08	-0.279847	0.704	0.816	0.862745	0.000608059	PSMB10
2.28286e-08	0.1141	0.305	0.161	1.89441	0.000614933	ACOT9
2.31503e-08	0.31151	0.521	0.431	1.20882	0.000623599	ARL14
2.34027e-08	0.221126	0.256	0.099	2.58586	0.000630399	CSTA
2.37334e-08	-0.180736	0.131	0.318	0.41195	0.000639308	MICAL3
2.39663e-08	0.312628	0.94	0.898	1.04677	0.00064558	ARPC2
2.44885e-08	-0.147617	0.27	0.419	0.644391	0.000659646	FBXL6
2.49662e-08	0.107187	0.383	0.291	1.31615	0.000672516	RUFY3
2.67553e-08	-0.340928	0.785	0.897	0.875139	0.000720708	MYH9
2.72631e-08	0.408703	0.478	0.241	1.9834	0.000734385	ME1
2.84416e-08	0.159185	0.892	0.872	1.02294	0.00076613	JTB
2.94556e-08	-0.327871	0.25	0.513	0.487329	0.000793445	ADRA2A
2.94917e-08	0.151357	0.603	0.469	1.28571	0.000794417	ISG20
3.02602e-08	0.145151	0.973	0.992	0.980847	0.00081512	H3F3B
3.0634e-08	-0.173762	0.167	0.354	0.471751	0.000825188	F5
3.12003e-08	-0.524579	0.219	0.26	0.842308	0.000840442	HES6
3.4616e-08	-0.134677	0.946	0.946	1	0.000932452	ATP5F1D
3.80688e-08	0.293276	0.705	0.574	1.22822	0.00102546	SVIP
4.03719e-08	-0.273852	0.268	0.516	0.51938	0.0010875	TACC1
4.17938e-08	-0.204253	0.571	0.688	0.829942	0.0011258	TM4SF5
4.18163e-08	-0.192555	0.549	0.69	0.795652	0.00112641	RNPEP
4.27179e-08	0.208771	0.413	0.248	1.66532	0.00115069	PRPS2
4.29365e-08	0.189096	0.608	0.465	1.30753	0.00115658	PRKAR1A
4.43444e-08	-0.202467	0.946	0.958	0.987474	0.00119451	SERPINB1
4.55288e-08	0.145916	0.505	0.407	1.24079	0.00122641	SEC23IP
4.55359e-08	0.383412	0.667	0.588	1.13435	0.0012266	NFKBIZ
4.65382e-08	0.117557	0.334	0.257	1.29961	0.0012536	PRDM16
4.69058e-08	-0.222609	0.491	0.65	0.755385	0.0012635	ACY1
4.78657e-08	-0.123831	0.577	0.653	0.883614	0.00128936	CISD1
4.7985e-08	-0.276281	0.83	0.884	0.938914	0.00129257	PSME2
4.80558e-08	-0.182457	0.132	0.309	0.427184	0.00129448	FUT6
4.87347e-08	-0.184542	0.748	0.797	0.938519	0.00131277	PSMB8
4.90728e-08	-0.315216	0.496	0.627	0.791069	0.00132187	ARL4A
4.97118e-08	-0.157817	0.931	0.932	0.998927	0.00133909	HINT1
5.06558e-08	-0.246482	0.422	0.584	0.722603	0.00136452	DBNDD2
5.14669e-08	-0.217675	0.903	0.914	0.987965	0.00138636	COX5A
5.47144e-08	0.223129	0.72	0.615	1.17073	0.00147384	ATXN7L3B
5.58706e-08	-0.565243	0.356	0.638	0.557994	0.00150499	ITM2C
5.8563e-08	0.245428	0.678	0.671	1.01043	0.00157751	PLP2
5.94055e-08	-0.146725	0.14	0.302	0.463576	0.0016002	PLEKHG6
6.00815e-08	0.258438	0.77	0.679	1.13402	0.00161841	TSPAN13
6.02146e-08	-0.370998	0.448	0.635	0.705512	0.001622	CEP57
6.1445e-08	-0.190887	0.819	0.849	0.964664	0.00165515	C1QBP
6.35823e-08	-0.158391	0.233	0.42	0.554762	0.00171272	RHOF
6.40852e-08	-0.170591	0.281	0.435	0.645977	0.00172626	PAPSS2
6.48948e-08	0.189283	0.528	0.388	1.36082	0.00174807	AAK1
6.64733e-08	-0.185808	0.106	0.301	0.352159	0.00179059	KIZ
6.69416e-08	0.141868	0.682	0.614	1.11075	0.00180321	MTHFS
6.76886e-08	-0.157036	0.36	0.505	0.712871	0.00182333	GFER
6.79241e-08	0.12587	0.264	0.129	2.04651	0.00182967	PRDM16-DT
6.93174e-08	-0.189948	0.404	0.565	0.715044	0.0018672	DUSP8
7.08332e-08	0.154941	0.352	0.177	1.9887	0.00190803	EIF2AK3
7.26632e-08	-0.212269	0.227	0.437	0.519451	0.00195733	SRGAP1
8.10439e-08	-0.168706	0.099	0.267	0.370787	0.00218308	GPRIN3
8.59646e-08	0.302628	0.693	0.619	1.11955	0.00231563	ALDH3A2
8.60387e-08	0.240729	0.691	0.565	1.22301	0.00231762	SEL1L3
9.18003e-08	-0.218466	0.812	0.859	0.945285	0.00247282	HADHA
9.25602e-08	-0.30956	0.546	0.694	0.786744	0.0024933	ZNF511
1.04474e-07	0.154542	0.723	0.697	1.0373	0.00281422	PHACTR2
1.06299e-07	0.152503	0.632	0.552	1.14493	0.00286338	DAG1
1.06686e-07	0.133747	0.598	0.506	1.18182	0.00287379	PTS
1.12367e-07	-0.278713	0.968	0.986	0.981744	0.00302683	RPS19
1.12458e-07	0.3481	0.951	0.933	1.01929	0.00302929	PDIA3
1.13995e-07	-0.121551	0.176	0.28	0.628571	0.0030707	CASP1
1.31502e-07	-0.438765	0.45	0.697	0.645624	0.00354227	IL18
1.38103e-07	-0.211198	0.954	0.959	0.994786	0.00372009	RPS5
1.42563e-07	-0.714797	0.458	0.405	1.13086	0.00384022	IFI6
1.51853e-07	0.119238	0.834	0.838	0.995227	0.00409047	FAM120A
1.57717e-07	0.154072	0.97	0.966	1.00414	0.00424843	CD63
1.58296e-07	-0.189923	0.086	0.252	0.34127	0.00426402	MAST2
1.61191e-07	0.314492	0.513	0.415	1.23614	0.004342	CYP2C18
1.63287e-07	-0.239327	0.946	0.961	0.984391	0.00439845	YBX1
1.63893e-07	-0.161796	0.768	0.796	0.964824	0.00441479	COA3
1.63943e-07	0.223597	0.375	0.263	1.42586	0.00441614	MT1A
1.64352e-07	-0.15914	0.943	0.933	1.01072	0.00442715	SLC25A3
1.68044e-07	0.110445	0.46	0.37	1.24324	0.00452661	DOCK7
1.75245e-07	0.258956	0.972	0.977	0.994882	0.00472059	PPDPF
1.81232e-07	0.33546	0.628	0.49	1.28163	0.00488184	MID1IP1
1.81632e-07	0.234762	0.409	0.248	1.64919	0.00489261	LYPD6B
1.82301e-07	0.145797	0.595	0.505	1.17822	0.00491065	VKORC1
1.8708e-07	-0.163126	0.57	0.686	0.830904	0.00503937	PRELID3B
1.9593e-07	-0.384497	0.76	0.875	0.868571	0.00527777	NRARP
2.01088e-07	0.174397	0.53	0.385	1.37662	0.0054167	COBLL1
2.03355e-07	-0.249334	0.774	0.827	0.935913	0.00547778	FAM177A1
2.19522e-07	0.206812	0.399	0.272	1.46691	0.00591325	MCM3
2.20869e-07	-0.216259	0.572	0.702	0.814815	0.00594955	VPS36
2.2157e-07	0.15231	0.792	0.737	1.07463	0.00596844	SNHG16
2.25413e-07	0.335981	0.968	0.974	0.99384	0.00607195	CST3
2.29295e-07	-0.114706	0.245	0.396	0.618687	0.00617651	TRIM14
2.31034e-07	-0.1875	0.853	0.883	0.966025	0.00622336	PRELID1
2.38881e-07	-0.189436	0.094	0.332	0.283133	0.00643473	NPIPB15
2.39335e-07	0.158246	0.82	0.79	1.03797	0.00644696	GALE
2.45525e-07	0.15459	0.273	0.129	2.11628	0.0066137	TMEM38A
2.73771e-07	1.72719	0.845	0.876	0.964612	0.00737456	TFF1
2.83872e-07	0.12267	0.431	0.282	1.52837	0.00764666	ZMIZ1
2.89461e-07	0.250017	0.732	0.605	1.20992	0.00779722	PXMP2
2.94304e-07	-0.263321	0.98	0.982	0.997963	0.00792767	RPS2
2.97242e-07	0.252303	0.623	0.476	1.30882	0.0080068	TMEM14A
2.98657e-07	0.306745	0.59	0.438	1.34703	0.00804494	PPIF
3.00787e-07	-0.33517	0.977	0.973	1.00411	0.00810231	LMNA
3.13264e-07	-0.21126	0.744	0.796	0.934673	0.0084384	NCOA7
3.27745e-07	-0.485198	0.899	0.943	0.95334	0.00882846	ZFP36L2
3.46557e-07	-0.255996	0.383	0.527	0.726755	0.0093352	FRYL
4.15515e-07	0.140915	0.892	0.883	1.01019	0.0111927	LSR
4.22516e-07	-0.171224	0.953	0.956	0.996862	0.0113813	CALM1
4.39005e-07	-0.186635	0.231	0.401	0.57606	0.0118255	PPP1R12B
4.43166e-07	0.118313	0.263	0.177	1.48588	0.0119376	HOMER2
4.55477e-07	-0.279933	0.134	0.31	0.432258	0.0122692	ARHGEF38
4.86217e-07	-0.183102	0.308	0.482	0.639004	0.0130972	EPPK1
4.94659e-07	-0.293911	0.394	0.592	0.665541	0.0133246	ASS1
5.10172e-07	0.347648	0.551	0.494	1.11538	0.0137425	CYP2S1
5.26737e-07	-0.250345	0.551	0.72	0.765278	0.0141887	MXD4
5.29563e-07	-0.165199	0.789	0.848	0.930425	0.0142649	POLD4
5.30518e-07	0.101757	0.558	0.468	1.19231	0.0142906	TGFBR2
5.37677e-07	-0.398034	0.871	0.941	0.925611	0.0144834	DSP
5.66783e-07	-0.163228	0.339	0.475	0.713684	0.0152674	CARMIL1
5.67129e-07	0.172926	0.743	0.712	1.04354	0.0152768	ADI1
5.70766e-07	-0.180698	0.891	0.907	0.982359	0.0153747	NDUFC2
5.79389e-07	0.120314	0.264	0.118	2.23729	0.015607	HABP2
5.94143e-07	-0.501506	0.858	0.918	0.934641	0.0160044	ANXA4
6.03602e-07	-0.158276	0.149	0.321	0.464174	0.0162592	ST6GAL1
6.20591e-07	-0.25101	0.802	0.781	1.02689	0.0167169	LMO4
6.27534e-07	-0.125635	0.925	0.924	1.00108	0.0169039	SLC25A5
6.3009e-07	-0.144976	0.968	0.982	0.985743	0.0169727	RPS9
6.82393e-07	-0.251054	0.391	0.593	0.659359	0.0183816	POF1B
7.22919e-07	0.647547	0.852	0.816	1.04412	0.0194733	H2AFZ
7.26073e-07	0.123105	0.262	0.133	1.96992	0.0195582	IRX3
7.28062e-07	-0.178959	0.16	0.359	0.445682	0.0196118	MARCH3
7.45599e-07	-0.348672	0.444	0.623	0.712681	0.0200842	BAZ2B
8.07605e-07	0.25117	0.666	0.554	1.20217	0.0217545	PLLP
8.2081e-07	-0.155079	0.962	0.965	0.996891	0.0221102	RPL24
8.33681e-07	-0.401764	0.865	0.928	0.932112	0.0224569	LIMA1
8.5028e-07	-0.245193	0.739	0.839	0.88081	0.022904	SYF2
8.53345e-07	0.254151	0.464	0.438	1.05936	0.0229865	MUC5B
8.8282e-07	-0.34953	0.896	0.958	0.935282	0.0237805	ACTN4
8.86466e-07	-0.242936	0.446	0.569	0.783831	0.0238787	PRR15L
9.24818e-07	-0.120957	0.128	0.254	0.503937	0.0249118	ABAT
9.25128e-07	0.198552	0.715	0.687	1.04076	0.0249202	KCNK1
9.49284e-07	0.15415	0.61	0.487	1.25257	0.0255709	SPAG16
9.63228e-07	-0.186955	0.42	0.569	0.738137	0.0259465	LRRFIP2
1.01215e-06	0.235229	0.951	0.958	0.992693	0.0272642	EEF1D
1.02344e-06	0.673157	0.99	0.984	1.0061	0.0275684	AGR2
1.05284e-06	0.19864	0.884	0.873	1.0126	0.0283604	NUCKS1
1.07125e-06	-0.38029	0.922	0.925	0.996757	0.0288561	RPS10
1.07409e-06	-0.308893	0.127	0.287	0.442509	0.0289327	AC007906.2
1.07655e-06	-0.37667	0.788	0.916	0.860262	0.028999	IFI27
1.11318e-06	0.282106	0.786	0.678	1.15929	0.0299858	LRRC59
1.16259e-06	0.15513	0.793	0.771	1.02853	0.0313166	LRPAP1
1.17383e-06	-0.286314	0.324	0.196	1.65306	0.0316196	HLA-DPA1
1.21503e-06	-0.211938	0.339	0.506	0.66996	0.0327293	CFI
1.22908e-06	0.146421	0.534	0.416	1.28365	0.0331077	ALDH6A1
1.23405e-06	-0.188403	0.714	0.771	0.92607	0.0332415	MAP1LC3B
1.23886e-06	-0.128108	0.844	0.85	0.992941	0.0333712	ALKBH7
1.25011e-06	-0.376971	0.808	0.907	0.890849	0.0336743	BAG1
1.27528e-06	-0.176119	0.988	0.989	0.998989	0.0343521	KRT18
1.30307e-06	-0.22336	0.592	0.763	0.775885	0.0351007	AC008397.1
1.30914e-06	0.104908	0.887	0.88	1.00795	0.0352644	PCBP1
1.3143e-06	-0.108533	0.367	0.487	0.753593	0.0354034	XPNPEP1
1.34477e-06	0.45047	0.962	0.95	1.01263	0.0362241	CALR
1.35608e-06	-0.143963	0.113	0.273	0.413919	0.0365287	DCDC2
1.40279e-06	-0.338695	0.785	0.868	0.904378	0.0377868	SRI
1.41161e-06	0.164054	0.382	0.276	1.38406	0.0380244	RCAN3
1.42195e-06	-0.286625	0.306	0.559	0.547406	0.038303	GPR35
1.42783e-06	0.244032	0.661	0.55	1.20182	0.0384613	DNAJC10
1.45181e-06	0.113509	0.591	0.541	1.09242	0.0391073	NFIX
1.5278e-06	0.201639	0.617	0.473	1.30444	0.0411543	MAGED1
1.53452e-06	0.103338	0.292	0.178	1.64045	0.0413352	NTN4
1.54489e-06	-0.218279	0.741	0.789	0.939163	0.0416147	IMPDH2
1.54535e-06	0.146399	0.946	0.899	1.05228	0.0416272	CTSD
1.5542e-06	0.118088	0.465	0.335	1.38806	0.0418655	BTG3
1.60039e-06	-0.344621	0.832	0.901	0.923418	0.0431098	ZBTB7A
1.63961e-06	-0.216665	0.358	0.531	0.6742	0.0441663	MACC1
1.66449e-06	0.179289	0.66	0.601	1.09817	0.0448365	RASSF6
1.7327e-06	0.236631	0.51	0.356	1.43258	0.0466738	HK1
1.75061e-06	0.4711	0.596	0.709	0.840621	0.0471562	SYTL2
1.8719e-06	0.151445	0.914	0.888	1.02928	0.0504233	ALDH2
1.89316e-06	-0.125345	0.328	0.457	0.717724	0.0509959	NADSYN1
2.041e-06	-0.712787	0.977	0.996	0.980924	0.0549783	MT-ATP6
2.06806e-06	0.213892	0.673	0.601	1.1198	0.0557074	TMEM98
2.06812e-06	0.189793	0.685	0.608	1.12664	0.0557088	ACOX1
2.09092e-06	-0.162097	0.974	0.992	0.981855	0.0563232	RPS15
2.16174e-06	0.137972	0.437	0.301	1.45183	0.0582309	CADPS2
2.16896e-06	0.101206	0.899	0.928	0.96875	0.0584252	ARGLU1
2.23717e-06	-0.215677	0.573	0.713	0.803647	0.0602627	CALCOCO2
2.25988e-06	0.11055	0.725	0.679	1.06775	0.0608744	NDFIP1
2.28138e-06	0.315027	0.862	0.804	1.07214	0.0614536	RPN2
2.40607e-06	-0.149972	0.283	0.461	0.613883	0.0648122	KLC4
2.49366e-06	0.124031	0.421	0.309	1.36246	0.0671718	AC008771.1
2.60329e-06	0.18984	0.855	0.824	1.03762	0.0701247	CD74
2.61844e-06	-0.241176	0.567	0.676	0.838757	0.070533	CLCN3
2.67091e-06	-0.140521	0.462	0.599	0.771285	0.0719463	LBR
2.67115e-06	0.501966	0.889	0.895	0.993296	0.0719527	SRSF7
2.70522e-06	0.206632	0.554	0.403	1.37469	0.0728704	TMCO3
2.7154e-06	-0.179484	0.513	0.686	0.747813	0.0731448	CGN
2.78881e-06	0.320787	0.446	0.282	1.58156	0.0751222	DEPP1
2.87081e-06	0.116703	0.612	0.582	1.05155	0.0773311	SSBP3
2.8839e-06	-0.127604	0.955	0.946	1.00951	0.0776837	ATP5IF1
2.96363e-06	0.216126	0.602	0.556	1.08273	0.0798312	LINC01133
3.02555e-06	-0.147989	0.317	0.453	0.699779	0.0814992	NOA1
3.11869e-06	0.226459	0.625	0.509	1.2279	0.0840081	SRPRA
3.14646e-06	0.137274	0.478	0.371	1.28841	0.0847562	DEPTOR
3.14695e-06	-0.202405	0.878	0.871	1.00804	0.0847693	DDT
3.18621e-06	-0.173291	0.138	0.297	0.464646	0.085827	CTSV
3.18921e-06	-0.115044	0.231	0.382	0.604712	0.0859076	MAN1A1
3.32411e-06	-0.109481	0.512	0.639	0.801252	0.0895417	FBLIM1
3.48593e-06	0.235477	0.332	0.219	1.51598	0.0939006	ANO1
4.05566e-06	0.131966	0.311	0.218	1.42661	0.109247	ECT2
4.0974e-06	-0.22182	0.947	0.992	0.954637	0.110372	KRT19
4.29183e-06	0.230693	0.815	0.754	1.0809	0.115609	TMED3
4.31082e-06	0.282123	0.277	0.182	1.52198	0.116121	TK1
4.46099e-06	-0.15856	0.557	0.65	0.856923	0.120166	DGUOK
4.46495e-06	0.431423	0.946	0.969	0.976264	0.120272	ZFP36
4.66798e-06	0.139852	0.626	0.518	1.20849	0.125741	LEPROT
4.68187e-06	0.169406	0.638	0.554	1.15162	0.126115	LAMP2
4.71407e-06	0.774885	0.785	0.631	1.24406	0.126983	ID3
4.96011e-06	-0.414925	0.375	0.573	0.65445	0.13361	PARP14
4.9993e-06	0.160364	0.923	0.899	1.0267	0.134666	KDELR2
5.17809e-06	-0.177006	0.811	0.845	0.959763	0.139482	ECHS1
5.2227e-06	0.150535	0.789	0.754	1.04642	0.140684	TCEA3
5.49877e-06	-0.243549	0.345	0.467	0.738758	0.14812	CCL28
5.51556e-06	-0.338651	0.588	0.804	0.731343	0.148573	TMPRSS4
5.56694e-06	0.222831	0.423	0.352	1.2017	0.149957	FMN1
5.82555e-06	-0.105328	0.183	0.294	0.622449	0.156923	PRR7
5.84716e-06	-0.110163	0.883	0.897	0.984392	0.157505	NDUFB4
5.85107e-06	-0.165232	0.214	0.371	0.576819	0.15761	MYO1B
5.86515e-06	0.177889	0.613	0.525	1.16762	0.15799	CRNDE
5.94985e-06	0.137182	0.954	0.917	1.04035	0.160271	STARD10
5.99298e-06	0.251076	0.344	0.317	1.08517	0.161433	CXCL8
6.22167e-06	0.124911	0.457	0.404	1.13119	0.167593	RAB5B
6.34313e-06	-0.203868	0.442	0.597	0.740369	0.170865	KIAA2013
6.44134e-06	-0.361452	0.841	0.914	0.920131	0.17351	KLF3
6.56857e-06	0.398497	0.898	0.871	1.031	0.176938	PDIA6
6.60251e-06	0.138463	0.672	0.595	1.12941	0.177852	CALU
6.85383e-06	0.238688	0.686	0.571	1.2014	0.184621	EDEM3
6.90058e-06	0.432741	0.879	0.796	1.10427	0.185881	PDIA4
6.90805e-06	-0.142232	0.493	0.573	0.860384	0.186082	DHRS4L2
7.05015e-06	-0.255054	0.526	0.656	0.801829	0.18991	SCO2
7.08541e-06	-0.101467	0.736	0.688	1.06977	0.19086	HLA-DRB1
7.13506e-06	0.108118	0.272	0.129	2.10853	0.192197	ACSF2
7.1692e-06	-0.160176	0.179	0.339	0.528024	0.193117	CARD10
7.40331e-06	0.196228	0.578	0.507	1.14004	0.199423	MYRF
7.4434e-06	-0.146664	0.2	0.332	0.60241	0.200503	AC022613.1
7.60255e-06	0.173321	0.333	0.139	2.39568	0.20479	AKR1B1
7.74004e-06	-0.13827	0.31	0.422	0.734597	0.208493	MFSD12
7.95647e-06	0.168063	0.365	0.181	2.01657	0.214323	ORAI1
8.49275e-06	-0.138206	0.139	0.294	0.472789	0.228769	SLC26A6
8.53651e-06	-0.168263	0.332	0.467	0.710921	0.229948	DLGAP4
8.56492e-06	-0.192598	0.611	0.721	0.847434	0.230713	SMARCA4
8.58675e-06	0.176236	0.915	0.913	1.00219	0.231301	KRTCAP2
8.58708e-06	-0.439141	0.682	0.839	0.812872	0.23131	PTMS
8.61141e-06	-0.143927	0.338	0.431	0.784223	0.231965	SRD5A3
8.78383e-06	0.111082	0.37	0.294	1.2585	0.23661	C3orf52
8.94086e-06	-0.196365	0.041	0.257	0.159533	0.24084	WDR72
9.15913e-06	0.158177	0.596	0.493	1.20892	0.246719	BCAR1
9.18399e-06	0.457791	0.409	0.222	1.84234	0.247389	ABCC5
9.23121e-06	-0.174186	0.307	0.483	0.635611	0.248661	ATP6V0A1
9.2453e-06	-0.124602	0.195	0.317	0.615142	0.249041	NPAS2
9.38384e-06	0.16357	0.794	0.767	1.0352	0.252772	ACTR3
9.43842e-06	-0.409628	0.964	0.98	0.983673	0.254243	EZR
9.55118e-06	-0.231683	0.352	0.533	0.660413	0.25728	GSDMB
1.02434e-05	-0.2753	0.944	0.937	1.00747	0.275926	BTF3
1.02552e-05	0.122925	0.386	0.32	1.20625	0.276245	MYC
1.0407e-05	-0.269328	0.833	0.888	0.938063	0.280333	MCL1
1.05248e-05	-0.132644	0.507	0.576	0.880208	0.283505	MSLN
1.06896e-05	0.114395	0.429	0.351	1.22222	0.287944	VKORC1L1
1.10733e-05	0.120369	0.49	0.384	1.27604	0.298282	TMEM263
1.11303e-05	-0.26366	0.958	0.955	1.00314	0.299816	EEF2
1.1312e-05	0.212517	0.553	0.395	1.4	0.304711	PYCR1
1.15682e-05	0.352813	0.529	0.316	1.67405	0.311613	SLC7A8
1.18346e-05	-0.182488	0.335	0.503	0.666004	0.31879	COX11
1.18366e-05	0.106863	0.354	0.239	1.48117	0.318842	SPATA6
1.19239e-05	-0.182443	0.273	0.478	0.57113	0.321194	ADAP1
1.20724e-05	0.140622	0.607	0.57	1.06491	0.325193	MCU
1.21513e-05	0.194251	0.606	0.479	1.26514	0.32732	EEF1E1
1.26462e-05	0.15416	0.364	0.25	1.456	0.340649	EXPH5
1.26791e-05	-0.20316	0.899	0.925	0.971892	0.341538	VDAC1
1.3228e-05	-0.26365	0.135	0.346	0.390173	0.356324	EPSTI1
1.3659e-05	0.245127	0.857	0.83	1.03253	0.367931	RBX1
1.46128e-05	0.197934	0.435	0.369	1.17886	0.393626	DNMT1
1.47447e-05	0.423166	0.466	0.423	1.10165	0.397178	YOD1
1.49238e-05	-0.120507	0.446	0.619	0.720517	0.402001	TMEM106C
1.51729e-05	-0.152111	0.37	0.514	0.719844	0.408712	ZYX
1.5518e-05	0.143698	0.53	0.399	1.32832	0.418008	FOXP4
1.56415e-05	-0.410567	0.452	0.463	0.976242	0.421334	MT1H
1.6599e-05	0.302561	0.668	0.663	1.00754	0.447126	EGR1
1.71633e-05	0.272312	0.836	0.8	1.045	0.462329	OSTC
1.72288e-05	-0.169051	0.757	0.818	0.925428	0.464092	MLF2
1.73552e-05	-0.392169	0.553	0.611	0.905074	0.467498	ERRFI1
1.73955e-05	0.147221	0.601	0.484	1.24174	0.468583	TCEAL8
1.75334e-05	-0.23709	0.834	0.883	0.944507	0.472298	APLP2
1.77722e-05	-0.135552	0.951	0.946	1.00529	0.478729	EEF1G
1.78257e-05	-0.139574	0.982	0.976	1.00615	0.480171	RPLP2
1.78436e-05	-0.466233	0.878	0.944	0.930085	0.480654	MARCKSL1
1.81408e-05	-0.282199	0.642	0.762	0.84252	0.488659	TIPARP
1.83708e-05	0.166896	0.403	0.298	1.35235	0.494854	KALRN
1.85085e-05	0.176785	0.591	0.445	1.32809	0.498563	TCEAL4
1.87182e-05	0.248835	0.637	0.573	1.11169	0.504212	GCNT1
1.88073e-05	-0.125055	0.982	0.997	0.984955	0.506611	RPL28
1.9797e-05	-0.131972	0.155	0.28	0.553571	0.533271	ATP7B
1.98916e-05	-0.199687	0.431	0.622	0.692926	0.535821	CBLC
2.05783e-05	-0.117205	0.209	0.34	0.614706	0.554318	CNNM4
2.08149e-05	0.525291	0.722	0.763	0.946265	0.56069	FABP5
2.10059e-05	-0.395135	0.166	0.389	0.426735	0.565835	IFITM2
2.12895e-05	-0.120567	0.447	0.57	0.784211	0.573476	GSS
2.14548e-05	0.61209	0.954	0.951	1.00315	0.577927	SSR4
2.14998e-05	-0.50732	0.553	0.659	0.83915	0.57914	SELENOP
2.20445e-05	0.453655	0.823	0.731	1.12585	0.593812	PRDX4
2.22066e-05	-0.133338	0.294	0.449	0.654788	0.598179	NOL4L
2.22069e-05	-0.129194	0.143	0.294	0.486395	0.598187	KIF12
2.23982e-05	0.281278	0.89	0.872	1.02064	0.60334	EIF2S2
2.2787e-05	0.265463	0.674	0.543	1.24125	0.613815	HMOX2
2.29059e-05	-0.211063	0.195	0.39	0.5	0.617017	BCL11B
2.30282e-05	0.323475	0.457	0.544	0.840074	0.62031	CXCL1
2.30528e-05	0.253328	0.643	0.537	1.19739	0.620973	ALAS1
2.31329e-05	0.134816	0.577	0.461	1.25163	0.62313	SH2D4A
2.31728e-05	0.365507	0.887	0.857	1.03501	0.624205	DAD1
2.35484e-05	-0.294435	0.661	0.771	0.857328	0.634322	TMEM205
2.37705e-05	-0.237304	0.958	0.984	0.973577	0.640306	RPS16
2.64748e-05	-0.108901	0.839	0.842	0.996437	0.713152	MPC2
2.65102e-05	-0.298711	0.549	0.746	0.735925	0.714105	RHPN2
2.66762e-05	0.139883	0.705	0.626	1.1262	0.718576	FAAP20
2.68714e-05	-0.212688	0.27	0.431	0.62645	0.723834	IRF7
2.73313e-05	0.226432	0.767	0.694	1.10519	0.736223	SSR1
2.83068e-05	-0.101092	0.621	0.66	0.940909	0.762502	ISCU
2.84237e-05	0.118857	0.614	0.537	1.14339	0.765649	GANAB
2.8967e-05	0.473653	0.683	0.567	1.20459	0.780284	PTGR1
2.90934e-05	-0.138921	0.441	0.546	0.807692	0.783688	MYO1D
2.93604e-05	-0.224304	0.76	0.82	0.926829	0.790881	APEX1
2.95927e-05	0.117427	0.467	0.4	1.1675	0.797138	KMT5A
2.97138e-05	0.224669	0.694	0.642	1.081	0.800401	UGDH
3.22236e-05	-0.155827	0.788	0.822	0.958637	0.868007	PHB2
3.40502e-05	0.13967	0.816	0.78	1.04615	0.917211	RAB13
3.40757e-05	-0.159687	0.235	0.329	0.714286	0.917897	LMTK2
3.44917e-05	0.278601	0.485	0.404	1.2005	0.929104	PCNA
3.45813e-05	-0.106953	0.37	0.426	0.868545	0.931517	ANKRD37
3.45893e-05	-0.147031	0.3	0.431	0.696056	0.931731	BCL2L14
3.6615e-05	0.106461	0.301	0.181	1.66298	0.986298	TMEM109
3.78736e-05	0.103228	0.562	0.529	1.06238	1	NUP50
3.8471e-05	0.242405	0.73	0.635	1.14961	1	TMEM134
3.88322e-05	0.207357	0.851	0.82	1.0378	1	PRDX6
4.05307e-05	0.318225	0.364	0.23	1.58261	1	FER1L6
4.07678e-05	0.191812	0.403	0.275	1.46545	1	SLC45A4
4.11121e-05	0.241656	0.739	0.627	1.17863	1	CEBPB
4.4325e-05	0.317324	0.655	0.578	1.13322	1	FKBP11
4.45314e-05	-0.263225	0.392	0.562	0.697509	1	MYO1E
4.6664e-05	-0.257758	0.935	0.939	0.99574	1	SLC25A6
4.6773e-05	-0.182721	0.274	0.424	0.646226	1	MAP3K5
4.70831e-05	0.23338	0.772	0.664	1.16265	1	TMPRSS2
4.79088e-05	-0.180383	0.57	0.69	0.826087	1	ABRACL
4.83378e-05	0.116086	0.475	0.389	1.22108	1	HSPB11
4.8414e-05	-0.217099	0.557	0.684	0.814327	1	ESRRA
4.89328e-05	-0.114664	0.413	0.532	0.776316	1	FARP2
4.90515e-05	-0.101557	0.225	0.347	0.648415	1	MOB3B
5.09735e-05	0.198849	0.597	0.469	1.27292	1	C7orf50
5.17529e-05	0.141408	0.781	0.758	1.03034	1	SLTM
5.31904e-05	-0.187557	0.309	0.472	0.654661	1	KIF1B
5.34856e-05	0.178134	0.611	0.499	1.22445	1	ZNF217
5.41898e-05	-0.137884	0.398	0.517	0.769826	1	DDAH2
5.65591e-05	-0.193305	0.15	0.313	0.479233	1	RRAD
5.70258e-05	-0.222802	0.636	0.727	0.874828	1	CHMP5
5.86706e-05	-0.367911	0.536	0.724	0.740331	1	PLBD1
5.95004e-05	-0.200004	0.339	0.491	0.690428	1	STIM2
6.1508e-05	0.333583	0.922	0.903	1.02104	1	AHNAK
6.4274e-05	-0.271035	0.885	0.94	0.941489	1	TOB1
6.54372e-05	0.102056	0.308	0.201	1.53234	1	PRTFDC1
6.55622e-05	0.125497	0.282	0.159	1.77358	1	GGH
6.60851e-05	0.115457	0.509	0.513	0.992203	1	ADIPOR2
6.68516e-05	0.131992	0.408	0.284	1.43662	1	TRIM24
6.71844e-05	-0.117848	0.817	0.894	0.91387	1	HMGA1
6.73903e-05	0.233104	0.572	0.484	1.18182	1	ZG16B
6.74145e-05	-0.112518	0.703	0.741	0.948718	1	SDHB
6.9788e-05	0.144089	0.496	0.373	1.32976	1	PDIA5
7.09894e-05	0.278176	0.711	0.639	1.11268	1	HACD3
7.12676e-05	-0.13644	0.157	0.303	0.518152	1	ADCK5
7.12803e-05	-0.130722	0.211	0.362	0.582873	1	FGFR4
7.26797e-05	0.143868	0.601	0.503	1.19483	1	CCPG1
7.49874e-05	-0.176228	0.226	0.407	0.555283	1	LY75
7.52136e-05	-0.155134	0.418	0.539	0.77551	1	DESI1
7.60561e-05	-0.102564	0.401	0.488	0.821721	1	ING1
7.73589e-05	-0.114147	0.685	0.744	0.920699	1	CCDC25
7.89227e-05	0.138451	0.452	0.365	1.23836	1	NMD3
7.94108e-05	0.225236	0.304	0.271	1.12177	1	PCLAF
7.94839e-05	0.122226	0.338	0.229	1.47598	1	ZNF655
7.95848e-05	0.148658	0.794	0.746	1.06434	1	AMD1
8.13284e-05	-0.216582	0.504	0.656	0.768293	1	HDHD3
8.33043e-05	0.132328	0.834	0.903	0.923588	1	KLF4
8.81468e-05	-0.145713	0.952	0.959	0.992701	1	RPS7
8.92774e-05	-0.18581	0.633	0.741	0.854251	1	AP1S1
8.95953e-05	-0.228222	0.288	0.431	0.668213	1	GBP3
9.17749e-05	-0.198892	0.248	0.407	0.609337	1	SOWAHC
9.19114e-05	0.198756	0.54	0.382	1.41361	1	SNRNP25
9.2819e-05	-0.138203	0.208	0.332	0.626506	1	ARRB2
9.58221e-05	0.156766	0.641	0.531	1.20716	1	CHID1
9.58901e-05	-0.286849	0.127	0.335	0.379104	1	XRCC4
9.9926e-05	-0.151507	0.974	0.959	1.01564	1	RPLP0
9.99879e-05	-0.234723	0.59	0.713	0.827489	1	SH3GLB1
0.000100252	0.282891	0.923	0.897	1.02899	1	ATP5PO
0.000101855	-0.348608	0.317	0.377	0.840849	1	PMEPA1
0.000102599	-0.121136	0.733	0.799	0.917397	1	SDF4
0.000104193	0.115233	0.531	0.472	1.125	1	ME2
0.000104298	-0.166925	0.739	0.778	0.949871	1	PPP1CC
0.000104983	-0.314008	0.565	0.766	0.737598	1	PAWR
0.000105674	-0.151412	0.436	0.548	0.79562	1	MTIF2
0.000107161	0.137931	0.399	0.297	1.34343	1	PLEKHH3
0.000109323	0.150039	0.303	0.184	1.64674	1	MCM4
0.000111003	-0.152342	0.164	0.268	0.61194	1	TMEM120B
0.000115275	-0.189386	0.658	0.746	0.882038	1	NEDD9
0.000115515	-0.120666	0.349	0.473	0.737844	1	GBA2
0.000117231	0.118584	0.44	0.333	1.32132	1	RELL1
0.000117241	0.129582	0.322	0.218	1.47706	1	GPD1L
0.000119426	0.16821	0.366	0.235	1.55745	1	PSD3
0.000120541	0.117526	0.499	0.463	1.07775	1	DKC1
0.000121686	0.127113	0.76	0.748	1.01604	1	EIF4H
0.000122539	-0.10793	0.794	0.834	0.952038	1	ODC1
0.000122588	-0.150812	0.322	0.476	0.676471	1	RPP25L
0.000123125	-0.258721	0.832	0.894	0.930649	1	LLGL2
0.000123154	0.103957	0.663	0.629	1.05405	1	UAP1
0.00012755	-0.163545	0.66	0.701	0.941512	1	OLA1
0.000135613	-0.244003	0.353	0.491	0.718941	1	GLS
0.000142199	0.115058	0.691	0.69	1.00145	1	LAMB3
0.000142468	-0.160969	0.263	0.41	0.641463	1	AP003498.2
0.000143693	0.132288	0.861	0.856	1.00584	1	RBM47
0.000143958	0.112329	0.596	0.525	1.13524	1	ARFGEF3
0.000149967	0.186066	0.875	0.848	1.03184	1	TALDO1
0.000151906	0.102687	0.839	0.807	1.03965	1	IQGAP2
0.000153342	-0.211146	0.972	0.985	0.986802	1	RPL18
0.000156333	-0.219262	0.327	0.503	0.650099	1	AHCYL2
0.000156444	0.122787	0.701	0.671	1.04471	1	ZCRB1
0.000157562	-0.193659	0.666	0.771	0.863813	1	AKAP1
0.00016555	0.141275	0.399	0.306	1.30392	1	DNAJB9
0.000168662	0.165469	0.923	0.927	0.995685	1	SERBP1
0.000170368	0.494631	0.982	0.997	0.984955	1	TMSB10
0.000170593	0.108288	0.821	0.788	1.04188	1	ASPH
0.000171802	0.171703	0.749	0.652	1.14877	1	ARL1
0.000176328	0.13096	0.345	0.283	1.21908	1	SIDT2
0.000177853	-0.200089	0.61	0.712	0.856742	1	METRNL
0.000179405	0.119609	0.624	0.593	1.05228	1	PARD6B
0.000182992	-0.196688	0.384	0.507	0.757396	1	EXT1
0.000186114	-0.178994	0.185	0.38	0.486842	1	NR2C1
0.000186359	-0.135192	0.78	0.845	0.923077	1	ENY2
0.000191515	0.183887	0.747	0.648	1.15278	1	NUCB1
0.000191723	-0.102917	0.709	0.664	1.06777	1	HLA-DRA
0.000191928	0.256652	0.841	0.897	0.93757	1	CRIP1
0.000194203	0.118973	0.466	0.371	1.25606	1	FOXA2
0.000195953	-0.126927	0.922	0.924	0.997835	1	NDUFS5
0.000203374	-0.273284	0.423	0.604	0.700331	1	TNFRSF10B
0.00020429	-0.185897	0.834	0.868	0.960829	1	VDAC2
0.0002074	-0.157024	0.725	0.776	0.934278	1	PDCD4
0.000208036	-0.111527	0.332	0.441	0.752834	1	ZZEF1
0.000208083	0.115806	0.592	0.527	1.12334	1	NIPSNAP2
0.000211976	0.109663	0.42	0.4	1.05	1	MAGI3
0.000214851	-0.210829	0.739	0.814	0.907862	1	PNISR
0.00021638	-0.104976	0.299	0.414	0.722222	1	MSRB1
0.000219208	-0.24451	0.556	0.729	0.762689	1	PLK3
0.000221111	-0.136065	0.36	0.479	0.751566	1	DHRS4
0.000224926	-0.133626	0.333	0.423	0.787234	1	CDKN1B
0.000242222	-0.153138	0.725	0.767	0.945241	1	C4orf3
0.000248805	-0.231441	0.901	0.946	0.952431	1	PPA1
0.000250815	-0.197334	0.458	0.627	0.730463	1	UBAP2
0.00025374	-0.112683	0.156	0.259	0.602317	1	INTS8
0.000259721	-0.110575	0.326	0.278	1.17266	1	AQP3
0.00025984	0.234949	0.817	0.761	1.07359	1	MRPL33
0.000260565	0.108112	0.275	0.146	1.88356	1	RAD51C
0.000265297	-0.332001	0.7	0.839	0.834327	1	MYO6
0.000267409	-0.149411	0.301	0.412	0.730583	1	GK5
0.000270379	-0.249542	0.749	0.824	0.908981	1	UBXN1
0.000275266	0.237801	0.782	0.744	1.05108	1	ARPC1A
0.000280633	-0.167085	0.684	0.767	0.891786	1	CHCHD5
0.000281374	-0.119247	0.336	0.439	0.765376	1	SPSB3
0.00029029	-0.198669	0.149	0.348	0.428161	1	EVPL
0.000290657	0.110709	0.304	0.219	1.38813	1	CDK5RAP2
0.000295821	0.164383	0.305	0.204	1.4951	1	DENND11
0.000296957	0.201684	0.666	0.637	1.04553	1	HECTD1
0.00030516	-0.273641	0.577	0.731	0.78933	1	DNAJB6
0.000310603	-0.175954	0.268	0.441	0.60771	1	KIF13A
0.000314964	-0.149812	0.964	0.977	0.986694	1	HLA-C
0.000315674	2.35513	0.916	0.88	1.04091	1	IGKC
0.0003158	2.37471	0.853	0.752	1.13431	1	IGHA1
0.000319217	-0.135786	0.331	0.468	0.707265	1	PREP
0.000325818	-0.170785	0.616	0.717	0.859135	1	GSDMD
0.000332169	0.157917	0.755	0.706	1.06941	1	UBE2K
0.000339134	-0.115353	0.351	0.468	0.75	1	MINK1
0.000341666	-0.157734	0.926	0.929	0.996771	1	UQCRH
0.00034314	-0.104619	0.92	0.92	1	1	BLOC1S1
0.000346315	0.145359	0.758	0.733	1.03411	1	RAP1B
0.000357241	0.135869	0.292	0.129	2.26357	1	AC004556.3
0.000360063	0.199675	0.384	0.261	1.47126	1	TSC22D3
0.000364503	0.167293	0.771	0.718	1.07382	1	MTCH1
0.000365964	-0.120011	0.267	0.397	0.672544	1	NUDT9
0.000371087	-0.132712	0.27	0.388	0.695876	1	GTPBP1
0.000372192	0.122526	0.499	0.414	1.20531	1	CBX5
0.000372421	-0.105143	0.242	0.371	0.652291	1	GBP2
0.000374692	-0.112257	0.166	0.268	0.619403	1	GBP1
0.000378904	0.590476	0.866	0.831	1.04212	1	TUBA1B
0.000379588	-0.114101	0.206	0.306	0.673203	1	FAM214B
0.000380224	0.164339	0.295	0.261	1.13027	1	DHFR
0.000391609	0.254398	0.839	0.778	1.07841	1	COX17
0.000395436	-0.108464	0.34	0.433	0.785219	1	PYM1
0.000397999	-0.121996	0.155	0.275	0.563636	1	SYBU
0.000398691	0.187538	0.356	0.212	1.67925	1	CTNNAL1
0.000407133	-0.108111	0.256	0.378	0.677249	1	RSPH1
0.000412843	0.215175	0.632	0.577	1.09532	1	NCKAP1
0.000421493	-0.210803	0.667	0.747	0.892905	1	SDHA
0.000427783	-0.164491	0.306	0.461	0.663774	1	CCDC88C
0.00043611	0.111728	0.41	0.313	1.3099	1	CITED4
0.000438088	0.179438	0.895	0.89	1.00562	1	RABAC1
0.000441354	-0.203377	0.544	0.699	0.778255	1	WEE1
0.000444748	0.254452	0.937	0.898	1.04343	1	MZT2B
0.000453122	0.172782	0.893	0.876	1.01941	1	ERP29
0.000456093	0.186906	0.55	0.378	1.45503	1	NUS1
0.000486694	-0.129399	0.899	0.914	0.983589	1	SKP1
0.000490847	-0.127505	0.387	0.528	0.732955	1	HSPBP1
0.000493107	0.162646	0.904	0.89	1.01573	1	CYB5A
0.000496526	-0.2017	0.394	0.533	0.739212	1	PRXL2A
0.000499461	-0.267613	0.587	0.701	0.837375	1	ATP2B1
0.000502933	0.418753	0.67	0.716	0.935754	1	CAPN8
0.000508746	-0.110648	0.61	0.683	0.893119	1	TWF1
0.000536615	-0.110104	0.353	0.461	0.765727	1	CD302
0.000557685	-0.210256	0.372	0.54	0.688889	1	EDN1
0.000559237	-0.145545	0.429	0.539	0.795918	1	ARHGAP32
0.000566183	0.153198	0.373	0.327	1.14067	1	B4GALNT3
0.000567486	-0.101488	0.22	0.31	0.709677	1	PLEKHH1
0.00056757	0.313726	0.939	0.962	0.976091	1	FOSB
0.000569656	0.169062	0.613	0.577	1.06239	1	XPO1
0.000571152	0.128726	0.731	0.683	1.07028	1	EI24
0.000571745	0.125371	0.976	0.982	0.99389	1	RPS29
0.000595047	-0.19157	0.705	0.811	0.869297	1	LAD1
0.000599358	-0.162169	0.18	0.299	0.602007	1	SP140L
0.000600039	0.119614	0.632	0.57	1.10877	1	GUSB
0.000602585	-0.247779	0.614	0.72	0.852778	1	TFRC
0.000615752	0.109754	0.911	0.921	0.989142	1	HDLBP
0.000616076	-0.117474	0.331	0.435	0.76092	1	KDM7A
0.00061651	-0.120695	0.263	0.369	0.712737	1	TRAF3IP1
0.000621614	-0.136496	0.628	0.683	0.919473	1	BIK
0.000622706	-0.163372	0.62	0.713	0.869565	1	WASL
0.000632635	0.127895	0.42	0.295	1.42373	1	LRATD2
0.000644646	0.164764	0.851	0.808	1.05322	1	CAPNS1
0.000682122	-0.113232	0.671	0.737	0.910448	1	PTRHD1
0.000682312	-0.155001	0.519	0.637	0.814757	1	CAPN5
0.000689266	-0.146984	0.3	0.459	0.653595	1	MAVS
0.000690964	-0.147991	0.376	0.518	0.725869	1	ENTPD6
0.000691238	0.118777	0.617	0.58	1.06379	1	LPCAT3
0.00069267	-0.113875	0.779	0.804	0.968905	1	MAP2K2
0.000703809	0.106631	0.846	0.876	0.965753	1	ETNK1
0.000713103	-0.209612	0.426	0.6	0.71	1	GAS6
0.00071517	-0.213488	0.975	0.973	1.00206	1	RPS3
0.000715477	-0.135111	0.241	0.399	0.60401	1	PPARA
0.000738004	0.100685	0.665	0.624	1.06571	1	KMT2C
0.000738872	-0.145259	0.71	0.789	0.899873	1	BAX
0.000748242	0.112412	0.335	0.222	1.50901	1	STAM
0.000761365	0.122493	0.458	0.367	1.24796	1	CCSER2
0.000777555	0.163396	0.435	0.301	1.44518	1	PAQR8
0.000777705	0.123396	0.567	0.543	1.0442	1	KNOP1
0.000779377	-0.166257	0.253	0.373	0.678284	1	LXN
0.000804074	-0.179264	0.613	0.702	0.873219	1	VPS51
0.000813075	-0.202254	0.973	0.992	0.980847	1	RPS18
0.000816641	-0.153196	0.27	0.414	0.652174	1	TMC6
0.000835299	-0.193193	0.44	0.574	0.766551	1	ACBD5
0.000854254	0.123519	0.363	0.369	0.98374	1	SMC4
0.000871329	-0.197583	0.579	0.672	0.861607	1	PLS1
0.000873832	-0.157411	0.355	0.437	0.812357	1	IFI35
0.000893636	-0.174865	0.318	0.433	0.734411	1	ZNF91
0.000936497	0.150838	0.67	0.648	1.03395	1	DIAPH1
0.000943078	-0.105926	0.557	0.657	0.847793	1	ECI2
0.000947859	-0.103079	0.169	0.252	0.670635	1	CBFA2T2
0.000960236	-0.18628	0.723	0.823	0.878493	1	CMBL
0.00096469	-0.174249	0.255	0.374	0.681818	1	SMURF2
0.000991228	0.272984	0.63	0.476	1.32353	1	BAIAP2
0.00100708	-0.177028	0.957	0.961	0.995838	1	RPL10A
0.00101073	0.113114	0.734	0.672	1.09226	1	MESD
0.00103968	0.102212	0.38	0.29	1.31034	1	ITGB3BP
0.00108952	-0.161294	0.246	0.423	0.58156	1	RBPMS
0.00109685	-0.150227	0.471	0.6	0.785	1	GPBP1L1
0.0011351	0.16919	0.915	0.899	1.0178	1	CANX
0.00113653	-0.186835	0.205	0.337	0.608309	1	SP110
0.00114068	0.111359	0.625	0.603	1.03648	1	SERTAD1
0.00115496	-0.160651	0.212	0.294	0.721088	1	CNKSR3
0.00116904	0.142211	0.268	0.159	1.68553	1	PPARD
0.00117197	-0.111613	0.489	0.578	0.846021	1	MAPK13
0.00118544	-0.145948	0.263	0.393	0.669211	1	CDKN2A
0.00119184	-0.100096	0.661	0.765	0.864052	1	PTBP1
0.0012301	-0.107442	0.886	0.895	0.989944	1	ATP5F1C
0.00128086	-0.249122	0.659	0.777	0.848134	1	SPTAN1
0.00128333	0.108353	0.546	0.499	1.09419	1	STX12
0.00128917	0.123152	0.358	0.25	1.432	1	RASGEF1B
0.00130298	-0.145005	0.309	0.426	0.725352	1	SLC2A1
0.00130581	0.172476	0.634	0.569	1.11424	1	NAA50
0.00131918	0.214345	0.348	0.272	1.27941	1	MCM7
0.00134436	0.100583	0.374	0.298	1.25503	1	STEAP1
0.0014005	-0.149579	0.441	0.536	0.822761	1	PFDN1
0.00140591	0.100317	0.753	0.725	1.03862	1	CAPN2
0.00141743	0.149195	0.384	0.32	1.2	1	RANGAP1
0.00144912	0.101084	0.49	0.407	1.20393	1	GNPTAB
0.0014563	-0.19066	0.339	0.487	0.696099	1	VEZT
0.00148993	-0.251725	0.248	0.435	0.570115	1	WDR60
0.0015013	0.145952	0.444	0.347	1.27954	1	ICK
0.00150308	0.179561	0.686	0.679	1.01031	1	ADAM15
0.00151651	-0.132196	0.925	0.936	0.988248	1	BSG
0.00152487	0.204174	0.486	0.37	1.31351	1	ABHD5
0.00153404	0.136559	0.457	0.399	1.14536	1	FA2H
0.00157967	-0.109787	0.179	0.31	0.577419	1	THEM4
0.00158234	0.185159	0.685	0.638	1.07367	1	CCDC124
0.00159579	-0.159407	0.986	0.984	1.00203	1	RPL12
0.00159634	-0.119003	0.194	0.328	0.591463	1	PLEKHG3
0.00160213	-0.266166	0.851	0.903	0.942414	1	CMPK1
0.00160411	0.103494	0.819	0.799	1.02503	1	NET1
0.00162067	0.208166	0.942	0.959	0.982273	1	SQSTM1
0.00163132	-0.14603	0.649	0.698	0.929799	1	AHCY
0.00163366	0.150108	0.643	0.589	1.09168	1	RNPEPL1
0.00164006	-0.275497	0.229	0.407	0.562654	1	HES4
0.0016453	-0.161049	0.36	0.535	0.672897	1	DNAJC22
0.00167164	-0.158992	0.386	0.513	0.752437	1	GJB1
0.00167663	0.149493	0.589	0.476	1.23739	1	TXNDC5
0.00168494	0.223857	0.886	0.875	1.01257	1	TMED10
0.00171481	0.155988	0.321	0.235	1.36596	1	RRM1
0.00175773	-0.200806	0.96	0.954	1.00629	1	RACK1
0.00179818	-0.1511	0.608	0.695	0.87482	1	SMARCE1
0.00181356	-0.162761	0.55	0.663	0.829563	1	RBCK1
0.0018236	-0.213071	0.213	0.365	0.583562	1	TRIM38
0.0018499	0.100303	0.263	0.148	1.77703	1	FHIT
0.00188045	-0.181335	0.461	0.595	0.77479	1	TJP3
0.00190396	-0.208382	0.204	0.396	0.515152	1	CRIM1
0.00191122	-0.119007	0.489	0.559	0.874776	1	SPINT1-AS1
0.00191185	-0.221158	0.608	0.717	0.847978	1	TNFRSF14
0.00191834	0.153611	0.871	0.869	1.0023	1	HNRNPD
0.0019572	0.126729	0.34	0.211	1.61137	1	GADD45G
0.00202021	0.165391	0.444	0.28	1.58571	1	PRR34-AS1
0.00202873	-0.152851	0.332	0.446	0.744395	1	ARSA
0.00211306	-0.132405	0.482	0.588	0.819728	1	TNIP1
0.00211571	0.18041	0.45	0.38	1.18421	1	TNFAIP3
0.00211918	-0.175179	0.963	0.956	1.00732	1	NACA
0.00212682	0.194498	0.941	0.921	1.02172	1	DSTN
0.00216091	0.253854	0.434	0.316	1.37342	1	DTYMK
0.00219078	0.131285	0.575	0.454	1.26652	1	BTF3L4
0.00219904	0.10142	0.463	0.396	1.16919	1	ZDHHC7
0.00221634	0.118554	0.431	0.382	1.12827	1	INO80C
0.00222223	-0.143317	0.572	0.675	0.847407	1	TMC4
0.00222325	-0.117391	0.444	0.563	0.788632	1	CDS1
0.00223265	-0.147138	0.673	0.748	0.899733	1	PPP2R1A
0.00225917	0.142322	0.923	0.913	1.01095	1	SERP1
0.00227768	-0.116561	0.47	0.551	0.852995	1	FAM207A
0.00233294	0.325078	0.661	0.577	1.14558	1	SLC3A2
0.00235919	0.195136	0.67	0.612	1.09477	1	SLC9A1
0.00237659	-0.132826	0.566	0.639	0.885759	1	CNIH1
0.00242457	0.536503	0.99	0.97	1.02062	1	GSTP1
0.00248403	-0.114791	0.241	0.347	0.694524	1	ECE1
0.00249775	0.184183	0.838	0.776	1.0799	1	RPN1
0.00251215	0.110772	0.819	0.801	1.02247	1	PNKD
0.0025228	-0.170057	0.461	0.605	0.761983	1	BAZ2A
0.0025312	-0.243497	0.765	0.822	0.930657	1	KHDRBS1
0.00254058	0.187895	0.597	0.547	1.09141	1	PGD
0.00257783	0.10133	0.5	0.424	1.17925	1	AP1G1
0.00258279	-0.117672	0.268	0.371	0.722372	1	RNF19B
0.00261837	-0.226826	0.687	0.79	0.86962	1	RIOK3
0.00264477	0.102163	0.78	0.781	0.99872	1	NR2F6
0.00265023	-0.276093	0.811	0.873	0.928981	1	ITGA6
0.00269638	-0.355627	0.889	0.932	0.953863	1	PPP1R15A
0.00269887	0.472376	0.373	0.25	1.492	1	C2CD4B
0.00274828	0.15477	0.447	0.37	1.20811	1	SLC39A11
0.00276985	0.149078	0.783	0.728	1.07555	1	ANP32A
0.00278282	0.131435	0.756	0.713	1.06031	1	DNAJC3
0.00278886	-0.158797	0.797	0.835	0.954491	1	EIF3D
0.00281209	0.12896	0.379	0.316	1.19937	1	RPS6KA4
0.00288265	0.112435	0.631	0.586	1.07679	1	MAT2A
0.00289679	-0.104846	0.516	0.623	0.82825	1	JDP2
0.00289797	0.103037	0.359	0.309	1.16181	1	TMEM246
0.00290629	0.156573	0.505	0.424	1.19104	1	ACAT1
0.00298924	0.109734	0.724	0.687	1.05386	1	TES
0.00299177	0.229349	0.815	0.782	1.0422	1	TSC22D1
0.00304562	-0.142962	0.981	0.988	0.992915	1	RPL13A
0.00306871	0.167267	0.479	0.422	1.13507	1	WDR34
0.00308655	-0.107027	0.461	0.529	0.871456	1	NUDT16
0.00310009	-0.164747	0.494	0.615	0.803252	1	PPP1R2
0.00312237	-0.131403	0.416	0.501	0.830339	1	STK39
0.00313015	0.139313	0.844	0.807	1.04585	1	TMBIM4
0.00314891	-0.11672	0.193	0.269	0.717472	1	KDM3A
0.00315013	-0.623838	0.714	0.816	0.875	1	SOX4
0.00319335	-0.280454	0.695	0.793	0.876419	1	MGAT4B
0.00325298	-0.28899	0.448	0.612	0.732026	1	GNAI2
0.00328291	-0.121164	0.817	0.854	0.956674	1	MGST2
0.00328624	-0.139097	0.319	0.437	0.729977	1	CCNB1IP1
0.00334319	-0.296213	0.717	0.814	0.880835	1	CTSB
0.00335128	0.216869	0.415	0.37	1.12162	1	ELOVL6
0.00340849	-0.170212	0.567	0.699	0.811159	1	SDCBP2
0.00341915	0.100153	0.558	0.522	1.06897	1	PIK3C2A
0.00343472	0.251468	0.865	0.805	1.07453	1	SPCS2
0.00347805	0.379295	0.97	0.97	1	1	RPS26
0.00352427	-0.14953	0.417	0.529	0.78828	1	ANKRD9
0.00363434	0.14317	0.877	0.916	0.957424	1	DUSP1
0.00372427	-0.167357	0.662	0.769	0.860858	1	METAP2
0.00388482	0.107798	0.407	0.302	1.34768	1	ABHD14A
0.00398914	-0.309711	0.718	0.826	0.869249	1	EIF5
0.003998	-0.195213	0.831	0.863	0.96292	1	UQCRC2
0.00401779	0.176135	0.827	0.804	1.02861	1	RAB11A
0.00407743	-0.127784	0.381	0.521	0.731286	1	DGKZ
0.00409417	0.19544	0.423	0.396	1.06818	1	COL27A1
0.00414184	-0.142061	0.301	0.385	0.781818	1	FMO5
0.00419921	-0.201888	0.553	0.682	0.81085	1	PHF14
0.00420254	0.113834	0.314	0.22	1.42727	1	KIF22
0.00420579	-0.204189	0.268	0.401	0.668329	1	PLK2
0.00431746	0.258133	0.905	0.907	0.997795	1	RHOB
0.00439107	-0.406833	0.462	0.63	0.733333	1	CCDC68
0.00443049	-0.190653	0.307	0.424	0.724057	1	FOSL1
0.00445309	-0.101013	0.173	0.305	0.567213	1	SPHK2
0.00447387	-0.335874	0.446	0.638	0.69906	1	TNFRSF12A
0.00463257	-0.123524	0.678	0.729	0.930041	1	SDHD
0.00469536	-0.119531	0.496	0.582	0.852234	1	MKRN1
0.00473419	0.105205	0.73	0.729	1.00137	1	KPNB1
0.0047738	-0.164435	0.614	0.737	0.833107	1	PKP3
0.00480112	0.124623	0.313	0.205	1.52683	1	PIP4K2C
0.00486968	-0.101659	0.891	0.899	0.991101	1	CHMP2A
0.00488264	-0.136908	0.811	0.865	0.937572	1	MVP
0.00492978	0.141381	0.552	0.487	1.13347	1	EMD
0.00501603	-0.103507	0.963	0.969	0.993808	1	RPL7A
0.00501716	-0.104263	0.185	0.291	0.635739	1	FAM222B
0.0050365	0.338247	0.776	0.754	1.02918	1	TUBB
0.00514245	0.114134	0.722	0.691	1.04486	1	AAMP
0.00516434	0.133769	0.604	0.555	1.08829	1	MICU1
0.00525713	-0.35532	0.805	0.902	0.892461	1	AKAP9
0.00531094	-0.17827	0.577	0.688	0.838663	1	SNHG32
0.00533456	0.179932	0.652	0.603	1.08126	1	IBTK
0.00534268	0.182317	0.437	0.377	1.15915	1	CKS1B
0.00546925	-0.124361	0.436	0.527	0.827324	1	ASCC3
0.00552871	-0.151365	0.139	0.271	0.512915	1	PLXNA3
0.00555384	-0.222255	0.597	0.713	0.837307	1	TOB2
0.005572	-0.258317	0.284	0.476	0.596639	1	SKAP2
0.00558272	0.103322	0.352	0.335	1.05075	1	H2AFX
0.0056341	-0.111667	0.272	0.371	0.733154	1	CEP95
0.00564057	-0.371132	0.599	0.684	0.875731	1	SNHG7
0.00565912	0.335202	0.922	0.924	0.997835	1	HSPA5
0.00569664	0.113962	0.594	0.57	1.04211	1	BRI3BP
0.00577309	-0.181497	0.601	0.713	0.842917	1	TNRC6B
0.00584324	0.241415	0.887	0.882	1.00567	1	MRPL52
0.00585171	-0.11004	0.441	0.529	0.833648	1	NDRG2
0.00591105	0.163588	0.704	0.622	1.13183	1	IER3IP1
0.00592294	-0.270335	0.564	0.679	0.830633	1	PLAAT3
0.00621088	0.190077	0.902	0.883	1.02152	1	SSR2
0.00621381	0.118747	0.84	0.844	0.995261	1	ANAPC16
0.00621444	-0.108159	0.573	0.562	1.01957	1	EPS8L1
0.00624925	-0.188372	0.44	0.58	0.758621	1	LZIC
0.00629646	-0.147393	0.644	0.706	0.912181	1	TRAP1
0.00634165	-0.162195	0.219	0.331	0.661631	1	PLEKHM1
0.0064021	-0.173992	0.666	0.761	0.875164	1	MMP24OS
0.00648109	0.371409	0.862	0.812	1.06158	1	HMGN2
0.00651685	-0.331928	0.479	0.633	0.756714	1	TP53I3
0.0065198	-0.157419	0.636	0.746	0.852547	1	ACAA1
0.00671515	0.108674	0.451	0.415	1.08675	1	CMTM4
0.00674466	0.115562	0.508	0.442	1.14932	1	WLS
0.00674522	0.112416	0.714	0.694	1.02882	1	SRP19
0.00693146	0.144895	0.483	0.39	1.23846	1	SHTN1
0.0069898	0.161068	0.857	0.816	1.05025	1	TMED2
0.00711461	0.13173	0.671	0.638	1.05172	1	METTL9
0.00733126	0.342747	0.815	0.786	1.0369	1	HERPUD1
0.00741617	-0.124053	0.653	0.733	0.890859	1	TFG
0.0074195	0.10689	0.727	0.691	1.0521	1	IMP3
0.00746316	-0.114052	0.303	0.389	0.77892	1	NDEL1
0.00751652	0.126863	0.734	0.707	1.03819	1	ARPC5L
0.00753481	0.10623	0.935	0.933	1.00214	1	ATP5MD
0.00759158	0.183609	0.986	0.995	0.990955	1	ELF3
0.00775673	0.13547	0.606	0.54	1.12222	1	ABCD3
0.00779636	0.164768	0.629	0.627	1.00319	1	SLC16A1
0.00795882	-0.135192	0.175	0.316	0.553797	1	RTKN
0.00796163	-0.165751	0.496	0.629	0.788553	1	LENG8
0.00802136	-0.164199	0.51	0.659	0.7739	1	LCOR
0.0080551	0.134249	0.414	0.306	1.35294	1	ACAT2
0.00818191	-0.137104	0.756	0.834	0.906475	1	ARPC5
0.00822979	0.201652	0.399	0.242	1.64876	1	TENT5C
0.00827334	-0.587645	0.976	0.996	0.97992	1	MT-CYB
0.00835129	-0.177556	0.208	0.408	0.509804	1	FAM118A
0.00840524	-0.10771	0.153	0.279	0.548387	1	FAM102B
0.00844188	-0.120027	0.958	0.956	1.00209	1	RPL7
0.00851588	0.113848	0.676	0.657	1.02892	1	GSR
0.00857518	-0.520006	0.98	0.992	0.987903	1	MT-ND4
0.00877669	-0.763104	0.377	0.497	0.758551	1	F3
0.00885198	0.129503	0.968	0.984	0.98374	1	RPL38
0.0089629	-0.110223	0.232	0.322	0.720497	1	TMEM184A
0.00930868	-0.228072	0.797	0.845	0.943195	1	RTN4
0.00936044	-0.184152	0.196	0.287	0.682927	1	CEACAM1
0.0094082	-0.116286	0.129	0.26	0.496154	1	SATB1
0.00942029	0.383764	0.937	0.948	0.988397	1	KLF6
0.00948795	0.125671	0.572	0.528	1.08333	1	TMEM131
0.00950368	-0.122128	0.483	0.566	0.853357	1	CLN3
0.00958076	0.329811	0.954	0.962	0.991684	1	JUNB
0.00961129	-0.192588	0.494	0.618	0.799353	1	BICDL2
0.00962002	0.158491	0.605	0.548	1.10401	1	TNPO1
0.00963348	0.143614	0.798	0.756	1.05556	1	EID1
0.00964485	-0.121421	0.284	0.392	0.72449	1	SEMA4G
0.0096833	0.133124	0.814	0.789	1.03169	1	HM13
0.00971586	-0.153006	0.726	0.82	0.885366	1	RALBP1
0.00972652	0.252017	0.416	0.282	1.47518	1	GCLC
0.00986696	-0.199007	0.539	0.563	0.957371	1	HIF1A
0.00992556	0.212879	0.863	0.844	1.02251	1	LDLR
0.00993606	0.334486	0.934	0.933	1.00107	1	PPIB
0.0104201	0.250722	0.971	0.955	1.01675	1	SMIM22
0.0104241	-0.102023	0.718	0.767	0.936115	1	MRPL21
0.0105004	0.15268	0.843	0.824	1.02306	1	EIF5B
0.0105122	0.162244	0.744	0.722	1.03047	1	TMEM160
0.0106085	-0.153226	0.944	0.936	1.00855	1	SNHG29
0.0108594	-0.222659	0.638	0.74	0.862162	1	SPAG9
0.0108952	0.14649	0.549	0.497	1.10463	1	DPM2
0.0109976	0.120119	0.519	0.539	0.962894	1	RETSAT
0.0112181	0.112153	0.673	0.605	1.1124	1	VTI1B
0.011233	-0.140528	0.911	0.959	0.949948	1	RAB11FIP1
0.0113964	-0.104165	0.277	0.374	0.740642	1	HDAC3
0.0114515	-0.233494	0.819	0.856	0.956776	1	KIF5B
0.0114654	-0.158879	0.314	0.498	0.630522	1	ABR
0.0116469	-0.122256	0.965	0.974	0.99076	1	RPS15A
0.0117298	-0.101035	0.732	0.763	0.959371	1	NDUFS4
0.0120501	-0.15281	0.191	0.354	0.539548	1	LPIN1
0.0121435	0.11077	0.345	0.253	1.36364	1	PREB
0.0122383	-0.14422	0.769	0.805	0.95528	1	ECI1
0.012285	0.106452	0.804	0.782	1.02813	1	POLR2I
0.0123653	0.122051	0.315	0.216	1.45833	1	TUBG1
0.0124024	-0.140137	0.854	0.893	0.956327	1	CDH1
0.0124118	-0.118324	0.49	0.604	0.811258	1	MFF
0.012477	0.144979	0.74	0.771	0.959792	1	ABHD2
0.0125767	-0.130232	0.338	0.463	0.730022	1	UBR2
0.0130975	-0.807158	0.347	0.31	1.11935	1	APOL1
0.013163	0.103274	0.669	0.629	1.06359	1	FUCA2
0.0133523	0.165437	0.303	0.158	1.91772	1	TSKU
0.0136808	-0.10263	0.847	0.905	0.935912	1	UBXN4
0.0138614	0.144306	0.527	0.48	1.09792	1	DDX39A
0.0139602	-0.123982	0.158	0.265	0.596226	1	CCNG2
0.0145628	-0.115767	0.209	0.34	0.614706	1	HOXB2
0.0150363	-0.199785	0.881	0.909	0.969197	1	HSPD1
0.0150446	-0.137117	0.698	0.743	0.939435	1	PRMT1
0.0150525	-0.131958	0.716	0.767	0.933507	1	GNB1
0.0150569	0.115362	0.471	0.536	0.878731	1	CKS2
0.0150848	0.114409	0.582	0.544	1.06985	1	USP48
0.0153266	-0.121629	0.94	0.917	1.02508	1	TSPAN1
0.0155038	0.209945	0.837	0.797	1.05019	1	TMED9
0.0155413	-0.119602	0.971	0.976	0.994877	1	RPS14
0.0156031	-0.153065	0.308	0.434	0.709677	1	ARID5B
0.0156411	-0.157291	0.871	0.92	0.946739	1	HSPA8
0.0156975	0.123398	0.65	0.661	0.983359	1	EIF4A3
0.0157965	0.11607	0.282	0.193	1.46114	1	GPRC5D-AS1
0.015945	0.15127	0.621	0.584	1.06336	1	MYO5C
0.0161428	0.139931	0.81	0.799	1.01377	1	SUCLG2
0.0162487	-0.214067	0.678	0.758	0.894459	1	EHF
0.0162632	-0.116324	0.487	0.533	0.913696	1	B4GALT5
0.0163539	-0.163423	0.544	0.624	0.871795	1	GNG12
0.0163849	0.218839	0.822	0.833	0.986795	1	TUBA1C
0.0165435	-0.313298	0.996	0.999	0.996997	1	B2M
0.0169484	-0.112859	0.504	0.573	0.879581	1	DNPEP
0.0169847	0.131037	0.456	0.389	1.17224	1	ASCC2
0.0171958	0.16771	0.608	0.52	1.16923	1	POLD2
0.0172904	-0.105204	0.377	0.498	0.757028	1	IAH1
0.0179643	-0.134379	0.496	0.569	0.871705	1	CASP4
0.0180095	-0.112321	0.353	0.435	0.811494	1	HIBADH
0.0180225	0.103503	0.487	0.479	1.0167	1	TTLL12
0.0182468	0.227641	0.851	0.8	1.06375	1	SMIM24
0.0183853	-0.210203	0.739	0.82	0.90122	1	SBDS
0.0190234	-0.122314	0.228	0.318	0.716981	1	UNC13B
0.0190997	-0.237623	0.225	0.355	0.633803	1	PITPNM1
0.019539	0.145378	0.527	0.446	1.18161	1	KDELR3
0.0195565	-0.231248	0.836	0.88	0.95	1	TAX1BP1
0.0197867	-0.265248	0.744	0.803	0.926526	1	ADD3
0.0198497	-0.135779	0.458	0.525	0.872381	1	COMMD3
0.019864	0.124389	0.684	0.611	1.11948	1	TMED7
0.0199146	-0.111149	0.161	0.267	0.602996	1	DENND3
0.020148	0.135331	0.309	0.263	1.1749	1	OTUD1
0.0202906	0.101009	0.556	0.488	1.13934	1	TMEM87B
0.0203708	0.185819	0.825	0.822	1.00365	1	AP2S1
0.0204376	-0.140422	0.618	0.707	0.874116	1	TBL1XR1
0.0204588	0.174871	0.603	0.556	1.08453	1	TIMM10
0.0205214	-0.138011	0.93	0.924	1.00649	1	NPM1
0.0205285	-0.102146	0.358	0.449	0.797327	1	TGS1
0.020841	0.125069	0.672	0.624	1.07692	1	HSD17B4
0.0211832	0.266427	0.9	0.887	1.01466	1	NFKBIA
0.0212794	0.284904	0.629	0.673	0.934621	1	FAM102A
0.0214871	0.150811	0.744	0.717	1.03766	1	BZW2
0.0215128	0.327898	0.379	0.381	0.994751	1	IL1R2
0.0215651	-0.175926	0.555	0.673	0.824666	1	KANSL1
0.0217688	0.117898	0.671	0.679	0.988218	1	GGCT
0.0219883	-0.126025	0.507	0.586	0.865188	1	ACSL5
0.0220686	0.114268	0.314	0.17	1.84706	1	GSTA4
0.0220783	-0.1095	0.428	0.512	0.835938	1	STX3
0.0220863	-0.309819	0.618	0.784	0.788265	1	PLAC8
0.0225242	-0.154117	0.526	0.615	0.855285	1	GTF2F1
0.0227467	-0.152956	0.75	0.788	0.951777	1	GDF15
0.0231796	0.103175	0.711	0.654	1.08716	1	EBPL
0.0233969	0.133036	0.482	0.397	1.21411	1	ASRGL1
0.0235642	0.136112	0.751	0.693	1.08369	1	SYPL1
0.0235949	-0.22437	0.797	0.826	0.964891	1	DANCR
0.0236004	-0.245112	0.232	0.418	0.555024	1	ZFAND2A
0.0237994	-0.129598	0.589	0.669	0.880419	1	ELF1
0.0238645	-0.214526	0.742	0.833	0.890756	1	LINC01578
0.0241057	0.293084	0.767	0.705	1.08794	1	UQCC2
0.0241296	0.106415	0.25	0.231	1.08225	1	RARRES2
0.0243496	-0.170018	0.536	0.654	0.819572	1	KDM6B
0.0245871	-0.10375	0.473	0.569	0.831283	1	HEXIM1
0.0252825	-0.107655	0.621	0.665	0.933835	1	CANT1
0.0255715	-0.166986	0.397	0.507	0.783037	1	NFE2L1
0.0259262	-0.125947	0.968	0.976	0.991803	1	RPL19
0.0264255	-0.165843	0.51	0.629	0.810811	1	TRPM4
0.0264387	-0.147309	0.532	0.62	0.858065	1	BFAR
0.0266434	0.117159	0.476	0.395	1.20506	1	ACLY
0.0266476	0.113579	0.909	0.909	1	1	ATP5MF
0.026688	-0.22339	0.971	0.977	0.993859	1	RPL29
0.026717	-0.131372	0.297	0.41	0.72439	1	BBC3
0.0271711	-0.197987	0.766	0.844	0.907583	1	F11R
0.027231	-0.111559	0.47	0.548	0.857664	1	TSEN34
0.0272383	0.292182	0.852	0.838	1.01671	1	MYDGF
0.0272701	-0.101406	0.242	0.343	0.705539	1	POLG
0.027296	-0.14704	0.612	0.673	0.909361	1	JMJD1C
0.0275438	-0.132026	0.848	0.859	0.987194	1	TKT
0.0275729	-0.131057	0.421	0.506	0.832016	1	TAP1
0.0277959	0.170718	0.52	0.46	1.13043	1	MTHFD2
0.0279354	0.13841	0.681	0.664	1.0256	1	IMPA2
0.0282523	-0.20069	0.625	0.713	0.876578	1	GOLIM4
0.028332	-0.194663	0.82	0.886	0.925508	1	SFN
0.0286761	0.2515	0.861	0.814	1.05774	1	NDUFB3
0.0289957	-0.147707	0.425	0.525	0.809524	1	ZNF518A
0.0290998	0.280918	0.392	0.234	1.67521	1	GPT2
0.0293696	-0.105183	0.82	0.838	0.97852	1	CCT3
0.0298853	-0.155944	0.311	0.431	0.721578	1	GRINA
0.0302265	0.103196	0.663	0.604	1.09768	1	CENPV
0.0302926	-0.145961	0.486	0.503	0.966203	1	MDM2
0.0303552	-0.105708	0.466	0.536	0.869403	1	ARFIP1
0.0303861	-0.103861	0.263	0.382	0.688482	1	TNIK
0.031061	-0.366882	0.372	0.377	0.986737	1	TYMP
0.0314645	0.103438	0.315	0.259	1.21622	1	SMURF1
0.0316715	0.126427	0.649	0.618	1.05016	1	PAXX
0.0318064	-0.189415	0.624	0.717	0.870293	1	SNX6
0.0318528	0.113092	0.356	0.278	1.28058	1	MARS
0.0318746	0.368921	0.967	0.962	1.0052	1	P4HB
0.0321073	0.112803	0.437	0.332	1.31627	1	NDUFAF4
0.0321497	-0.147601	0.443	0.573	0.773124	1	CCDC50
0.0324531	-0.136449	0.554	0.631	0.877971	1	HMG20B
0.0324536	-0.212121	0.88	0.884	0.995475	1	MT2A
0.032547	0.176194	0.434	0.388	1.11856	1	HIST1H1E
0.0326906	0.327313	0.894	0.844	1.05924	1	PET100
0.0329688	-0.106302	0.614	0.667	0.92054	1	CHMP2B
0.0330722	0.123075	0.584	0.537	1.08752	1	ELMSAN1
0.0331559	-0.106143	0.306	0.384	0.796875	1	DHDDS
0.0335188	-0.227232	0.345	0.491	0.702648	1	PTPN12
0.0335746	-0.163026	0.661	0.74	0.893243	1	OAT
0.0342257	-0.240272	0.496	0.648	0.765432	1	KLF13
0.0346472	-0.15583	0.358	0.454	0.788546	1	FAM135A
0.0353434	-0.101266	0.364	0.488	0.745902	1	SPIRE2
0.0356142	-0.146588	0.725	0.841	0.862069	1	CYP3A5
0.0356625	-0.14792	0.494	0.601	0.821963	1	MSI2
0.0357291	-0.100509	0.37	0.465	0.795699	1	NAE1
0.0364495	-0.127552	0.343	0.471	0.728238	1	SURF6
0.0365358	-0.147715	0.29	0.378	0.767196	1	ITPR2
0.037691	-0.121872	0.355	0.419	0.847255	1	MTREX
0.0381501	0.120971	0.662	0.574	1.15331	1	PMVK
0.0383593	-0.117747	0.528	0.634	0.832808	1	RTF2
0.0383715	0.116901	0.506	0.45	1.12444	1	TFDP1
0.0386774	0.364303	0.958	0.947	1.01162	1	HSP90B1
0.0388499	0.238765	0.945	0.958	0.98643	1	FXYD3
0.0389178	0.339129	0.524	0.486	1.07819	1	RASEF
0.0391378	-0.186129	0.542	0.641	0.845554	1	CTSA
0.0392178	0.107081	0.708	0.691	1.0246	1	G3BP1
0.039468	-0.11163	0.173	0.267	0.64794	1	RNPC3
0.040408	-0.116903	0.302	0.441	0.684807	1	MED15
0.0406712	-0.118923	0.458	0.539	0.849722	1	NDFIP2
0.0407242	-0.100674	0.218	0.303	0.719472	1	DIP2B
0.0408412	0.29279	0.848	0.805	1.05342	1	COX16
0.0408786	-0.103903	0.256	0.35	0.731429	1	TDP2
0.0419795	0.122362	0.642	0.576	1.11458	1	SIL1
0.0420618	0.148625	0.594	0.532	1.11654	1	MBNL2
0.0423007	0.112763	0.442	0.37	1.19459	1	TMX4
0.0423167	-0.129941	0.32	0.396	0.808081	1	CASP8
0.0423211	-0.160699	0.949	0.961	0.987513	1	RPL5
0.0423232	-0.188727	0.489	0.581	0.841652	1	SP100
0.0426935	0.235259	0.402	0.312	1.28846	1	STMN1
0.0430235	0.218576	0.828	0.774	1.06977	1	AKR7A3
0.0431228	-0.107584	0.196	0.301	0.651163	1	PLOD2
0.0433114	0.420373	0.962	0.981	0.980632	1	JUN
0.0433397	0.380673	0.692	0.571	1.21191	1	HPGD
0.0435581	-0.13111	0.455	0.497	0.915493	1	RABGAP1L
0.043715	-0.125894	0.473	0.584	0.809932	1	KDM5A
0.0438327	-0.153854	0.351	0.446	0.786996	1	FAM83E
0.0439866	-0.109523	0.423	0.502	0.842629	1	KCNQ1
0.0447344	-0.219707	0.557	0.635	0.877165	1	JOSD1
0.0450671	0.265247	0.881	0.88	1.00114	1	SNHG8
0.0454378	0.113109	0.472	0.358	1.31844	1	BCAT2
0.0456727	-0.183556	0.475	0.596	0.79698	1	ANXA1
0.0458981	0.242127	0.886	0.878	1.00911	1	ROMO1
0.0460218	-0.206699	0.698	0.776	0.899485	1	RNH1
0.0460866	-0.275291	0.72	0.777	0.926641	1	SH3YL1
0.0462918	0.203774	0.882	0.907	0.972437	1	BTG2
0.0462935	-0.123988	0.581	0.671	0.865872	1	GRB2
0.0472736	-0.171775	0.364	0.513	0.709552	1	SAMD5
0.0482837	-0.106841	0.334	0.424	0.787736	1	DECR2
0.0483536	-0.104416	0.338	0.404	0.836634	1	QTRT1
0.0490874	-0.146028	0.371	0.463	0.801296	1	ARID4A
0.0499598	-0.135132	0.961	0.969	0.991744	1	RPL26
0.0513508	-0.105994	0.27	0.373	0.723861	1	MFHAS1
0.0525998	0.109341	0.889	0.886	1.00339	1	NDUFA2
0.0527	0.15848	0.854	0.871	0.980482	1	ZFP36L1
0.0531945	0.143979	0.96	0.984	0.97561	1	FOS
0.0539921	0.138759	0.744	0.735	1.01224	1	LSM5
0.054124	-0.127728	0.461	0.578	0.797578	1	CCNL2
0.0543015	-0.158091	0.856	0.88	0.972727	1	EIF3H
0.0549542	-0.100217	0.824	0.871	0.946039	1	ACTR2
0.0553229	-0.25774	0.557	0.693	0.803752	1	ROCK2
0.0555378	-0.126422	0.839	0.888	0.94482	1	PKM
0.0557235	-0.998925	0.853	0.931	0.916219	1	MTRNR2L8
0.0559118	-0.280358	0.577	0.634	0.910095	1	BCL10
0.0563949	0.288209	0.908	0.901	1.00777	1	TMEM258
0.0565288	0.100834	0.756	0.748	1.0107	1	PSMA3
0.0565501	-0.155849	0.882	0.88	1.00227	1	TOMM20
0.0569555	-0.15415	0.956	0.956	1	1	HSP90AB1
0.0575932	-0.22145	0.471	0.649	0.725732	1	TMEM63A
0.0577397	-0.149071	0.954	0.973	0.980473	1	MYL12B
0.057787	-0.105765	0.311	0.423	0.735225	1	SGTA
0.0581043	-0.116172	0.199	0.301	0.66113	1	TMEM80
0.0581557	-0.107771	0.296	0.329	0.899696	1	NFKB2
0.0581834	-0.133282	0.837	0.867	0.965398	1	LAMTOR5
0.0603177	-0.748929	0.904	0.958	0.943633	1	MTRNR2L12
0.0605153	-0.193954	0.361	0.493	0.732252	1	CHD7
0.0606925	-0.302193	0.501	0.61	0.821311	1	IVNS1ABP
0.0607734	-0.128201	0.161	0.282	0.570922	1	FAM76B
0.0614824	-0.110649	0.683	0.733	0.931787	1	PABPN1
0.0619369	0.132459	0.483	0.438	1.10274	1	IARS
0.0631068	-0.128503	0.684	0.667	1.02549	1	HMGCS2
0.0638645	-0.101417	0.467	0.532	0.87782	1	REPIN1
0.0642899	-0.153894	0.621	0.686	0.905248	1	ABHD14B
0.064415	0.14629	0.554	0.452	1.22566	1	RPS6KB2
0.0644928	-0.107014	0.78	0.831	0.938628	1	YY1
0.065217	0.114259	0.526	0.518	1.01544	1	SLC1A5
0.0652677	-0.144022	0.259	0.374	0.692513	1	CCDC130
0.0653912	2.05301	0.501	0.341	1.46921	1	JCHAIN
0.0655787	-0.110646	0.347	0.424	0.818396	1	EHBP1L1
0.0660323	-0.111791	0.57	0.65	0.876923	1	CCDC6
0.0672198	-0.114553	0.348	0.422	0.824645	1	BCL9L
0.0674139	-0.12984	0.497	0.612	0.812092	1	LRBA
0.0674142	-0.118384	0.25	0.34	0.735294	1	UBN2
0.0685103	0.288928	0.454	0.445	1.02022	1	HMGB2
0.0687423	0.137897	0.478	0.37	1.29189	1	SEC23B
0.0689206	-0.211609	0.804	0.861	0.933798	1	PNN
0.0701902	-0.113081	0.806	0.865	0.931792	1	PNRC1
0.0702815	0.234883	0.927	0.917	1.01091	1	NDUFA4
0.0714905	-0.273884	0.296	0.464	0.637931	1	PGM2L1
0.0720197	-0.267666	0.628	0.727	0.863824	1	PKN2
0.072304	-0.159297	0.839	0.869	0.965478	1	SCAND1
0.0730696	-0.100098	0.333	0.43	0.774419	1	PDPK1
0.073343	-0.193475	0.942	0.94	1.00213	1	HNRNPA1
0.073552	-0.101082	0.724	0.732	0.989071	1	MCRIP2
0.0737599	-0.10139	0.433	0.494	0.876518	1	OSBPL2
0.0740667	0.356719	0.869	0.871	0.997704	1	ATF3
0.0741378	0.214411	0.752	0.68	1.10588	1	TRAPPC2L
0.0741692	0.148488	0.409	0.322	1.27019	1	MTFP1
0.0742469	0.123167	0.582	0.49	1.18776	1	NMRAL1
0.0742914	-0.112259	0.281	0.382	0.735602	1	SNRK
0.0744065	-0.180393	0.173	0.348	0.497126	1	ITGB8
0.0748748	-0.145384	0.531	0.62	0.856452	1	NUMA1
0.0752205	-0.11436	0.529	0.6	0.881667	1	RND3
0.0755751	-0.119076	0.292	0.407	0.717445	1	BLNK
0.0767837	-0.236134	0.856	0.918	0.932462	1	FUS
0.0773536	-0.108741	0.334	0.385	0.867532	1	TIA1
0.0774619	0.129532	0.615	0.529	1.16257	1	TXNDC12
0.0776519	-0.183116	0.48	0.555	0.864865	1	RNMT
0.0793329	-0.136637	0.719	0.771	0.932555	1	STAT3
0.0795747	0.17933	0.256	0.165	1.55152	1	RASD1
0.0810795	0.150232	0.627	0.567	1.10582	1	RNASEH2C
0.0821179	-0.235217	0.573	0.627	0.913876	1	EPB41L4A-AS1
0.0826426	-0.121719	0.269	0.377	0.713528	1	OAS1
0.0828935	-0.135173	0.948	0.941	1.00744	1	RPL4
0.0833488	-0.187561	0.684	0.778	0.879177	1	EPS8
0.083489	-0.115094	0.25	0.363	0.688705	1	APC
0.0835599	-0.154735	0.434	0.541	0.802218	1	TNRC18
0.0853277	-0.10927	0.698	0.758	0.920844	1	BPTF
0.0856049	0.230609	0.839	0.826	1.01574	1	TOMM5
0.0858213	-0.162092	0.366	0.499	0.733467	1	CDK10
0.0860747	-0.111084	0.73	0.774	0.943152	1	FHL2
0.086549	-0.106023	0.16	0.283	0.565371	1	MEST
0.0867435	-0.106141	0.946	0.962	0.983368	1	EIF4A1
0.0883959	-0.139219	0.286	0.431	0.663573	1	PSEN1
0.0901428	-0.134234	0.807	0.837	0.964158	1	UBE2V1
0.0901461	0.106781	0.575	0.503	1.14314	1	SLC25A4
0.0913173	0.444342	0.791	0.664	1.19127	1	SDF2L1
0.0920996	0.204028	0.701	0.649	1.08012	1	PSMC3
0.0925507	-0.108452	0.399	0.497	0.802817	1	CHD1
0.094337	-0.104373	0.624	0.683	0.913616	1	ZFAND6
0.0952983	-0.15838	0.172	0.382	0.450262	1	BTN3A2
0.0953418	-0.106074	0.911	0.951	0.957939	1	RBM39
0.0959277	0.111716	0.475	0.388	1.22423	1	ARL3
0.096023	-0.145981	0.416	0.517	0.804642	1	FBXO34
0.0968981	-0.130316	0.411	0.507	0.810651	1	TP53I11
0.0983953	-0.156597	0.595	0.678	0.877581	1	GLG1
0.0987672	0.156279	0.923	0.924	0.998918	1	YWHAE
0.0996636	0.285152	0.923	0.913	1.01095	1	NDUFB1
0.0997083	-0.148442	0.677	0.736	0.919837	1	PNRC2
0.0999446	-0.142599	0.781	0.815	0.958282	1	PGLS
0.1009	0.229969	0.687	0.623	1.10273	1	SLC25A25
0.101121	-0.123802	0.391	0.502	0.778884	1	CYTH2
0.101652	-0.147651	0.263	0.397	0.662469	1	CTTNBP2NL
0.102506	-0.100484	0.488	0.55	0.887273	1	PANK3
0.102927	-0.135231	0.155	0.287	0.54007	1	GLIS3
0.103426	-0.324758	0.864	0.916	0.943231	1	HLA-E
0.103459	-0.464537	0.732	0.741	0.987854	1	IFITM3
0.103892	0.160892	0.766	0.767	0.998696	1	GSN
0.105281	-0.184304	0.827	0.864	0.957176	1	ECH1
0.106108	0.104917	0.442	0.392	1.12755	1	CDC42SE1
0.109289	-0.113713	0.498	0.586	0.849829	1	SLC35D2
0.109518	0.102161	0.611	0.573	1.06632	1	USP7
0.110103	-0.193013	0.482	0.569	0.8471	1	NOB1
0.111597	0.124758	0.292	0.29	1.0069	1	RCAN1
0.112136	-0.101136	0.964	0.98	0.983673	1	RPS12
0.112397	-0.132617	0.271	0.37	0.732432	1	PFKFB2
0.112497	-0.120694	0.281	0.385	0.72987	1	KIF16B
0.113357	-0.159331	0.893	0.947	0.942978	1	GPRC5A
0.11381	0.103132	0.697	0.667	1.04498	1	PSMD7
0.115696	-0.155994	0.524	0.642	0.816199	1	PLEKHA5
0.115993	-0.135019	0.554	0.608	0.911184	1	PKP2
0.117273	0.134991	0.539	0.456	1.18202	1	PSMC2
0.117654	-0.279662	0.709	0.785	0.903185	1	NFIA
0.117698	-0.131815	0.677	0.722	0.937673	1	RPP21
0.118182	-0.240154	0.336	0.442	0.760181	1	SEMA4B
0.119763	-0.114266	0.192	0.317	0.605678	1	BX890604.2
0.119951	0.192865	0.273	0.22	1.24091	1	VIM
0.120376	0.136665	0.569	0.48	1.18542	1	SNX2
0.122001	0.176915	0.845	0.803	1.0523	1	PPP1CA
0.122071	-0.12532	0.738	0.769	0.959688	1	PLEC
0.123355	0.189379	0.66	0.54	1.22222	1	SRA1
0.124617	-0.332679	0.866	0.924	0.937229	1	SPTBN1
0.126006	0.112108	0.61	0.565	1.07965	1	COMMD4
0.126979	0.114601	0.799	0.774	1.0323	1	HES1
0.127983	-0.113156	0.342	0.453	0.754967	1	TSPAN14
0.128138	-0.138495	0.558	0.639	0.873239	1	BIRC6
0.128756	-0.114783	0.554	0.672	0.824405	1	AFDN
0.128774	-0.137386	0.587	0.639	0.918623	1	SINHCAF
0.129903	-0.135915	0.319	0.446	0.715247	1	SH3KBP1
0.131521	-0.133461	0.499	0.597	0.835846	1	RCN1
0.132153	-0.132038	0.208	0.264	0.787879	1	MEPCE
0.132817	-0.119865	0.736	0.777	0.947233	1	PCSK7
0.134454	-0.123944	0.344	0.467	0.736617	1	TANK
0.135266	-0.310764	0.75	0.844	0.888626	1	GCC2
0.135802	0.102638	0.745	0.746	0.99866	1	NARS
0.13609	0.19428	0.864	0.846	1.02128	1	COPS9
0.136941	-0.119692	0.253	0.31	0.816129	1	STAT2
0.137407	-0.247369	0.263	0.267	0.985019	1	BST2
0.139109	-0.105715	0.232	0.307	0.7557	1	SLC25A29
0.139366	-0.102679	0.406	0.471	0.861996	1	STK38L
0.139993	2.34092	0.363	0.435	0.834483	1	IGLC3
0.14019	-0.105244	0.634	0.683	0.928258	1	ANKHD1
0.140307	0.15014	0.254	0.252	1.00794	1	AKR1C2
0.140756	0.1058	0.374	0.279	1.3405	1	PET117
0.141269	0.205804	0.35	0.253	1.3834	1	SELENOM
0.141387	-0.121609	0.485	0.576	0.842014	1	RAB6A
0.141406	0.253889	0.601	0.513	1.17154	1	GARS
0.142154	0.132551	0.466	0.389	1.19794	1	CD320
0.142305	-0.798619	0.545	0.547	0.996344	1	PLCG2
0.14264	-0.107022	0.741	0.777	0.953668	1	STAU1
0.144346	-0.110252	0.315	0.423	0.744681	1	BOLA2
0.145383	-0.115785	0.542	0.644	0.841615	1	OGA
0.146036	-0.107008	0.506	0.584	0.866438	1	TTC19
0.146361	-0.113376	0.502	0.584	0.859589	1	RBM6
0.14692	-0.189936	0.366	0.438	0.835616	1	STAT1
0.147054	-0.102109	0.97	0.973	0.996917	1	RPS24
0.148581	-1.24537	0.28	0.263	1.06464	1	NUPR1
0.149654	0.121268	0.31	0.205	1.5122	1	ATP6V0A2
0.149774	-0.200063	0.376	0.4	0.94	1	RESF1
0.150015	-0.159577	0.328	0.388	0.845361	1	FAM13A
0.150666	0.234242	0.255	0.152	1.67763	1	CENPW
0.152279	-0.146494	0.434	0.494	0.878543	1	INTS6
0.153438	-0.102512	0.36	0.441	0.816327	1	TSC22D4
0.154075	0.158286	0.699	0.684	1.02193	1	LIPH
0.154512	0.102825	0.459	0.411	1.11679	1	SLBP
0.155027	-0.137824	0.584	0.653	0.894334	1	SPPL2A
0.155094	-0.163378	0.599	0.695	0.861871	1	PTEN
0.155126	0.122918	0.827	0.808	1.02351	1	SMDT1
0.155154	-0.204241	0.615	0.736	0.835598	1	ARID1B
0.157462	-0.123225	0.284	0.369	0.769648	1	MX1
0.158724	0.120399	0.593	0.541	1.09612	1	TIMM17A
0.159278	0.21709	0.924	0.941	0.981934	1	MT-ND4L
0.159393	-0.121251	0.979	0.963	1.01661	1	PABPC1
0.160428	0.27994	0.831	0.793	1.04792	1	MGST1
0.161471	0.170965	0.509	0.422	1.20616	1	ATP2A3
0.161515	-0.100817	0.368	0.445	0.826966	1	GRK2
0.161979	-0.277163	0.179	0.439	0.407745	1	PAX8-AS1
0.162414	-0.160453	0.333	0.46	0.723913	1	NRIP1
0.163338	-0.102571	0.306	0.385	0.794805	1	XRN1
0.16388	-0.115242	0.586	0.672	0.872024	1	LARP7
0.164785	-0.146905	0.49	0.588	0.833333	1	IST1
0.165257	-0.153713	0.876	0.939	0.932907	1	PRRC2C
0.166956	-0.134297	0.208	0.282	0.737589	1	CREM
0.168724	-0.331152	0.668	0.629	1.062	1	ERO1A
0.168931	-0.178526	0.594	0.676	0.878698	1	CXCL16
0.170304	-0.197297	0.597	0.699	0.854077	1	GALNT4
0.170795	-0.151486	0.63	0.694	0.907781	1	SMARCA5
0.171247	-0.15524	0.373	0.518	0.720077	1	MEIS2
0.174305	0.216552	0.601	0.529	1.13611	1	RPA3
0.175646	-0.117814	0.327	0.437	0.748284	1	SH3PXD2A
0.177116	0.208614	0.892	0.869	1.02647	1	SLIRP
0.178275	0.100674	0.598	0.546	1.09524	1	ALG5
0.178295	-0.106951	0.147	0.253	0.581028	1	ZNF608
0.179493	0.181139	0.635	0.574	1.10627	1	NUDT8
0.180468	0.118319	0.821	0.804	1.02114	1	PSMB6
0.181723	-0.115613	0.467	0.518	0.901544	1	CHTOP
0.184015	-0.110563	0.511	0.605	0.844628	1	CDC5L
0.185458	-0.175929	0.721	0.801	0.900125	1	RSRC2
0.186873	-0.299492	0.786	0.882	0.891156	1	VASP
0.1869	0.101425	0.718	0.714	1.0056	1	MRPS16
0.187045	0.143605	0.493	0.502	0.982072	1	ZBTB43
0.187571	-0.140536	0.83	0.85	0.976471	1	TOP1
0.193051	0.176996	0.74	0.725	1.02069	1	CBR1
0.193442	-0.145965	0.267	0.414	0.644928	1	PILRB
0.194815	-0.149704	0.617	0.683	0.903367	1	RPAIN
0.195135	0.129419	0.896	0.901	0.994451	1	H2AFJ
0.195344	-0.133259	0.589	0.66	0.892424	1	SAT2
0.195701	-0.330816	0.612	0.732	0.836066	1	SLC25A37
0.197552	-0.124176	0.322	0.449	0.717149	1	HCG18
0.198238	0.150607	0.768	0.714	1.07563	1	MRPL27
0.199414	-0.101698	0.634	0.675	0.939259	1	ATP6V0D1
0.201184	-0.122506	0.351	0.457	0.768053	1	KIAA0232
0.201664	0.277935	0.827	0.761	1.08673	1	SEC11C
0.202169	-0.110208	0.339	0.435	0.77931	1	MEF2D
0.202947	0.180017	0.779	0.75	1.03867	1	SIVA1
0.203254	-0.125864	0.29	0.361	0.803324	1	CHD6
0.204041	-0.151113	0.226	0.359	0.629526	1	ZNFX1
0.204122	-0.224785	0.5	0.641	0.780031	1	REL
0.204376	-0.103619	0.173	0.271	0.638376	1	EFNA4
0.204919	-0.132074	0.519	0.592	0.876689	1	YPEL5
0.208	-0.399257	0.641	0.709	0.90409	1	RNF213
0.208037	-0.151198	0.792	0.815	0.971779	1	GDI2
0.208384	0.103888	0.397	0.306	1.29739	1	SLC33A1
0.209227	-0.153295	0.358	0.471	0.760085	1	KHDC4
0.211072	-0.140215	0.35	0.445	0.786517	1	TRIP10
0.21123	-0.170642	0.458	0.49	0.934694	1	IER5L
0.212294	0.197878	0.711	0.645	1.10233	1	POLR2F
0.213607	-0.112327	0.612	0.682	0.897361	1	PRPF38B
0.215706	0.111116	0.541	0.501	1.07984	1	SLC25A11
0.215734	0.11444	0.9	0.916	0.982533	1	NDUFB11
0.216075	-0.104387	0.399	0.494	0.807692	1	MACO1
0.218365	-0.149774	0.446	0.524	0.851145	1	IFNGR1
0.219423	-0.102231	0.731	0.803	0.910336	1	CD2AP
0.220463	0.110392	0.538	0.497	1.08249	1	SRM
0.220909	-0.110419	0.342	0.42	0.814286	1	CASP10
0.222194	-0.117365	0.606	0.654	0.926606	1	CSNK1D
0.227284	-0.135414	0.601	0.671	0.895678	1	FERMT1
0.22815	0.580319	0.823	0.785	1.04841	1	HIST1H4C
0.228263	-0.110016	0.321	0.358	0.896648	1	CDKN1C
0.229861	-0.161466	0.435	0.505	0.861386	1	PROM1
0.230384	-0.111528	0.398	0.475	0.837895	1	EPAS1
0.234794	-0.179664	0.52	0.605	0.859504	1	RALGDS
0.23608	-0.13034	0.232	0.325	0.713846	1	TET2
0.236335	-0.212323	0.726	0.771	0.941634	1	TC2N
0.237201	-0.232135	0.796	0.857	0.928821	1	POLR1D
0.238219	-0.26614	0.857	0.914	0.937637	1	GOLGA4
0.239426	-0.129612	0.686	0.733	0.93588	1	IGBP1
0.240351	-0.239276	0.604	0.725	0.833103	1	TINAGL1
0.242252	0.216116	0.946	0.947	0.998944	1	IER2
0.243559	-0.483307	0.203	0.4	0.5075	1	XAF1
0.243893	-0.142156	0.32	0.385	0.831169	1	GABPB1-AS1
0.245213	0.117426	0.536	0.463	1.15767	1	NUDT14
0.245408	-0.166022	0.291	0.371	0.784367	1	HERC4
0.248667	0.113693	0.953	0.965	0.987565	1	RPL23
0.24911	-0.121129	0.336	0.424	0.792453	1	ETV6
0.249977	-0.148692	0.681	0.761	0.894875	1	NUFIP2
0.252885	0.134116	0.447	0.393	1.1374	1	YARS
0.253038	-0.217518	0.955	0.954	1.00105	1	RRBP1
0.253238	-0.33332	0.855	0.932	0.917382	1	GOLGB1
0.25424	-0.119142	0.692	0.747	0.926372	1	LPP
0.257365	-0.113521	0.397	0.475	0.835789	1	RAB3IP
0.259755	0.101903	0.461	0.497	0.927565	1	SLC22A23
0.260178	-0.160868	0.442	0.537	0.823091	1	ARHGAP26
0.261099	0.136406	0.838	0.812	1.03202	1	ANAPC11
0.26172	-0.224468	0.895	0.941	0.951116	1	SON
0.261882	-0.150363	0.85	0.878	0.968109	1	GALNT7
0.263661	-0.117084	0.907	0.944	0.960805	1	EIF4G2
0.266923	-0.104799	0.232	0.331	0.700906	1	PDLIM2
0.267088	0.110878	0.308	0.203	1.51724	1	CGREF1
0.267758	-0.118094	0.761	0.854	0.891101	1	SPATS2L
0.267838	-0.204091	0.611	0.725	0.842759	1	INAVA
0.267939	0.113889	0.249	0.263	0.946768	1	DDX60
0.268193	0.108015	0.658	0.62	1.06129	1	C1orf122
0.271384	-0.120371	0.903	0.916	0.985808	1	GNG5
0.274452	-0.10991	0.469	0.563	0.833037	1	MYCBP2
0.277173	-0.116641	0.411	0.471	0.872611	1	AK4
0.278645	-0.148824	0.6	0.698	0.859599	1	LTBR
0.280479	-0.115088	0.443	0.503	0.880716	1	BNIP3L
0.282161	-0.141363	0.625	0.615	1.01626	1	RASSF7
0.282517	-0.177381	0.684	0.771	0.88716	1	CTBP2
0.285414	-0.158173	0.587	0.648	0.905864	1	CHD9
0.285774	-0.163236	0.561	0.639	0.877934	1	PPP2R5C
0.286164	-0.114757	0.494	0.571	0.865149	1	TACC2
0.288283	-0.148172	0.315	0.445	0.707865	1	TRIP6
0.293223	-0.123865	0.179	0.253	0.70751	1	FRMD8
0.293522	-0.101973	0.909	0.946	0.960888	1	NOP53
0.297804	-0.112584	0.34	0.397	0.856423	1	MAP7D1
0.298729	0.199108	0.958	0.946	1.01268	1	PPIA
0.303509	-0.13054	0.748	0.819	0.913309	1	DYNC1H1
0.303908	0.195614	0.727	0.661	1.09985	1	COMTD1
0.306638	-0.136545	0.446	0.491	0.90835	1	USP53
0.309352	-0.119229	0.449	0.552	0.813406	1	RBM5
0.311034	-0.127919	0.606	0.712	0.851124	1	UBE2H
0.314053	-0.314172	0.567	0.618	0.917476	1	PDZK1IP1
0.315527	-0.122795	0.307	0.371	0.827493	1	CCDC14
0.315668	-0.118949	0.483	0.543	0.889503	1	RNF149
0.316026	-0.106294	0.683	0.71	0.961972	1	TMEM167A
0.31719	-0.121787	0.238	0.343	0.693878	1	CHIC2
0.319426	-0.123713	0.614	0.679	0.904271	1	LPIN2
0.319725	-0.136279	0.69	0.75	0.92	1	TRAF4
0.320378	0.106108	0.821	0.803	1.02242	1	SNRPE
[truncated: 269 more rows]
