# Supplementary material for: Single-cell analysis of Barrett’s esophagus and carcinoma reveals cell types conferring risk via genetic predisposition
Source: Cell Genom. 2025 Sep 8;5(10):100980. doi: 10.1016/j.xgen.2025.100980 (PMC12790991; doi:10.1016/j.xgen.2025.100980)
Supplement: Table S7. Results of the partitioned heritability analysis are shown, related to Figure 5 [file mmc5.xlsx]

## Sheet: Tabelle1
Summarystatistic	Genesetcluster	Prop. SNPs	Prop. h2	Prop. h2 std error	Enrichment	Enrichment std error	Enrichment p	Coefficient	Coefficient std error	Coefficient z-score	padj	padj fdr
BE/EAC	EAC-02	0.159286	0.363958	0.0552893	2.28493	0.347107	0.000150627	1.75095e-08	4.53133e-09	3.86409	0.0140083	0.00494746
BE/EAC	Foveolar cells-1	0.171919	0.375831	0.0548168	2.1861	0.318852	0.000212794	1.69507e-08	4.49313e-09	3.77257	0.0197898	0.00494746
EAC	EAC-02	0.159286	0.363958	0.0552893	2.28493	0.347107	0.000150627	2.2666e-08	5.8658e-09	3.86409	0.0140083	0.00494746
EAC	Foveolar cells-1	0.171919	0.375831	0.0548168	2.1861	0.318852	0.000212794	2.19426e-08	5.81635e-09	3.77257	0.0197898	0.00494746
BE	EAC-02	0.159286	0.26965	0.0295045	1.69287	0.185229	0.000591711	2.1216e-08	6.07706e-09	3.49116	0.0550292	0.00861846
BE/EAC	Esophageal fibroblasts-2	0.20581	0.363403	0.0507337	1.76572	0.246508	0.000648701	1.12764e-08	3.25435e-09	3.46501	0.0603292	0.00861846
EAC	Esophageal fibroblasts-2	0.20581	0.363403	0.0507337	1.76572	0.246508	0.000648701	1.45972e-08	4.21275e-09	3.46501	0.0603292	0.00861846
BE/EAC	Foveolar cells-2	0.175963	0.353604	0.0545296	2.00953	0.309892	0.00114624	1.44124e-08	4.3679e-09	3.29961	0.106601	0.0118445
EAC	Foveolar cells-2	0.175963	0.353604	0.0545296	2.00953	0.309892	0.00114624	1.86568e-08	5.65424e-09	3.29961	0.106601	0.0118445
BE	EAC-03	0.152388	0.24735	0.0289449	1.62316	0.189942	0.00190948	1.90703e-08	6.06227e-09	3.14573	0.177582	0.0157644
BE	Esophageal fibroblasts-2	0.20581	0.298413	0.0317927	1.44994	0.154476	0.00220363	1.49136e-08	4.80854e-09	3.10149	0.204937	0.0157644
BE/EAC	EAC-04	0.160941	0.326262	0.0538083	2.02722	0.334336	0.00212598	1.43221e-08	4.60133e-09	3.11261	0.197716	0.0157644
EAC	EAC-04	0.160941	0.326262	0.0538083	2.02722	0.334336	0.00212598	1.854e-08	5.95641e-09	3.11261	0.197716	0.0157644
BE	Memory CD4+ T Cells	0.169021	0.266071	0.029544	1.57419	0.174795	0.00242216	1.78257e-08	5.8026e-09	3.07202	0.225261	0.0160697
BE/EAC	Esophageal endothelial cells-2	0.194425	0.334572	0.0471866	1.72083	0.242698	0.00276468	1.06398e-08	3.51097e-09	3.03044	0.257115	0.0160697
EAC	Esophageal endothelial cells-2	0.194425	0.334572	0.0471866	1.72083	0.242698	0.00276468	1.37732e-08	4.54495e-09	3.03044	0.257115	0.0160697
BE/EAC	Gastric endothelial cells	0.19314	0.320815	0.0464127	1.66105	0.240306	0.00333024	9.63403e-09	3.2425e-09	2.97117	0.309712	0.0172062
EAC	Gastric endothelial cells	0.19314	0.320815	0.0464127	1.66105	0.240306	0.00333024	1.24712e-08	4.19741e-09	2.97117	0.309712	0.0172062
BE/EAC	Intestinal metaplasia	0.168273	0.314544	0.0513458	1.86925	0.305134	0.00413278	1.22725e-08	4.23005e-09	2.90127	0.384348	0.0192174
EAC	Intestinal metaplasia	0.168273	0.314544	0.0513458	1.86925	0.305134	0.00413278	1.58867e-08	5.47579e-09	2.90127	0.384348	0.0192174
BE/EAC	Memory CD4+ T Cells	0.169021	0.316943	0.0551612	1.87517	0.326358	0.00511664	1.21093e-08	4.27764e-09	2.83084	0.475848	0.0216295
EAC	Memory CD4+ T Cells	0.169021	0.316943	0.0551612	1.87517	0.326358	0.00511664	1.56755e-08	5.53739e-09	2.83084	0.475848	0.0216295
BE	Gastric endothelial cells	0.19314	0.273775	0.030412	1.4175	0.157461	0.00587602	1.35581e-08	4.86915e-09	2.78449	0.54647	0.0231256
BE	Chief Cells	0.190556	0.294236	0.0343054	1.5441	0.180028	0.00735634	1.73991e-08	6.42519e-09	2.70795	0.684139	0.0231256
BE	EAC-01	0.168536	0.254965	0.0319079	1.51283	0.189324	0.00837882	1.59135e-08	5.97608e-09	2.66286	0.77923	0.0231256
BE	Enteroendocrine Cells	0.213237	0.302201	0.0322542	1.4172	0.15126	0.00845451	1.36319e-08	5.12531e-09	2.65972	0.786269	0.0231256
BE/EAC	Esophageal fibroblasts-1	0.238068	0.380941	0.0542473	1.60013	0.227864	0.00748756	9.2624e-09	3.42816e-09	2.70186	0.696343	0.0231256
BE/EAC	Esophagus Normal	0.181692	0.320267	0.0518178	1.76269	0.285195	0.00751648	1.08862e-08	4.03115e-09	2.70053	0.699033	0.0231256
BE/EAC	Parietal Cells	0.186043	0.325345	0.0536127	1.74876	0.288173	0.00784353	1.07892e-08	4.01711e-09	2.6858	0.729448	0.0231256
BE/EAC	BE-Fibroblasts	0.239759	0.374301	0.0547143	1.56115	0.228205	0.00816842	8.73328e-09	3.26879e-09	2.67172	0.759663	0.0231256
EAC	Esophageal fibroblasts-1	0.238068	0.380941	0.0542473	1.60013	0.227864	0.00748756	1.19902e-08	4.43774e-09	2.70186	0.696343	0.0231256
EAC	Esophagus Normal	0.181692	0.320267	0.0518178	1.76269	0.285195	0.00751648	1.40922e-08	5.21831e-09	2.70053	0.699033	0.0231256
EAC	Parietal Cells	0.186043	0.325345	0.0536127	1.74876	0.288173	0.00784353	1.39665e-08	5.20014e-09	2.6858	0.729448	0.0231256
EAC	BE-Fibroblasts	0.239759	0.374301	0.0547143	1.56115	0.228205	0.00816842	1.13052e-08	4.23144e-09	2.67172	0.759663	0.0231256
BE/EAC	EAC-03	0.152388	0.297351	0.0547776	1.95127	0.35946	0.00975604	1.30225e-08	4.99064e-09	2.60939	0.907312	0.0252031
EAC	EAC-03	0.152388	0.297351	0.0547776	1.95127	0.35946	0.00975604	1.68576e-08	6.46037e-09	2.60939	0.907312	0.0252031
BE/EAC	Plasma B Cells	0.153195	0.267903	0.0482562	1.74877	0.314999	0.0122659	1.01905e-08	4.03207e-09	2.52736	1	0.0300192
EAC	Plasma B Cells	0.153195	0.267903	0.0482562	1.74877	0.314999	0.0122659	1.31916e-08	5.21951e-09	2.52736	1	0.0300192
BE	Foveolar cells-2	0.175963	0.264036	0.0326653	1.50052	0.185637	0.0132834	1.56351e-08	6.25822e-09	2.49834	1	0.0304548
BE	Intestinal metaplasia	0.168273	0.234493	0.0266786	1.39353	0.158544	0.0136748	1.22908e-08	4.94064e-09	2.4877	1	0.0304548
BE	Gastric fibroblasts-1	0.233483	0.31887	0.0343958	1.36571	0.147316	0.0134854	1.24836e-08	5.00785e-09	2.49281	1	0.0304548
BE/EAC	Esophageal endothelial cells-1	0.206679	0.323686	0.0485553	1.56613	0.234931	0.0150811	8.31907e-09	3.39335e-09	2.45158	1	0.0304548
BE/EAC	Generic Myofibroblasts CAFs	0.216948	0.343961	0.0555306	1.58545	0.255962	0.0153911	8.77511e-09	3.59043e-09	2.44402	1	0.0304548
BE/EAC	Gastric fibroblasts-1	0.233483	0.36817	0.0577682	1.57686	0.247419	0.0147286	8.82812e-09	3.58816e-09	2.46034	1	0.0304548
EAC	Esophageal endothelial cells-1	0.206679	0.323686	0.0485553	1.56613	0.234931	0.0150811	1.0769e-08	4.39268e-09	2.45158	1	0.0304548
EAC	Generic Myofibroblasts CAFs	0.216948	0.343961	0.0555306	1.58545	0.255962	0.0153911	1.13594e-08	4.64781e-09	2.44402	1	0.0304548
EAC	Gastric fibroblasts-1	0.233483	0.36817	0.0577682	1.57686	0.247419	0.0147286	1.1428e-08	4.64487e-09	2.46034	1	0.0304548
BE	EAC-04	0.160941	0.238107	0.0349972	1.47947	0.217453	0.021353	1.49161e-08	6.4295e-09	2.31994	1	0.040527
BE	Parietal Cells	0.186043	0.253096	0.0296978	1.36041	0.159629	0.0212753	1.13803e-08	4.90245e-09	2.32135	1	0.040527
BE/EAC	CAFs	0.234189	0.358354	0.0569628	1.53019	0.243234	0.0244438	8.1339e-09	3.58755e-09	2.26726	1	0.0445741
EAC	CAFs	0.234189	0.358354	0.0569628	1.53019	0.243234	0.0244438	1.05293e-08	4.64408e-09	2.26726	1	0.0445741
BE	Esophageal endothelial cells-2	0.194425	0.261132	0.0273785	1.3431	0.140818	0.0260095	1.11154e-08	4.9561e-09	2.24276	1	0.046517
BE	Esophageal endothelial cells-1	0.206679	0.281908	0.0320373	1.36399	0.15501	0.0278156	1.18787e-08	5.36029e-09	2.21605	1	0.0488085
BE/EAC	Neuronal Cells	0.217697	0.338103	0.0575107	1.55309	0.264178	0.0298677	8.09069e-09	3.69865e-09	2.18747	1	0.0505035
EAC	Neuronal Cells	0.217697	0.338103	0.0575107	1.55309	0.264178	0.0298677	1.04734e-08	4.7879e-09	2.18747	1	0.0505035
BE	Plasmacytoid Dendritic Cells	0.164867	0.232594	0.0313253	1.4108	0.190004	0.0311351	1.26828e-08	5.84284e-09	2.17066	1	0.0517064
BE	Macrophages	0.164214	0.231975	0.0297215	1.41263	0.180992	0.0324209	1.27862e-08	5.93551e-09	2.15419	1	0.0528972
BE	CAFs	0.234189	0.303461	0.0336799	1.2958	0.143815	0.0385931	1.01117e-08	4.85619e-09	2.08224	1	0.0598194
BE/EAC	Chief Cells	0.190556	0.305901	0.0534239	1.60531	0.280358	0.0382189	8.57816e-09	4.11165e-09	2.08631	1	0.0598194
EAC	Chief Cells	0.190556	0.305901	0.0534239	1.60531	0.280358	0.0382189	1.11044e-08	5.32253e-09	2.08631	1	0.0598194
BE/EAC	EAC-01	0.168536	0.263928	0.0465308	1.56601	0.276089	0.0420112	7.82879e-09	3.82538e-09	2.04654	1	0.0630169
EAC	EAC-01	0.168536	0.263928	0.0465308	1.56601	0.276089	0.0420112	1.01344e-08	4.95194e-09	2.04654	1	0.0630169
BE/EAC	Classical Monocytes	0.165678	0.252376	0.0450869	1.52329	0.272135	0.0469431	7.29331e-09	3.64816e-09	1.99918	1	0.0682142
EAC	Classical Monocytes	0.165678	0.252376	0.0450869	1.52329	0.272135	0.0469431	9.44117e-09	4.72253e-09	1.99918	1	0.0682142
BE	Basophils	0.178426	0.23289	0.0280152	1.30524	0.157012	0.0547762	9.56223e-09	4.94947e-09	1.93197	1	0.0760327
BE	Foveolar cells-1	0.171919	0.236573	0.031559	1.37607	0.183569	0.054626	1.17183e-08	6.06166e-09	1.93318	1	0.0760327
BE	Classical Monocytes	0.165678	0.226086	0.0298709	1.36461	0.180295	0.0542555	1.12715e-08	5.82152e-09	1.93618	1	0.0760327
BE	Plasma B Cells	0.153195	0.209161	0.0295622	1.36532	0.192971	0.0681994	1.10553e-08	6.02926e-09	1.8336	1	0.0932727
BE	CD8+ NKT-like Cells	0.162291	0.212398	0.0309174	1.30875	0.190506	0.0764845	9.51796e-09	5.34516e-09	1.78067	1	0.101953
BE	Esophageal fibroblasts-1	0.238068	0.304633	0.0389649	1.2796	0.163671	0.0767388	9.5644e-09	5.37592e-09	1.77912	1	0.101953
BE	Pre-B Cells	0.174596	0.238163	0.0351488	1.36408	0.201315	0.0796514	1.11661e-08	6.33831e-09	1.76168	1	0.104332
BE	Lymphatic Endothelial Cells	0.205872	0.264241	0.0355287	1.28352	0.172577	0.0940462	9.19711e-09	5.46657e-09	1.68243	1	0.121476
BE	BE-Fibroblasts	0.239759	0.292072	0.0330182	1.21819	0.137714	0.103805	7.42649e-09	4.54462e-09	1.63413	1	0.132245
BE/EAC	Gastric fibroblasts-2	0.229477	0.307939	0.0509217	1.34191	0.221903	0.108739	5.12998e-09	3.18418e-09	1.61108	1	0.134836
EAC	Gastric fibroblasts-2	0.229477	0.307939	0.0509217	1.34191	0.221903	0.108739	6.64075e-09	4.12192e-09	1.61108	1	0.134836
BE/EAC	CD8+ NKT-like Cells	0.162291	0.236818	0.0503184	1.45921	0.31005	0.121451	6.19573e-09	3.98357e-09	1.55532	1	0.146688
EAC	CD8+ NKT-like Cells	0.162291	0.236818	0.0503184	1.45921	0.31005	0.121451	8.02036e-09	5.15673e-09	1.55532	1	0.146688
BE/EAC	Basophils	0.178426	0.243694	0.0463427	1.3658	0.25973	0.149309	5.06488e-09	3.49894e-09	1.44755	1	0.175769
EAC	Basophils	0.178426	0.243694	0.0463427	1.3658	0.25973	0.149309	6.55648e-09	4.52937e-09	1.44755	1	0.175769
BE/EAC	Lymphatic Endothelial Cells	0.205872	0.280711	0.0543023	1.36352	0.263767	0.157512	5.28714e-09	3.72647e-09	1.41881	1	0.180847
EAC	Lymphatic Endothelial Cells	0.205872	0.280711	0.0543023	1.36352	0.263767	0.157512	6.84419e-09	4.82391e-09	1.41881	1	0.180847
BE/EAC	Pre-B Cells	0.174596	0.238869	0.0519697	1.36813	0.297657	0.211111	4.98793e-09	3.97591e-09	1.25454	1	0.236546
EAC	Pre-B Cells	0.174596	0.238869	0.0519697	1.36813	0.297657	0.211111	6.45687e-09	5.14681e-09	1.25454	1	0.236546
BE	Esophagus Normal	0.181692	0.221913	0.0329166	1.22137	0.181167	0.222151	6.94062e-09	5.66748e-09	1.22464	1	0.245953
BE	Neuronal Cells	0.217697	0.25595	0.0308136	1.17572	0.141544	0.225387	5.75407e-09	4.73165e-09	1.21608	1	0.2466
MDD	EAC-01	0.168536	0.104675	0.0253599	0.621088	0.150472	0.0125942	-3.79508e-09	1.50732e-09	-2.51777	0.390421	0.271787
MDD	Gastric fibroblasts-2	0.229477	0.298499	0.0313092	1.30078	0.136437	0.0305051	3.33573e-09	1.5309e-09	2.17894	0.945659	0.271787
MDD	EAC-03	0.152388	0.0949117	0.0262947	0.622827	0.172551	0.0308641	-3.72579e-09	1.71363e-09	-2.1742	0.956786	0.271787
MDD	Lymphatic Endothelial Cells	0.205872	0.149138	0.0277448	0.724419	0.134767	0.0350692	-2.86372e-09	1.34954e-09	-2.12199	1	0.271787
BE	Gastric fibroblasts-2	0.229477	0.265774	0.0345596	1.15817	0.150601	0.260567	5.37342e-09	4.76262e-09	1.12825	1	0.281776
BE/EAC	Plasmacytoid Dendritic Cells	0.164867	0.206356	0.0453205	1.25165	0.274891	0.352674	3.41011e-09	3.66055e-09	0.931585	1	0.372713
EAC	Plasmacytoid Dendritic Cells	0.164867	0.206356	0.0453205	1.25165	0.274891	0.352674	4.41438e-09	4.73857e-09	0.931585	1	0.372713
BE	Generic Myofibroblasts CAFs	0.216948	0.250511	0.0384157	1.1547	0.177073	0.358598	5.13219e-09	5.5775e-09	0.920159	1	0.374715
BE/EAC	Macrophages	0.164214	0.197154	0.0475752	1.20059	0.289714	0.487767	2.71616e-09	3.90728e-09	0.695153	1	0.498487
EAC	Macrophages	0.164214	0.197154	0.0475752	1.20059	0.289714	0.487767	3.51606e-09	5.05797e-09	0.695153	1	0.498487
MDD	Gastric fibroblasts-1	0.233483	0.278955	0.0295937	1.19475	0.126749	0.129766	2.15695e-09	1.41784e-09	1.52129	1	0.67046
MDD	Neuronal Cells	0.217697	0.261302	0.0279847	1.2003	0.128549	0.121061	2.18097e-09	1.40079e-09	1.55696	1	0.67046
MDD	Basophils	0.178426	0.171904	0.0243442	0.963445	0.136438	0.788765	-3.73277e-10	1.3914e-09	-0.268274	1	0.843052
MDD	BE-Fibroblasts	0.239759	0.273191	0.0289436	1.13944	0.12072	0.253442	1.55631e-09	1.35884e-09	1.14533	1	0.843052
MDD	Foveolar cells-1	0.171919	0.157514	0.026993	0.916207	0.15701	0.593413	-8.51518e-10	1.59235e-09	-0.534756	1	0.843052
MDD	Chief Cells	0.190556	0.175478	0.02741	0.920877	0.143843	0.581563	-8.2212e-10	1.48934e-09	-0.552003	1	0.843052
MDD	Foveolar cells-2	0.175963	0.185575	0.0293547	1.05462	0.166823	0.742673	5.56557e-10	1.69285e-09	0.32877	1	0.843052
MDD	Intestinal metaplasia	0.168273	0.162848	0.0274464	0.967759	0.163106	0.843052	-3.25045e-10	1.63959e-09	-0.198248	1	0.843052
MDD	CAFs	0.234189	0.243913	0.028553	1.04152	0.121923	0.733584	4.60293e-10	1.35048e-09	0.340837	1	0.843052
MDD	CD8+ NKT-like Cells	0.162291	0.138181	0.0263279	0.851437	0.162226	0.35549	-1.47839e-09	1.59629e-09	-0.926138	1	0.843052
MDD	Classical Monocytes	0.165678	0.157248	0.026545	0.949116	0.16022	0.750934	-5.09542e-10	1.60311e-09	-0.317846	1	0.843052
MDD	EAC-02	0.159286	0.14494	0.0281019	0.909935	0.176424	0.61119	-8.94307e-10	1.75638e-09	-0.509176	1	0.843052
MDD	EAC-04	0.160941	0.133293	0.0253024	0.82821	0.157216	0.277272	-1.70148e-09	1.5618e-09	-1.08944	1	0.843052
MDD	Esophageal fibroblasts-1	0.238068	0.244915	0.0286068	1.02876	0.120162	0.811212	3.19179e-10	1.33448e-09	0.239179	1	0.843052
MDD	Esophageal fibroblasts-2	0.20581	0.216259	0.0298821	1.05077	0.145193	0.725789	5.39002e-10	1.53463e-09	0.351226	1	0.843052
MDD	Enteroendocrine Cells	0.213237	0.234247	0.0277039	1.09853	0.12992	0.447902	1.06618e-09	1.4021e-09	0.760415	1	0.843052
MDD	Esophageal endothelial cells-1	0.206679	0.187114	0.0299563	0.905334	0.144941	0.511834	-9.93666e-10	1.51206e-09	-0.657159	1	0.843052
MDD	Esophageal endothelial cells-2	0.194425	0.166872	0.0288207	0.858282	0.148235	0.334957	-1.4502e-09	1.50046e-09	-0.966508	1	0.843052
MDD	Esophagus Normal	0.181692	0.198959	0.0283901	1.09503	0.156254	0.54026	9.81657e-10	1.60016e-09	0.613474	1	0.843052
MDD	Generic Myofibroblasts CAFs	0.216948	0.228207	0.0272198	1.05189	0.125467	0.678255	5.6011e-10	1.34819e-09	0.415455	1	0.843052
MDD	Gastric endothelial cells	0.19314	0.200124	0.0308119	1.03616	0.159532	0.820562	3.75539e-10	1.65348e-09	0.22712	1	0.843052
MDD	Macrophages	0.164214	0.143581	0.0257032	0.874351	0.156522	0.423333	-1.26027e-09	1.57082e-09	-0.802298	1	0.843052
MDD	Memory CD4+ T Cells	0.169021	0.161196	0.0244601	0.953707	0.144717	0.748255	-4.64573e-10	1.44554e-09	-0.321383	1	0.843052
MDD	Parietal Cells	0.186043	0.163596	0.0278536	0.879344	0.149716	0.420492	-1.23502e-09	1.52995e-09	-0.807231	1	0.843052
MDD	Plasma B Cells	0.153195	0.15972	0.0260199	1.04259	0.169849	0.802163	4.18749e-10	1.66911e-09	0.250882	1	0.843052
MDD	Plasmacytoid Dendritic Cells	0.164867	0.179494	0.0231101	1.08872	0.140174	0.526772	8.9794e-10	1.4162e-09	0.634051	1	0.843052
MDD	Pre-B Cells	0.174596	0.157938	0.0236954	0.90459	0.135716	0.483363	-9.69861e-10	1.38115e-09	-0.702212	1	0.843052
BE/EAC	Enteroendocrine Cells	0.213237	0.217942	0.0489773	1.02206	0.229685	0.923287	3.15462e-10	3.27189e-09	0.0964159	1	0.923287
EAC	Enteroendocrine Cells	0.213237	0.217942	0.0489773	1.02206	0.229685	0.923287	4.08365e-10	4.23545e-09	0.0964159	1	0.923287
